# Supplementary material for: Chromosome-Scale Genome Assemblies of Aphids Reveal Extensively Rearranged Autosomes and Long-Term Conservation of the X Chromosome
Source: Mol Biol Evol. 2020 Sep 23;38(3):856–75. doi: 10.1093/molbev/msaa246 (PMC7947777; doi:10.1093/molbev/msaa246)
Supplement: msaa246_Supplementary_Data [file msaa246_supplementary_data.zip]

Archive with 11 entries (11 files):
- Supplementary Figures.pdf
- Supplementary_Table_1_Synteny_blocks_and_dNdS.xlsx
- Supplementary_Table_2_3_aphids_OG_mapping.xlsx
- Supplementary_Table_3_Breakpoint_TE_content.xlsx
- Supplementary_Table_4_MperO_Rpro_OG_mapping.xlsx
- Supplementary_Table_5_MperO_morphs_Sleuth_DE.xlsx
- Supplementary_Table_6_MperO_morphs_expression_TPM.xlsx
- Supplementary_Table_7_genomic_libraries_Mper_Apis.xlsx
- Supplementary_Table_8_RNAseq_data.xlsx
- Supplementary_Table_9_species_tree_time_callibrations.xlsx
- Supplmentary_note_assembly.pdf
