# Supplementary material for: Chromosome-Scale Genome Assemblies of Aphids Reveal Extensively Rearranged Autosomes and Long-Term Conservation of the X Chromosome
Source: Mol Biol Evol. 2020 Sep 23;38(3):856–75. doi: 10.1093/molbev/msaa246 (PMC7947777; doi:10.1093/molbev/msaa246)
Supplement: msaa246_Supplementary_Data [file msaa246_supplementary_data.zip › Supplementary_Table_1_Synteny_blocks_and_dNdS.xlsx]

## Sheet: Supplementary_Table_1_Syteny_bl
Supplementary Table 1: Synteny blocks identified by MCScanX between M. persicae and A. pisum (Mper_Apis), M. persicae and R. maidis (Mper_Rmai) and T. rubrofasciata and R. prolixus (Trub_Rpro).
Comparisson	Synteny_Block_ID	Pair_number_in_block	Gene_ID_1	Gene_ID_2	Gene_1_scaffold_ID	Gene_2_scaffold_ID	Sex_linkage	dN	dS
Mper_Apis	0	0	ACPISg4447	MYPEROg7060	Ap1	Mp1	X	0.00485747	0.461311
Mper_Apis	0	1	ACPISg4465	MYPEROg7074	Ap1	Mp1	X	0.0154819	0.184064
Mper_Apis	0	2	ACPISg4467	MYPEROg7077	Ap1	Mp1	X	0.252905	0.417979
Mper_Apis	0	3	ACPISg4468	MYPEROg7078	Ap1	Mp1	X	0.502392	0.272762
Mper_Apis	0	4	ACPISg4471	MYPEROg7079	Ap1	Mp1	X	0.0198361	0.142226
Mper_Apis	0	5	ACPISg4476	MYPEROg7080	Ap1	Mp1	X	0.0537447	0.205503
Mper_Apis	0	6	ACPISg4477	MYPEROg7081	Ap1	Mp1	X	0.0196237	0.248367
Mper_Apis	0	7	ACPISg4478	MYPEROg7083	Ap1	Mp1	X	0.019212	0.175038
Mper_Apis	0	8	ACPISg4482	MYPEROg7084	Ap1	Mp1	X	0.0578489	0.278363
Mper_Apis	0	9	ACPISg4483	MYPEROg7085	Ap1	Mp1	X	0.0333718	0.231489
Mper_Apis	0	10	ACPISg4485	MYPEROg7087	Ap1	Mp1	X	0.0235245	0.206273
Mper_Apis	0	11	ACPISg4488	MYPEROg7089	Ap1	Mp1	X	0.0841752	0.262937
Mper_Apis	0	12	ACPISg4489	MYPEROg7090	Ap1	Mp1	X	0.0337699	0.225374
Mper_Apis	0	13	ACPISg4494	MYPEROg7091	Ap1	Mp1	X	0.0116229	0.28901
Mper_Apis	0	14	ACPISg4497	MYPEROg7093	Ap1	Mp1	X	0.154096	0.340873
Mper_Apis	0	15	ACPISg4498	MYPEROg7097	Ap1	Mp1	X	0.00313153	0.186135
Mper_Apis	0	16	ACPISg4500	MYPEROg7099	Ap1	Mp1	X	0.0183006	0.288242
Mper_Apis	0	17	ACPISg4506	MYPEROg7101	Ap1	Mp1	X	0.0860991	0.120651
Mper_Apis	0	18	ACPISg4507	MYPEROg7107	Ap1	Mp1	X	0.262359	0.412736
Mper_Apis	0	19	ACPISg4508	MYPEROg7108	Ap1	Mp1	X	0.430303	0.364674
Mper_Apis	0	20	ACPISg4512	MYPEROg7109	Ap1	Mp1	X	0.232568	0.346716
Mper_Apis	0	21	ACPISg4513	MYPEROg7110	Ap1	Mp1	X	0.00563595	0.237731
Mper_Apis	0	22	ACPISg4514	MYPEROg7111	Ap1	Mp1	X	0.145413	0.210168
Mper_Apis	0	23	ACPISg4515	MYPEROg7112	Ap1	Mp1	X	0.048497	0.218444
Mper_Apis	0	24	ACPISg4516	MYPEROg7113	Ap1	Mp1	X	0.0273166	0.20884
Mper_Apis	0	25	ACPISg4517	MYPEROg7115	Ap1	Mp1	X	0.24116	0.318602
Mper_Apis	0	26	ACPISg4518	MYPEROg7116	Ap1	Mp1	X	0.0174691	0.223295
Mper_Apis	0	27	ACPISg4520	MYPEROg7117	Ap1	Mp1	X	0.110161	0.308903
Mper_Apis	0	28	ACPISg4521	MYPEROg7118	Ap1	Mp1	X	0.0115307	0.195854
Mper_Apis	0	29	ACPISg4522	MYPEROg7119	Ap1	Mp1	X	0.25617	0.358962
Mper_Apis	0	30	ACPISg4523	MYPEROg7120	Ap1	Mp1	X	0.0336707	0.162896
Mper_Apis	0	31	ACPISg4526	MYPEROg7123	Ap1	Mp1	X	0.0338296	0.173048
Mper_Apis	0	32	ACPISg4527	MYPEROg7124	Ap1	Mp1	X	0.0668474	0.399504
Mper_Apis	0	33	ACPISg4528	MYPEROg7127	Ap1	Mp1	X	0.0382942	0.299959
Mper_Apis	0	34	ACPISg4529	MYPEROg7129	Ap1	Mp1	X	0.0238868	0.253168
Mper_Apis	0	35	ACPISg4531	MYPEROg7130	Ap1	Mp1	X	0.0352039	0.250398
Mper_Apis	0	36	ACPISg4532	MYPEROg7131	Ap1	Mp1	X	0.0532283	0.285579
Mper_Apis	0	37	ACPISg4534	MYPEROg7132	Ap1	Mp1	X	0.0347336	0.253018
Mper_Apis	0	38	ACPISg4535	MYPEROg7133	Ap1	Mp1	X	0.0698808	0.224575
Mper_Apis	0	39	ACPISg4536	MYPEROg7134	Ap1	Mp1	X	0.0481127	0.270825
Mper_Apis	0	40	ACPISg4537	MYPEROg7136	Ap1	Mp1	X	0.0737763	0.299738
Mper_Apis	0	41	ACPISg4541	MYPEROg7140	Ap1	Mp1	X	0.0155252	0.247459
Mper_Apis	0	42	ACPISg4542	MYPEROg7141	Ap1	Mp1	X	0.00713696	0.231218
Mper_Apis	0	43	ACPISg4545	MYPEROg7148	Ap1	Mp1	X	0.0700517	0.217072
Mper_Apis	0	44	ACPISg4546	MYPEROg7150	Ap1	Mp1	X	0.0402986	0.262999
Mper_Apis	0	45	ACPISg4551	MYPEROg7156	Ap1	Mp1	X	0.110138	0.402084
Mper_Apis	0	46	ACPISg4552	MYPEROg7157	Ap1	Mp1	X	0.238209	0.348318
Mper_Apis	0	47	ACPISg4559	MYPEROg7161	Ap1	Mp1	X	0.0276529	0.382269
Mper_Apis	0	48	ACPISg4560	MYPEROg7164	Ap1	Mp1	X	0.0465471	0.356799
Mper_Apis	0	49	ACPISg4561	MYPEROg7167	Ap1	Mp1	X	0.0417025	0.327717
Mper_Apis	0	50	ACPISg4564	MYPEROg7168	Ap1	Mp1	X	0.0448466	0.208311
Mper_Apis	0	51	ACPISg4571	MYPEROg7171	Ap1	Mp1	X	0	0.25885
Mper_Apis	0	52	ACPISg4572	MYPEROg7172	Ap1	Mp1	X	0.0475272	0.187054
Mper_Apis	0	53	ACPISg4578	MYPEROg7176	Ap1	Mp1	X	0.147118	0.317726
Mper_Apis	0	54	ACPISg4579	MYPEROg7180	Ap1	Mp1	X	0.0382226	0.202706
Mper_Apis	0	55	ACPISg4580	MYPEROg7181	Ap1	Mp1	X	0.069592	0.363426
Mper_Apis	0	56	ACPISg4581	MYPEROg7182	Ap1	Mp1	X	0.0351228	0.367713
Mper_Apis	0	57	ACPISg4582	MYPEROg7184	Ap1	Mp1	X	0.102514	0.313212
Mper_Apis	0	58	ACPISg4583	MYPEROg7185	Ap1	Mp1	X	0.145407	0.514194
Mper_Apis	0	59	ACPISg4584	MYPEROg7186	Ap1	Mp1	X	0.188859	0.23166
Mper_Apis	0	60	ACPISg4586	MYPEROg7207	Ap1	Mp1	X	0.0710535	0.190861
Mper_Apis	0	61	ACPISg4587	MYPEROg7208	Ap1	Mp1	X	0.0546971	0.24094
Mper_Apis	0	62	ACPISg4588	MYPEROg7209	Ap1	Mp1	X	0.00300903	0.195912
Mper_Apis	0	63	ACPISg4589	MYPEROg7213	Ap1	Mp1	X	0.016978	0.218769
Mper_Apis	0	64	ACPISg4590	MYPEROg7214	Ap1	Mp1	X	0.149624	0.266149
Mper_Apis	0	65	ACPISg4591	MYPEROg7215	Ap1	Mp1	X	0.12118	0.265707
Mper_Apis	0	66	ACPISg4592	MYPEROg7216	Ap1	Mp1	X	0.0605492	0.308757
Mper_Apis	0	67	ACPISg4593	MYPEROg7217	Ap1	Mp1	X	0.00224551	0.271905
Mper_Apis	0	68	ACPISg4594	MYPEROg7218	Ap1	Mp1	X	0.0274951	0.213054
Mper_Apis	0	69	ACPISg4595	MYPEROg7219	Ap1	Mp1	X	0.109269	0.224682
Mper_Apis	0	70	ACPISg4596	MYPEROg7225	Ap1	Mp1	X	0.0196902	0.239952
Mper_Apis	0	71	ACPISg4602	MYPEROg7226	Ap1	Mp1	X	0.056364	0.315475
Mper_Apis	0	72	ACPISg4603	MYPEROg7227	Ap1	Mp1	X	0.127723	0.318275
Mper_Apis	0	73	ACPISg4604	MYPEROg7228	Ap1	Mp1	X	0.00476287	0.152786
Mper_Apis	0	74	ACPISg4605	MYPEROg7229	Ap1	Mp1	X	0.0163081	0.245161
Mper_Apis	0	75	ACPISg4606	MYPEROg7231	Ap1	Mp1	X	0.0570995	0.307935
Mper_Apis	0	76	ACPISg4607	MYPEROg7232	Ap1	Mp1	X	0.0469945	0.255624
Mper_Apis	0	77	ACPISg4612	MYPEROg7234	Ap1	Mp1	X	0.407922	0.385266
Mper_Apis	0	78	ACPISg4613	MYPEROg7235	Ap1	Mp1	X	0.220684	0.221319
Mper_Apis	0	79	ACPISg4614	MYPEROg7236	Ap1	Mp1	X	0.0945961	0.237031
Mper_Apis	0	80	ACPISg4615	MYPEROg7237	Ap1	Mp1	X	0.193952	0.282285
Mper_Apis	0	81	ACPISg4616	MYPEROg7238	Ap1	Mp1	X	0.438354	0.592833
Mper_Apis	0	82	ACPISg4617	MYPEROg7239	Ap1	Mp1	X	0.527286	0.50704
Mper_Apis	0	83	ACPISg4618	MYPEROg7240	Ap1	Mp1	X	0.62864	0.396969
Mper_Apis	0	84	ACPISg4619	MYPEROg7241	Ap1	Mp1	X	0.286211	0.709
Mper_Apis	0	85	ACPISg4620	MYPEROg7243	Ap1	Mp1	X	0.282062	0.51882
Mper_Apis	0	86	ACPISg4622	MYPEROg7244	Ap1	Mp1	X	0.00204169	0.17041
Mper_Apis	0	87	ACPISg4623	MYPEROg7247	Ap1	Mp1	X	0.00998085	0.213784
Mper_Apis	0	88	ACPISg4626	MYPEROg7249	Ap1	Mp1	X	0.112763	0.221835
Mper_Apis	0	89	ACPISg4627	MYPEROg7251	Ap1	Mp1	X	0.219447	0.212826
Mper_Apis	0	90	ACPISg4628	MYPEROg7252	Ap1	Mp1	X	0.188745	0.251621
Mper_Apis	0	91	ACPISg4629	MYPEROg7254	Ap1	Mp1	X	0.31487	0.364806
Mper_Apis	0	92	ACPISg4632	MYPEROg7255	Ap1	Mp1	X	0.176486	0.196004
Mper_Apis	0	93	ACPISg4633	MYPEROg7256	Ap1	Mp1	X	0.110876	0.275251
Mper_Apis	0	94	ACPISg4635	MYPEROg7258	Ap1	Mp1	X	0.0352281	0.29263
Mper_Apis	0	95	ACPISg4642	MYPEROg7262	Ap1	Mp1	X	0.2083	0.238391
Mper_Apis	0	96	ACPISg4643	MYPEROg7264	Ap1	Mp1	X	0.0105944	0.218849
Mper_Apis	0	97	ACPISg4644	MYPEROg7265	Ap1	Mp1	X	0.130575	0.379347
Mper_Apis	0	98	ACPISg4646	MYPEROg7266	Ap1	Mp1	X	0.0203902	0.213297
Mper_Apis	0	99	ACPISg4647	MYPEROg7267	Ap1	Mp1	X	0.206299	0.320619
Mper_Apis	0	100	ACPISg4648	MYPEROg7268	Ap1	Mp1	X	0.0666079	0.335816
Mper_Apis	0	101	ACPISg4649	MYPEROg7270	Ap1	Mp1	X	0.104452	0.293329
Mper_Apis	0	102	ACPISg4650	MYPEROg7271	Ap1	Mp1	X	0.0247494	0.212142
Mper_Apis	0	103	ACPISg4652	MYPEROg7272	Ap1	Mp1	X	0	0.0760144
Mper_Apis	0	104	ACPISg4653	MYPEROg7273	Ap1	Mp1	X	0.0300623	0.269895
Mper_Apis	0	105	ACPISg4656	MYPEROg7274	Ap1	Mp1	X	0.0121011	0.203456
Mper_Apis	0	106	ACPISg4657	MYPEROg7276	Ap1	Mp1	X	0.0102671	0.137452
Mper_Apis	0	107	ACPISg4658	MYPEROg7277	Ap1	Mp1	X	0.0770645	0.325212
Mper_Apis	0	108	ACPISg4664	MYPEROg7280	Ap1	Mp1	X	0.00844041	0.280613
Mper_Apis	0	109	ACPISg4666	MYPEROg7281	Ap1	Mp1	X	0.0241718	0.275503
Mper_Apis	0	110	ACPISg4667	MYPEROg7283	Ap1	Mp1	X	0.0366281	0.245513
Mper_Apis	0	111	ACPISg4669	MYPEROg7285	Ap1	Mp1	X	0.0997987	0.442338
Mper_Apis	0	112	ACPISg4672	MYPEROg7288	Ap1	Mp1	X	0.193	0.388623
Mper_Apis	0	113	ACPISg4673	MYPEROg7290	Ap1	Mp1	X	0.00167683	0.222118
Mper_Apis	0	114	ACPISg4674	MYPEROg7291	Ap1	Mp1	X	0.0234815	0.222743
Mper_Apis	0	115	ACPISg4676	MYPEROg7293	Ap1	Mp1	X	0.00385275	0.150964
Mper_Apis	0	116	ACPISg4677	MYPEROg7294	Ap1	Mp1	X	0.0609338	0.281484
Mper_Apis	0	117	ACPISg4678	MYPEROg7295	Ap1	Mp1	X	0.0491132	0.269775
Mper_Apis	0	118	ACPISg4679	MYPEROg7296	Ap1	Mp1	X	0.00628048	0.156644
Mper_Apis	0	119	ACPISg4685	MYPEROg7297	Ap1	Mp1	X	0.00278981	0.257343
Mper_Apis	0	120	ACPISg4686	MYPEROg7298	Ap1	Mp1	X	0.0371698	0.21444
Mper_Apis	0	121	ACPISg4687	MYPEROg7299	Ap1	Mp1	X	0.0220044	0.262577
Mper_Apis	0	122	ACPISg4688	MYPEROg7300	Ap1	Mp1	X	0.0829969	0.366846
Mper_Apis	0	123	ACPISg4689	MYPEROg7301	Ap1	Mp1	X	0.0133292	0.198294
Mper_Apis	0	124	ACPISg4690	MYPEROg7302	Ap1	Mp1	X	0.0236457	0.245863
Mper_Apis	0	125	ACPISg4696	MYPEROg7305	Ap1	Mp1	X	0.750469	0.386301
Mper_Apis	0	126	ACPISg4699	MYPEROg7306	Ap1	Mp1	X	0.224085	0.224535
Mper_Apis	0	127	ACPISg4701	MYPEROg7308	Ap1	Mp1	X	0.0191994	0.144534
Mper_Apis	0	128	ACPISg4702	MYPEROg7310	Ap1	Mp1	X	0.00993958	0.179288
Mper_Apis	0	129	ACPISg4703	MYPEROg7311	Ap1	Mp1	X	0.0615254	0.241053
Mper_Apis	0	130	ACPISg4704	MYPEROg7312	Ap1	Mp1	X	0.206188	0.27889
Mper_Apis	0	131	ACPISg4706	MYPEROg7314	Ap1	Mp1	X	0.0290455	0.199207
Mper_Apis	0	132	ACPISg4707	MYPEROg7316	Ap1	Mp1	X	0.0331241	0.163883
Mper_Apis	0	133	ACPISg4708	MYPEROg7317	Ap1	Mp1	X	0.0639225	0.263462
Mper_Apis	0	134	ACPISg4709	MYPEROg7318	Ap1	Mp1	X	0.0355744	0.186847
Mper_Apis	0	135	ACPISg4710	MYPEROg7319	Ap1	Mp1	X	0.0255711	0.205958
Mper_Apis	0	136	ACPISg4711	MYPEROg7320	Ap1	Mp1	X	0.0239003	0.142553
Mper_Apis	0	137	ACPISg4712	MYPEROg7321	Ap1	Mp1	X	0.0164283	0.221655
Mper_Apis	0	138	ACPISg4713	MYPEROg7322	Ap1	Mp1	X	0.0202986	0.320075
Mper_Apis	0	139	ACPISg4714	MYPEROg7323	Ap1	Mp1	X	0.0835129	0.231759
Mper_Apis	0	140	ACPISg4718	MYPEROg7325	Ap1	Mp1	X	0.111871	0.292587
Mper_Apis	0	141	ACPISg4719	MYPEROg7326	Ap1	Mp1	X	0.0309736	0.18075
Mper_Apis	0	142	ACPISg4720	MYPEROg7327	Ap1	Mp1	X	0.005942	0.187434
Mper_Apis	0	143	ACPISg4721	MYPEROg7328	Ap1	Mp1	X	0.19144	0.269342
Mper_Apis	0	144	ACPISg4722	MYPEROg7329	Ap1	Mp1	X	0.0230766	0.192358
Mper_Apis	0	145	ACPISg4723	MYPEROg7330	Ap1	Mp1	X	0.0650815	0.197266
Mper_Apis	0	146	ACPISg4724	MYPEROg7331	Ap1	Mp1	X	0.019609	0.289771
Mper_Apis	0	147	ACPISg4725	MYPEROg7332	Ap1	Mp1	X	0.0504284	0.198184
Mper_Apis	0	148	ACPISg4726	MYPEROg7333	Ap1	Mp1	X	0.0555422	0.181679
Mper_Apis	0	149	ACPISg4727	MYPEROg7334	Ap1	Mp1	X	0.00760244	0.207274
Mper_Apis	0	150	ACPISg4730	MYPEROg7338	Ap1	Mp1	X	0.0316286	0.28148
Mper_Apis	0	151	ACPISg4731	MYPEROg7339	Ap1	Mp1	X	0.0641571	0.186087
Mper_Apis	0	152	ACPISg4739	MYPEROg7345	Ap1	Mp1	X	0.0273177	0.193085
Mper_Apis	0	153	ACPISg4740	MYPEROg7346	Ap1	Mp1	X	0.048741	0.254104
Mper_Apis	0	154	ACPISg4741	MYPEROg7348	Ap1	Mp1	X	0.012792	0.166411
Mper_Apis	0	155	ACPISg4742	MYPEROg7349	Ap1	Mp1	X	0.0626122	0.23367
Mper_Apis	0	156	ACPISg4743	MYPEROg7350	Ap1	Mp1	X	0.000809881	0.120046
Mper_Apis	0	157	ACPISg4748	MYPEROg7357	Ap1	Mp1	X	0.0721355	0.34855
Mper_Apis	0	158	ACPISg4753	MYPEROg7359	Ap1	Mp1	X	0.101909	0.239845
Mper_Apis	0	159	ACPISg4754	MYPEROg7360	Ap1	Mp1	X	0.270131	0.55034
Mper_Apis	0	160	ACPISg4758	MYPEROg7364	Ap1	Mp1	X	0.0262157	0.230804
Mper_Apis	0	161	ACPISg4759	MYPEROg7365	Ap1	Mp1	X	0.152827	0.341881
Mper_Apis	0	162	ACPISg4764	MYPEROg7368	Ap1	Mp1	X	0.079407	0.421685
Mper_Apis	0	163	ACPISg4765	MYPEROg7370	Ap1	Mp1	X	0.0410626	0.471159
Mper_Apis	0	164	ACPISg4766	MYPEROg7371	Ap1	Mp1	X	0.0589008	0.246297
Mper_Apis	0	165	ACPISg4767	MYPEROg7372	Ap1	Mp1	X	0.0912244	0.283151
Mper_Apis	0	166	ACPISg4773	MYPEROg7378	Ap1	Mp1	X	0.0146309	0.222574
Mper_Apis	0	167	ACPISg4775	MYPEROg7379	Ap1	Mp1	X	0.00416957	0.179252
Mper_Apis	0	168	ACPISg4776	MYPEROg7380	Ap1	Mp1	X	0.280675	0.101282
Mper_Apis	0	169	ACPISg4777	MYPEROg7381	Ap1	Mp1	X	0.0619762	0.223832
Mper_Apis	0	170	ACPISg4779	MYPEROg7382	Ap1	Mp1	X	0.0341873	0.259357
Mper_Apis	0	171	ACPISg4781	MYPEROg7383	Ap1	Mp1	X	0.01602	0.214846
Mper_Apis	0	172	ACPISg4785	MYPEROg7386	Ap1	Mp1	X	0.0603127	0.248553
Mper_Apis	0	173	ACPISg4793	MYPEROg7389	Ap1	Mp1	X	0.0646753	0.306285
Mper_Apis	0	174	ACPISg4798	MYPEROg7391	Ap1	Mp1	X	0.00107152	0.348472
Mper_Apis	0	175	ACPISg4799	MYPEROg7392	Ap1	Mp1	X	0.0674095	0.333647
Mper_Apis	0	176	ACPISg4800	MYPEROg7393	Ap1	Mp1	X	0.0503083	0.310317
Mper_Apis	0	177	ACPISg4801	MYPEROg7394	Ap1	Mp1	X	0.0220572	0.447557
Mper_Apis	0	178	ACPISg4802	MYPEROg7395	Ap1	Mp1	X	0.100762	0.356723
Mper_Apis	0	179	ACPISg4803	MYPEROg7396	Ap1	Mp1	X	0.107403	0.404164
Mper_Apis	0	180	ACPISg4804	MYPEROg7397	Ap1	Mp1	X	0.0337019	0.255634
Mper_Apis	0	181	ACPISg4808	MYPEROg7399	Ap1	Mp1	X	0.0032135	0.229525
Mper_Apis	0	182	ACPISg4809	MYPEROg7400	Ap1	Mp1	X	0.0695975	0.280459
Mper_Apis	0	183	ACPISg4811	MYPEROg7401	Ap1	Mp1	X	0.0281407	0.214761
Mper_Apis	0	184	ACPISg4813	MYPEROg7404	Ap1	Mp1	X	0.105797	0.235964
Mper_Apis	0	185	ACPISg4814	MYPEROg7405	Ap1	Mp1	X	0.0324833	0.322642
Mper_Apis	0	186	ACPISg4815	MYPEROg7406	Ap1	Mp1	X	0.00425382	0.197697
Mper_Apis	0	187	ACPISg4816	MYPEROg7407	Ap1	Mp1	X	0.0511046	0.122987
Mper_Apis	0	188	ACPISg4817	MYPEROg7413	Ap1	Mp1	X	0.179874	0.23889
Mper_Apis	0	189	ACPISg4820	MYPEROg7414	Ap1	Mp1	X	0.197743	0.30593
Mper_Apis	0	190	ACPISg4821	MYPEROg7415	Ap1	Mp1	X	0.0384259	0.237977
Mper_Apis	0	191	ACPISg4823	MYPEROg7417	Ap1	Mp1	X	0.0672802	0.368443
Mper_Apis	0	192	ACPISg4824	MYPEROg7418	Ap1	Mp1	X	0.230179	0.20655
Mper_Apis	0	193	ACPISg4826	MYPEROg7423	Ap1	Mp1	X	0.00575266	0.200583
Mper_Apis	0	194	ACPISg4827	MYPEROg7427	Ap1	Mp1	X	0	0.121536
Mper_Apis	0	195	ACPISg4831	MYPEROg7428	Ap1	Mp1	X	0.152315	0.380412
Mper_Apis	0	196	ACPISg4832	MYPEROg7429	Ap1	Mp1	X	0.0434589	0.221757
Mper_Apis	0	197	ACPISg4834	MYPEROg7431	Ap1	Mp1	X	0.123416	0.320791
Mper_Apis	0	198	ACPISg4839	MYPEROg7436	Ap1	Mp1	X	0.0127517	0.183442
Mper_Apis	0	199	ACPISg4840	MYPEROg7437	Ap1	Mp1	X	0.0147596	0.117413
Mper_Apis	0	200	ACPISg4841	MYPEROg7438	Ap1	Mp1	X	0.0153529	0.181723
Mper_Apis	0	201	ACPISg4842	MYPEROg7439	Ap1	Mp1	X	0.00293351	0.340832
Mper_Apis	0	202	ACPISg4843	MYPEROg7441	Ap1	Mp1	X	0.00104739	0.155574
Mper_Apis	0	203	ACPISg4844	MYPEROg7442	Ap1	Mp1	X	0.00228354	0.17575
Mper_Apis	0	204	ACPISg4845	MYPEROg7443	Ap1	Mp1	X	0.0135342	0.214467
Mper_Apis	0	205	ACPISg4846	MYPEROg7444	Ap1	Mp1	X	0.0173921	0.228915
Mper_Apis	0	206	ACPISg4848	MYPEROg7453	Ap1	Mp1	X	0.00175439	0.130196
Mper_Apis	0	207	ACPISg4862	MYPEROg7454	Ap1	Mp1	X	0.0975002	0.0485214
Mper_Apis	0	208	ACPISg4868	MYPEROg7455	Ap1	Mp1	X	0.0305222	0.201943
Mper_Apis	0	209	ACPISg4870	MYPEROg7456	Ap1	Mp1	X	0.0142877	0.176905
Mper_Apis	0	210	ACPISg4871	MYPEROg7459	Ap1	Mp1	X	0.138514	0.310867
Mper_Apis	0	211	ACPISg4875	MYPEROg7461	Ap1	Mp1	X	0.0274066	0.183635
Mper_Apis	0	212	ACPISg4876	MYPEROg7462	Ap1	Mp1	X	0.0424261	0.241273
Mper_Apis	0	213	ACPISg4877	MYPEROg7463	Ap1	Mp1	X	0.0533912	0.0953141
Mper_Apis	0	214	ACPISg4878	MYPEROg7464	Ap1	Mp1	X	0.181873	0.289619
Mper_Apis	0	215	ACPISg4879	MYPEROg7465	Ap1	Mp1	X	0.192107	0.271727
Mper_Apis	0	216	ACPISg4880	MYPEROg7466	Ap1	Mp1	X	0.0409692	0.253041
Mper_Apis	0	217	ACPISg4882	MYPEROg7467	Ap1	Mp1	X	0.0754167	0.201332
Mper_Apis	0	218	ACPISg4883	MYPEROg7468	Ap1	Mp1	X	0.0917911	0.257251
Mper_Apis	0	219	ACPISg4884	MYPEROg7469	Ap1	Mp1	X	0.467709	0.312467
Mper_Apis	0	220	ACPISg4886	MYPEROg7470	Ap1	Mp1	X	0.0661846	0.167872
Mper_Apis	0	221	ACPISg4887	MYPEROg7471	Ap1	Mp1	X	0.134178	0.123287
Mper_Apis	0	222	ACPISg4892	MYPEROg7475	Ap1	Mp1	X	0.231956	0.274251
Mper_Apis	0	223	ACPISg4893	MYPEROg7476	Ap1	Mp1	X	0.115901	0.251728
Mper_Apis	0	224	ACPISg4894	MYPEROg7478	Ap1	Mp1	X	0.0612839	0.254032
Mper_Apis	0	225	ACPISg4899	MYPEROg7483	Ap1	Mp1	X	0.328011	0.424201
Mper_Apis	0	226	ACPISg4900	MYPEROg7491	Ap1	Mp1	X	0.0554098	0.280852
Mper_Apis	0	227	ACPISg4901	MYPEROg7492	Ap1	Mp1	X	0.00506376	0.158453
Mper_Apis	0	228	ACPISg4903	MYPEROg7493	Ap1	Mp1	X	0.00923799	0.173595
Mper_Apis	0	229	ACPISg4904	MYPEROg7494	Ap1	Mp1	X	0.0723452	0.172838
Mper_Apis	0	230	ACPISg4906	MYPEROg7496	Ap1	Mp1	X	0.0493116	0.126525
Mper_Apis	0	231	ACPISg4909	MYPEROg7498	Ap1	Mp1	X	0.0245722	0.21551
Mper_Apis	0	232	ACPISg4910	MYPEROg7499	Ap1	Mp1	X	0.0565055	0.197038
Mper_Apis	0	233	ACPISg4911	MYPEROg7500	Ap1	Mp1	X	0.0457129	0.178928
Mper_Apis	0	234	ACPISg4912	MYPEROg7501	Ap1	Mp1	X	0.241866	0.363209
Mper_Apis	0	235	ACPISg4913	MYPEROg7502	Ap1	Mp1	X	0.0727139	0.194328
Mper_Apis	0	236	ACPISg4922	MYPEROg7511	Ap1	Mp1	X	0.465039	0.401803
Mper_Apis	0	237	ACPISg4923	MYPEROg7513	Ap1	Mp1	X	0.134196	0.343762
Mper_Apis	0	238	ACPISg4925	MYPEROg7516	Ap1	Mp1	X	0.0450282	0.293186
Mper_Apis	0	239	ACPISg4926	MYPEROg7517	Ap1	Mp1	X	0.0146422	0.237547
Mper_Apis	0	240	ACPISg4927	MYPEROg7518	Ap1	Mp1	X	0.349627	0.498475
Mper_Apis	0	241	ACPISg4935	MYPEROg7525	Ap1	Mp1	X	0.00493829	0.174881
Mper_Apis	0	242	ACPISg4936	MYPEROg7526	Ap1	Mp1	X	0.107482	0.286179
Mper_Apis	0	243	ACPISg4939	MYPEROg7527	Ap1	Mp1	X	0.091057	0.498445
Mper_Apis	0	244	ACPISg4941	MYPEROg7531	Ap1	Mp1	X	0.0915902	0.50049
Mper_Apis	0	245	ACPISg4942	MYPEROg7532	Ap1	Mp1	X	0.107066	0.222891
Mper_Apis	0	246	ACPISg4943	MYPEROg7534	Ap1	Mp1	X	0.140178	0.31117
Mper_Apis	0	247	ACPISg4948	MYPEROg7536	Ap1	Mp1	X	0.0158362	0.19018
Mper_Apis	0	248	ACPISg4950	MYPEROg7537	Ap1	Mp1	X	0.0173418	0.203908
Mper_Apis	0	249	ACPISg4951	MYPEROg7538	Ap1	Mp1	X	0.09474	0.26335
Mper_Apis	0	250	ACPISg4952	MYPEROg7539	Ap1	Mp1	X	0.0130733	0.161534
Mper_Apis	0	251	ACPISg4953	MYPEROg7540	Ap1	Mp1	X	0.0602426	0.235448
Mper_Apis	0	252	ACPISg4954	MYPEROg7541	Ap1	Mp1	X	0.0208489	0.190937
Mper_Apis	0	253	ACPISg4956	MYPEROg7543	Ap1	Mp1	X	0.258381	0.22549
Mper_Apis	0	254	ACPISg4959	MYPEROg7544	Ap1	Mp1	X	0.199674	0.102572
Mper_Apis	0	255	ACPISg4963	MYPEROg7545	Ap1	Mp1	X	0.120367	0.358221
Mper_Apis	0	256	ACPISg4965	MYPEROg7548	Ap1	Mp1	X	0.0764098	0.267419
Mper_Apis	0	257	ACPISg4966	MYPEROg7550	Ap1	Mp1	X	0.0385029	0.288129
Mper_Apis	0	258	ACPISg4967	MYPEROg7551	Ap1	Mp1	X	0.0593133	0.203342
Mper_Apis	0	259	ACPISg4968	MYPEROg7552	Ap1	Mp1	X	0.0750896	0.309822
Mper_Apis	0	260	ACPISg4969	MYPEROg7554	Ap1	Mp1	X	0.0278745	0.125029
Mper_Apis	0	261	ACPISg4970	MYPEROg7555	Ap1	Mp1	X	0.0926407	0.370547
Mper_Apis	0	262	ACPISg4974	MYPEROg7557	Ap1	Mp1	X	0.0430299	0.352331
Mper_Apis	0	263	ACPISg4975	MYPEROg7558	Ap1	Mp1	X	0.0300605	0.351787
Mper_Apis	0	264	ACPISg4976	MYPEROg7559	Ap1	Mp1	X	0.354784	0.344186
Mper_Apis	0	265	ACPISg4977	MYPEROg7561	Ap1	Mp1	X	0.0880756	0.235055
Mper_Apis	0	266	ACPISg4978	MYPEROg7564	Ap1	Mp1	X	0.81278	0.592293
Mper_Apis	0	267	ACPISg4980	MYPEROg7566	Ap1	Mp1	X	0.077163	0.335212
Mper_Apis	0	268	ACPISg4981	MYPEROg7567	Ap1	Mp1	X	0.163868	0.398318
Mper_Apis	0	269	ACPISg4982	MYPEROg7568	Ap1	Mp1	X	0.0160902	0.243417
Mper_Apis	0	270	ACPISg4983	MYPEROg7569	Ap1	Mp1	X	0.203472	0.0830854
Mper_Apis	0	271	ACPISg4985	MYPEROg7575	Ap1	Mp1	X	-2	-2
Mper_Apis	0	272	ACPISg4988	MYPEROg7577	Ap1	Mp1	X	0.113231	0.298489
Mper_Apis	0	273	ACPISg4989	MYPEROg7579	Ap1	Mp1	X	0.0562199	0.261047
Mper_Apis	0	274	ACPISg4990	MYPEROg7580	Ap1	Mp1	X	0.0508875	0.237048
Mper_Apis	0	275	ACPISg4992	MYPEROg7581	Ap1	Mp1	X	0.0252828	0.219791
Mper_Apis	0	276	ACPISg4993	MYPEROg7582	Ap1	Mp1	X	0.310827	0.362406
Mper_Apis	0	277	ACPISg4996	MYPEROg7584	Ap1	Mp1	X	0.0383719	0.261611
Mper_Apis	0	278	ACPISg4997	MYPEROg7585	Ap1	Mp1	X	0.0121245	0.279548
Mper_Apis	0	279	ACPISg4999	MYPEROg7587	Ap1	Mp1	X	0.229411	0.133235
Mper_Apis	0	280	ACPISg5000	MYPEROg7588	Ap1	Mp1	X	0.0522609	0.342432
Mper_Apis	0	281	ACPISg5001	MYPEROg7589	Ap1	Mp1	X	0.100313	0.176496
Mper_Apis	0	282	ACPISg5002	MYPEROg7590	Ap1	Mp1	X	0.227625	0.27129
Mper_Apis	0	283	ACPISg5010	MYPEROg7600	Ap1	Mp1	X	0.0816808	0.325234
Mper_Apis	0	284	ACPISg5011	MYPEROg7601	Ap1	Mp1	X	0.0532815	0.25863
Mper_Apis	0	285	ACPISg5012	MYPEROg7602	Ap1	Mp1	X	0.131532	0.163012
Mper_Apis	0	286	ACPISg5019	MYPEROg7612	Ap1	Mp1	X	0.0323723	0.238112
Mper_Apis	0	287	ACPISg5020	MYPEROg7613	Ap1	Mp1	X	0.0305053	0.139531
Mper_Apis	0	288	ACPISg5022	MYPEROg7614	Ap1	Mp1	X	0.00719186	0.212148
Mper_Apis	0	289	ACPISg5023	MYPEROg7617	Ap1	Mp1	X	0.0293475	0.210918
Mper_Apis	0	290	ACPISg5031	MYPEROg7620	Ap1	Mp1	X	0.17455	0.322961
Mper_Apis	0	291	ACPISg5042	MYPEROg7625	Ap1	Mp1	X	0.0307341	0.237608
Mper_Apis	0	292	ACPISg5043	MYPEROg7628	Ap1	Mp1	X	0.0218561	0.293648
Mper_Apis	0	293	ACPISg5044	MYPEROg7629	Ap1	Mp1	X	0.0195295	0.233365
Mper_Apis	0	294	ACPISg5045	MYPEROg7630	Ap1	Mp1	X	0.0317607	0.189406
Mper_Apis	0	295	ACPISg5046	MYPEROg7631	Ap1	Mp1	X	0.0360213	0.178688
Mper_Apis	0	296	ACPISg5047	MYPEROg7632	Ap1	Mp1	X	0.0203949	0.200447
Mper_Apis	0	297	ACPISg5049	MYPEROg7633	Ap1	Mp1	X	0.0370231	0.169994
Mper_Apis	0	298	ACPISg5059	MYPEROg7645	Ap1	Mp1	X	0.0477654	0.141744
Mper_Apis	0	299	ACPISg5060	MYPEROg7647	Ap1	Mp1	X	0.0340926	0.160815
Mper_Apis	0	300	ACPISg5061	MYPEROg7649	Ap1	Mp1	X	0.0377166	0.209922
Mper_Apis	0	301	ACPISg5062	MYPEROg7650	Ap1	Mp1	X	0.0387788	0.157663
Mper_Apis	0	302	ACPISg5063	MYPEROg7651	Ap1	Mp1	X	0.000862658	0.150166
Mper_Apis	0	303	ACPISg5064	MYPEROg7652	Ap1	Mp1	X	0.0329009	0.14717
Mper_Apis	0	304	ACPISg5065	MYPEROg7653	Ap1	Mp1	X	0.020052	0.288011
Mper_Apis	0	305	ACPISg5066	MYPEROg7654	Ap1	Mp1	X	0.0866047	0.233718
Mper_Apis	0	306	ACPISg5075	MYPEROg7655	Ap1	Mp1	X	0.121208	0.244165
Mper_Apis	0	307	ACPISg5076	MYPEROg7656	Ap1	Mp1	X	0.261297	0.373277
Mper_Apis	0	308	ACPISg5085	MYPEROg7662	Ap1	Mp1	X	0.34502	0.452886
Mper_Apis	0	309	ACPISg5086	MYPEROg7665	Ap1	Mp1	X	0.476884	0.298157
Mper_Apis	0	310	ACPISg5087	MYPEROg7669	Ap1	Mp1	X	0.123378	0.284965
Mper_Apis	0	311	ACPISg5088	MYPEROg7671	Ap1	Mp1	X	0.0465633	0.226804
Mper_Apis	0	312	ACPISg5090	MYPEROg7672	Ap1	Mp1	X	0.0367845	0.282924
Mper_Apis	0	313	ACPISg5094	MYPEROg7677	Ap1	Mp1	X	0.00507402	0.212871
Mper_Apis	0	314	ACPISg5095	MYPEROg7678	Ap1	Mp1	X	0.00786033	0.309225
Mper_Apis	0	315	ACPISg5104	MYPEROg7699	Ap1	Mp1	X	0.0299183	0.356676
Mper_Apis	0	316	ACPISg5105	MYPEROg7701	Ap1	Mp1	X	0.116176	0.194184
Mper_Apis	0	317	ACPISg5106	MYPEROg7702	Ap1	Mp1	X	0.0226318	0.254341
Mper_Apis	0	318	ACPISg5107	MYPEROg7704	Ap1	Mp1	X	0.150685	0.421347
Mper_Apis	0	319	ACPISg5108	MYPEROg7705	Ap1	Mp1	X	0.236157	0.431538
Mper_Apis	0	320	ACPISg5115	MYPEROg7707	Ap1	Mp1	X	0.0479205	0.0756717
Mper_Apis	0	321	ACPISg5116	MYPEROg7708	Ap1	Mp1	X	0.0418039	0.112636
Mper_Apis	0	322	ACPISg5117	MYPEROg7709	Ap1	Mp1	X	0.0107384	0.188691
Mper_Apis	0	323	ACPISg5118	MYPEROg7710	Ap1	Mp1	X	0.0269894	0.242505
Mper_Apis	0	324	ACPISg5119	MYPEROg7712	Ap1	Mp1	X	0.0133498	0.189974
Mper_Apis	0	325	ACPISg5120	MYPEROg7713	Ap1	Mp1	X	0.13274	0.344478
Mper_Apis	0	326	ACPISg5121	MYPEROg7714	Ap1	Mp1	X	0.0404272	0.309906
Mper_Apis	0	327	ACPISg5122	MYPEROg7715	Ap1	Mp1	X	0.0256874	0.265408
Mper_Apis	0	328	ACPISg5123	MYPEROg7716	Ap1	Mp1	X	0.0106608	0.176014
Mper_Apis	0	329	ACPISg5124	MYPEROg7717	Ap1	Mp1	X	0.0667406	0.291794
Mper_Apis	0	330	ACPISg5127	MYPEROg7724	Ap1	Mp1	X	-2	-2
Mper_Apis	0	331	ACPISg5129	MYPEROg7729	Ap1	Mp1	X	0.0418578	0.338334
Mper_Apis	0	332	ACPISg5130	MYPEROg7732	Ap1	Mp1	X	0.268146	0.443108
Mper_Apis	0	333	ACPISg5131	MYPEROg7734	Ap1	Mp1	X	0.413267	0.447719
Mper_Apis	0	334	ACPISg5132	MYPEROg7735	Ap1	Mp1	X	0.24504	0.404446
Mper_Apis	1	0	ACPISg4081	MYPEROg6616	Ap1	Mp1	X	0.039275	0.197913
Mper_Apis	1	1	ACPISg4085	MYPEROg6617	Ap1	Mp1	X	0.0425509	0.176103
Mper_Apis	1	2	ACPISg4086	MYPEROg6618	Ap1	Mp1	X	0.0140249	0.142229
Mper_Apis	1	3	ACPISg4087	MYPEROg6619	Ap1	Mp1	X	0.0204586	0.300265
Mper_Apis	1	4	ACPISg4088	MYPEROg6621	Ap1	Mp1	X	0.000943433	0.125922
Mper_Apis	1	5	ACPISg4089	MYPEROg6623	Ap1	Mp1	X	0.00387848	0.0588537
Mper_Apis	1	6	ACPISg4091	MYPEROg6624	Ap1	Mp1	X	0	0.147052
Mper_Apis	1	7	ACPISg4096	MYPEROg6626	Ap1	Mp1	X	0.0252949	0.164729
Mper_Apis	1	8	ACPISg4097	MYPEROg6627	Ap1	Mp1	X	0.0135605	0.218323
Mper_Apis	1	9	ACPISg4099	MYPEROg6629	Ap1	Mp1	X	0.0377996	0.244623
Mper_Apis	1	10	ACPISg4100	MYPEROg6630	Ap1	Mp1	X	0.146227	0.193727
Mper_Apis	1	11	ACPISg4103	MYPEROg6632	Ap1	Mp1	X	0.0409658	0.215864
Mper_Apis	1	12	ACPISg4104	MYPEROg6634	Ap1	Mp1	X	0.00158604	0.121154
Mper_Apis	1	13	ACPISg4105	MYPEROg6635	Ap1	Mp1	X	0.0210123	0.168538
Mper_Apis	1	14	ACPISg4106	MYPEROg6636	Ap1	Mp1	X	0.0347339	0.179602
Mper_Apis	1	15	ACPISg4107	MYPEROg6637	Ap1	Mp1	X	0.0618031	0.223418
Mper_Apis	1	16	ACPISg4108	MYPEROg6638	Ap1	Mp1	X	0.0194309	0.178185
Mper_Apis	1	17	ACPISg4110	MYPEROg6639	Ap1	Mp1	X	0.0206884	0.222591
Mper_Apis	1	18	ACPISg4111	MYPEROg6640	Ap1	Mp1	X	0.00366301	0.145435
Mper_Apis	1	19	ACPISg4114	MYPEROg6641	Ap1	Mp1	X	0.0108517	0.17057
Mper_Apis	1	20	ACPISg4115	MYPEROg6642	Ap1	Mp1	X	0.025537	0.266727
Mper_Apis	1	21	ACPISg4116	MYPEROg6643	Ap1	Mp1	X	0.00641715	0.308057
Mper_Apis	1	22	ACPISg4119	MYPEROg6644	Ap1	Mp1	X	0.0857055	0.0359931
Mper_Apis	1	23	ACPISg4123	MYPEROg6648	Ap1	Mp1	X	0.019059	0.258873
Mper_Apis	1	24	ACPISg4124	MYPEROg6649	Ap1	Mp1	X	0.0358997	0.176529
Mper_Apis	1	25	ACPISg4125	MYPEROg6650	Ap1	Mp1	X	0.0315901	0.252953
Mper_Apis	1	26	ACPISg4126	MYPEROg6652	Ap1	Mp1	X	0.421122	0.157655
Mper_Apis	1	27	ACPISg4128	MYPEROg6653	Ap1	Mp1	X	0.021896	0.224405
Mper_Apis	1	28	ACPISg4130	MYPEROg6654	Ap1	Mp1	X	0.0236719	0.189097
Mper_Apis	1	29	ACPISg4131	MYPEROg6655	Ap1	Mp1	X	0.223668	0.329525
Mper_Apis	1	30	ACPISg4135	MYPEROg6662	Ap1	Mp1	X	0.178397	0.318729
Mper_Apis	1	31	ACPISg4138	MYPEROg6663	Ap1	Mp1	X	0.0895024	0.288844
Mper_Apis	1	32	ACPISg4149	MYPEROg6671	Ap1	Mp1	X	0.0375903	0.357286
Mper_Apis	1	33	ACPISg4150	MYPEROg6673	Ap1	Mp1	X	0.0156855	0.33145
Mper_Apis	1	34	ACPISg4152	MYPEROg6675	Ap1	Mp1	X	0.073262	0.391642
Mper_Apis	1	35	ACPISg4153	MYPEROg6677	Ap1	Mp1	X	0.00865889	0.15864
Mper_Apis	1	36	ACPISg4154	MYPEROg6678	Ap1	Mp1	X	0.0261651	0.262229
Mper_Apis	1	37	ACPISg4155	MYPEROg6679	Ap1	Mp1	X	0.0144076	0.193666
Mper_Apis	1	38	ACPISg4156	MYPEROg6680	Ap1	Mp1	X	0.0398157	0.310524
Mper_Apis	1	39	ACPISg4157	MYPEROg6681	Ap1	Mp1	X	0.0362021	0.319766
Mper_Apis	1	40	ACPISg4158	MYPEROg6682	Ap1	Mp1	X	0.0419822	0.2787
Mper_Apis	1	41	ACPISg4159	MYPEROg6683	Ap1	Mp1	X	0.00397053	0.197165
Mper_Apis	1	42	ACPISg4161	MYPEROg6685	Ap1	Mp1	X	0	0.104483
Mper_Apis	1	43	ACPISg4162	MYPEROg6687	Ap1	Mp1	X	0.0150327	0.258409
Mper_Apis	1	44	ACPISg4164	MYPEROg6688	Ap1	Mp1	X	0.112426	0.234855
Mper_Apis	1	45	ACPISg4170	MYPEROg6695	Ap1	Mp1	X	0.0489235	0.231388
Mper_Apis	1	46	ACPISg4171	MYPEROg6696	Ap1	Mp1	X	0.0268336	0.336004
Mper_Apis	1	47	ACPISg4172	MYPEROg6697	Ap1	Mp1	X	0	0.250197
Mper_Apis	1	48	ACPISg4173	MYPEROg6698	Ap1	Mp1	X	0.152998	0.436957
Mper_Apis	1	49	ACPISg4174	MYPEROg6699	Ap1	Mp1	X	0.0149004	0.236076
Mper_Apis	1	50	ACPISg4175	MYPEROg6700	Ap1	Mp1	X	0.0553077	0.219978
Mper_Apis	1	51	ACPISg4176	MYPEROg6701	Ap1	Mp1	X	0.0494378	0.253242
Mper_Apis	1	52	ACPISg4178	MYPEROg6704	Ap1	Mp1	X	0.00595684	0.161385
Mper_Apis	1	53	ACPISg4179	MYPEROg6706	Ap1	Mp1	X	0.0118333	0.200919
Mper_Apis	1	54	ACPISg4181	MYPEROg6708	Ap1	Mp1	X	0.272035	0.153386
Mper_Apis	1	55	ACPISg4182	MYPEROg6711	Ap1	Mp1	X	0.0197449	0.11548
Mper_Apis	1	56	ACPISg4183	MYPEROg6712	Ap1	Mp1	X	0	0.149913
Mper_Apis	1	57	ACPISg4184	MYPEROg6713	Ap1	Mp1	X	0.128172	0.272719
Mper_Apis	1	58	ACPISg4186	MYPEROg6714	Ap1	Mp1	X	0.0146434	0.179013
Mper_Apis	1	59	ACPISg4189	MYPEROg6715	Ap1	Mp1	X	0.0232312	0.228095
Mper_Apis	1	60	ACPISg4194	MYPEROg6716	Ap1	Mp1	X	0.101926	0.246253
Mper_Apis	1	61	ACPISg4195	MYPEROg6717	Ap1	Mp1	X	0.047844	0.238441
Mper_Apis	1	62	ACPISg4197	MYPEROg6719	Ap1	Mp1	X	0.00841524	0.0784296
Mper_Apis	1	63	ACPISg4198	MYPEROg6720	Ap1	Mp1	X	0.0700931	0.255539
Mper_Apis	1	64	ACPISg4199	MYPEROg6721	Ap1	Mp1	X	0.0707201	0.240315
Mper_Apis	1	65	ACPISg4200	MYPEROg6722	Ap1	Mp1	X	0.0169899	0.227253
Mper_Apis	1	66	ACPISg4201	MYPEROg6723	Ap1	Mp1	X	0.0689283	0.379361
Mper_Apis	1	67	ACPISg4204	MYPEROg6725	Ap1	Mp1	X	0.0300113	0.23469
Mper_Apis	1	68	ACPISg4206	MYPEROg6727	Ap1	Mp1	X	0.0155623	0.173882
Mper_Apis	1	69	ACPISg4207	MYPEROg6728	Ap1	Mp1	X	0	0.21988
Mper_Apis	1	70	ACPISg4208	MYPEROg6729	Ap1	Mp1	X	0.0274361	0.210178
Mper_Apis	1	71	ACPISg4209	MYPEROg6730	Ap1	Mp1	X	0.0436767	0.225946
Mper_Apis	1	72	ACPISg4210	MYPEROg6731	Ap1	Mp1	X	0.032544	0.317643
Mper_Apis	1	73	ACPISg4212	MYPEROg6732	Ap1	Mp1	X	0.0383897	0.271109
Mper_Apis	1	74	ACPISg4213	MYPEROg6733	Ap1	Mp1	X	0.0885719	0.26272
Mper_Apis	1	75	ACPISg4214	MYPEROg6734	Ap1	Mp1	X	0.0499637	0.212452
Mper_Apis	1	76	ACPISg4215	MYPEROg6735	Ap1	Mp1	X	0.0081868	0.163967
Mper_Apis	1	77	ACPISg4216	MYPEROg6736	Ap1	Mp1	X	0.0451685	0.306097
Mper_Apis	1	78	ACPISg4217	MYPEROg6737	Ap1	Mp1	X	0.0407398	0.291844
Mper_Apis	1	79	ACPISg4218	MYPEROg6745	Ap1	Mp1	X	0.0594562	0.276213
Mper_Apis	1	80	ACPISg4220	MYPEROg6746	Ap1	Mp1	X	0.113531	0.231711
Mper_Apis	1	81	ACPISg4221	MYPEROg6747	Ap1	Mp1	X	0.42715	0.271069
Mper_Apis	1	82	ACPISg4222	MYPEROg6748	Ap1	Mp1	X	0.0243447	0.358481
Mper_Apis	1	83	ACPISg4223	MYPEROg6749	Ap1	Mp1	X	0.0886896	0.255298
Mper_Apis	1	84	ACPISg4225	MYPEROg6750	Ap1	Mp1	X	0.0231558	0.255783
Mper_Apis	1	85	ACPISg4226	MYPEROg6751	Ap1	Mp1	X	0.00822677	0.154242
Mper_Apis	1	86	ACPISg4227	MYPEROg6753	Ap1	Mp1	X	0.0439709	0.177499
Mper_Apis	1	87	ACPISg4228	MYPEROg6758	Ap1	Mp1	X	0.212422	0.224573
Mper_Apis	1	88	ACPISg4229	MYPEROg6760	Ap1	Mp1	X	0.059733	0.210938
Mper_Apis	1	89	ACPISg4230	MYPEROg6762	Ap1	Mp1	X	0.0189805	0.256661
Mper_Apis	1	90	ACPISg4236	MYPEROg6764	Ap1	Mp1	X	0.00714603	0.176591
Mper_Apis	1	91	ACPISg4237	MYPEROg6765	Ap1	Mp1	X	0.0195451	0.145112
Mper_Apis	1	92	ACPISg4238	MYPEROg6781	Ap1	Mp1	X	0.0896812	0.0968906
Mper_Apis	1	93	ACPISg4239	MYPEROg6783	Ap1	Mp1	X	0.0668027	0.264874
Mper_Apis	1	94	ACPISg4240	MYPEROg6784	Ap1	Mp1	X	0.0166421	0.184262
Mper_Apis	1	95	ACPISg4241	MYPEROg6785	Ap1	Mp1	X	0.336803	0.243481
Mper_Apis	1	96	ACPISg4242	MYPEROg6786	Ap1	Mp1	X	0.075827	0.524444
Mper_Apis	1	97	ACPISg4244	MYPEROg6789	Ap1	Mp1	X	0.00156935	0.145758
Mper_Apis	1	98	ACPISg4246	MYPEROg6790	Ap1	Mp1	X	0.00140195	0.153035
Mper_Apis	1	99	ACPISg4247	MYPEROg6791	Ap1	Mp1	X	0.08248	0.181789
Mper_Apis	1	100	ACPISg4248	MYPEROg6792	Ap1	Mp1	X	0.0180769	0.252999
Mper_Apis	1	101	ACPISg4249	MYPEROg6793	Ap1	Mp1	X	0.103886	0.243496
Mper_Apis	1	102	ACPISg4250	MYPEROg6794	Ap1	Mp1	X	0.0762023	0.19246
Mper_Apis	1	103	ACPISg4255	MYPEROg6795	Ap1	Mp1	X	0.00500127	0.142438
Mper_Apis	1	104	ACPISg4257	MYPEROg6798	Ap1	Mp1	X	-2	-2
Mper_Apis	1	105	ACPISg4258	MYPEROg6799	Ap1	Mp1	X	0.0108184	0.18993
Mper_Apis	1	106	ACPISg4260	MYPEROg6800	Ap1	Mp1	X	0.0236371	0.176895
Mper_Apis	1	107	ACPISg4265	MYPEROg6801	Ap1	Mp1	X	0.00196496	0.245701
Mper_Apis	1	108	ACPISg4267	MYPEROg6804	Ap1	Mp1	X	0.109555	0.271586
Mper_Apis	1	109	ACPISg4270	MYPEROg6806	Ap1	Mp1	X	0.0675245	0.29857
Mper_Apis	1	110	ACPISg4274	MYPEROg6807	Ap1	Mp1	X	0.184269	0.362805
Mper_Apis	1	111	ACPISg4289	MYPEROg6821	Ap1	Mp1	X	0.280922	0.354086
Mper_Apis	1	112	ACPISg4303	MYPEROg6836	Ap1	Mp1	X	0.0117761	0.195722
Mper_Apis	1	113	ACPISg4309	MYPEROg6842	Ap1	Mp1	X	0.00597724	0.183648
Mper_Apis	1	114	ACPISg4314	MYPEROg6852	Ap1	Mp1	X	0.0356913	0.213679
Mper_Apis	1	115	ACPISg4315	MYPEROg6853	Ap1	Mp1	X	0.048443	0.22387
Mper_Apis	1	116	ACPISg4319	MYPEROg6854	Ap1	Mp1	X	0.102902	0.248291
Mper_Apis	1	117	ACPISg4320	MYPEROg6855	Ap1	Mp1	X	0.0815782	0.240074
Mper_Apis	1	118	ACPISg4322	MYPEROg6856	Ap1	Mp1	X	0.152665	0.315563
Mper_Apis	1	119	ACPISg4323	MYPEROg6857	Ap1	Mp1	X	0.034339	0.301417
Mper_Apis	1	120	ACPISg4324	MYPEROg6858	Ap1	Mp1	X	0.0234868	0.495308
Mper_Apis	1	121	ACPISg4326	MYPEROg6859	Ap1	Mp1	X	0.0473865	0.239208
Mper_Apis	1	122	ACPISg4327	MYPEROg6860	Ap1	Mp1	X	0.045445	0.208954
Mper_Apis	1	123	ACPISg4328	MYPEROg6861	Ap1	Mp1	X	0.0738655	0.247109
Mper_Apis	1	124	ACPISg4329	MYPEROg6862	Ap1	Mp1	X	0.0182955	0.24454
Mper_Apis	1	125	ACPISg4330	MYPEROg6863	Ap1	Mp1	X	0.017776	0.227307
Mper_Apis	1	126	ACPISg4331	MYPEROg6864	Ap1	Mp1	X	0.0458664	0.260657
Mper_Apis	1	127	ACPISg4332	MYPEROg6865	Ap1	Mp1	X	0.0776116	0.396263
Mper_Apis	1	128	ACPISg4341	MYPEROg6871	Ap1	Mp1	X	0.0929786	0.236387
Mper_Apis	1	129	ACPISg4344	MYPEROg6873	Ap1	Mp1	X	0.00935424	0.0711741
Mper_Apis	1	130	ACPISg4345	MYPEROg6874	Ap1	Mp1	X	0.0305788	0.204861
Mper_Apis	1	131	ACPISg4346	MYPEROg6875	Ap1	Mp1	X	0.0162371	0.218555
Mper_Apis	1	132	ACPISg4347	MYPEROg6876	Ap1	Mp1	X	0.105336	0.193365
Mper_Apis	1	133	ACPISg4348	MYPEROg6877	Ap1	Mp1	X	0.0298767	0.180921
Mper_Apis	1	134	ACPISg4351	MYPEROg6879	Ap1	Mp1	X	0.00985406	0.167192
Mper_Apis	1	135	ACPISg4352	MYPEROg6880	Ap1	Mp1	X	0.0113787	0.252627
Mper_Apis	1	136	ACPISg4355	MYPEROg6881	Ap1	Mp1	X	0.00889723	0.210772
Mper_Apis	1	137	ACPISg4356	MYPEROg6882	Ap1	Mp1	X	0.0805025	0.175903
Mper_Apis	1	138	ACPISg4358	MYPEROg6883	Ap1	Mp1	X	0.0123856	0.234855
Mper_Apis	1	139	ACPISg4361	MYPEROg6886	Ap1	Mp1	X	0.0507849	0.246694
Mper_Apis	1	140	ACPISg4362	MYPEROg6887	Ap1	Mp1	X	0.0406929	0.204341
Mper_Apis	1	141	ACPISg4363	MYPEROg6889	Ap1	Mp1	X	0.016844	0.166689
Mper_Apis	1	142	ACPISg4364	MYPEROg6890	Ap1	Mp1	X	0.0713489	0.269844
Mper_Apis	1	143	ACPISg4366	MYPEROg6892	Ap1	Mp1	X	0.157798	0.34738
Mper_Apis	1	144	ACPISg4367	MYPEROg6893	Ap1	Mp1	X	0.0237456	0.358994
Mper_Apis	1	145	ACPISg4368	MYPEROg6894	Ap1	Mp1	X	0.00814456	0.253935
Mper_Apis	1	146	ACPISg4369	MYPEROg6895	Ap1	Mp1	X	0.0608533	0.334987
Mper_Apis	1	147	ACPISg4370	MYPEROg6898	Ap1	Mp1	X	0.00648877	0.169113
Mper_Apis	1	148	ACPISg4371	MYPEROg6899	Ap1	Mp1	X	0.0770131	0.321947
Mper_Apis	1	149	ACPISg4372	MYPEROg6900	Ap1	Mp1	X	0.198599	0.304338
Mper_Apis	1	150	ACPISg4373	MYPEROg6901	Ap1	Mp1	X	0.00823134	0.227048
Mper_Apis	1	151	ACPISg4374	MYPEROg6902	Ap1	Mp1	X	0.0944321	0.267661
Mper_Apis	1	152	ACPISg4376	MYPEROg6904	Ap1	Mp1	X	0.176132	0.181208
Mper_Apis	1	153	ACPISg4380	MYPEROg6908	Ap1	Mp1	X	0.00173838	0.210871
Mper_Apis	1	154	ACPISg4383	MYPEROg6909	Ap1	Mp1	X	0.0299682	0.410676
Mper_Apis	1	155	ACPISg4385	MYPEROg6910	Ap1	Mp1	X	0.0010993	0.173131
Mper_Apis	1	156	ACPISg4387	MYPEROg6913	Ap1	Mp1	X	0.135354	0.297244
Mper_Apis	1	157	ACPISg4392	MYPEROg6915	Ap1	Mp1	X	0.0354309	0.264046
Mper_Apis	1	158	ACPISg4393	MYPEROg6916	Ap1	Mp1	X	0.195438	0.350434
Mper_Apis	1	159	ACPISg4394	MYPEROg6919	Ap1	Mp1	X	0.0259851	0.308318
Mper_Apis	1	160	ACPISg4395	MYPEROg6921	Ap1	Mp1	X	1.07631	0.0433073
Mper_Apis	1	161	ACPISg4396	MYPEROg6924	Ap1	Mp1	X	0.0101424	0.220943
Mper_Apis	1	162	ACPISg4397	MYPEROg6925	Ap1	Mp1	X	0.0672956	0.214921
Mper_Apis	1	163	ACPISg4398	MYPEROg6926	Ap1	Mp1	X	0.036341	0.2211
Mper_Apis	1	164	ACPISg4399	MYPEROg6927	Ap1	Mp1	X	0.0527414	0.243622
Mper_Apis	1	165	ACPISg4400	MYPEROg6928	Ap1	Mp1	X	0.0516119	0.245876
Mper_Apis	1	166	ACPISg4403	MYPEROg6931	Ap1	Mp1	X	0.382487	0.156227
Mper_Apis	1	167	ACPISg4410	MYPEROg6937	Ap1	Mp1	X	0.00976682	0.251333
Mper_Apis	1	168	ACPISg4411	MYPEROg6939	Ap1	Mp1	X	0.0126352	0.216917
Mper_Apis	1	169	ACPISg4414	MYPEROg6944	Ap1	Mp1	X	0.159361	0.226926
Mper_Apis	1	170	ACPISg4416	MYPEROg6946	Ap1	Mp1	X	0.0316096	0.135557
Mper_Apis	1	171	ACPISg4417	MYPEROg6947	Ap1	Mp1	X	0.048062	0.199057
Mper_Apis	1	172	ACPISg4418	MYPEROg6948	Ap1	Mp1	X	0.0214276	0.058081
Mper_Apis	1	173	ACPISg4422	MYPEROg6949	Ap1	Mp1	X	0.141372	0.391692
Mper_Apis	1	174	ACPISg4424	MYPEROg6950	Ap1	Mp1	X	0.216035	0.257373
Mper_Apis	1	175	ACPISg4426	MYPEROg6951	Ap1	Mp1	X	0.248235	0.315679
Mper_Apis	1	176	ACPISg4429	MYPEROg6956	Ap1	Mp1	X	0.294853	0.437488
Mper_Apis	1	177	ACPISg4435	MYPEROg6966	Ap1	Mp1	X	0.0285043	0.214854
Mper_Apis	2	0	ACPISg3551	MYPEROg6132	Ap1	Mp1	X	0.230059	0.273449
Mper_Apis	2	1	ACPISg3563	MYPEROg6134	Ap1	Mp1	X	0.164104	0.352691
Mper_Apis	2	2	ACPISg3584	MYPEROg6143	Ap1	Mp1	X	0.101126	0.346262
Mper_Apis	2	3	ACPISg3586	MYPEROg6145	Ap1	Mp1	X	0.44109	0.384832
Mper_Apis	2	4	ACPISg3590	MYPEROg6146	Ap1	Mp1	X	0.608697	0.30242
Mper_Apis	2	5	ACPISg3598	MYPEROg6151	Ap1	Mp1	X	0.850941	0.168234
Mper_Apis	2	6	ACPISg3603	MYPEROg6162	Ap1	Mp1	X	0.577134	0.330954
Mper_Apis	2	7	ACPISg3609	MYPEROg6176	Ap1	Mp1	X	0.014626	0.294199
Mper_Apis	2	8	ACPISg3610	MYPEROg6177	Ap1	Mp1	X	0.0995955	0.302927
Mper_Apis	2	9	ACPISg3614	MYPEROg6179	Ap1	Mp1	X	0.177279	0.335179
Mper_Apis	2	10	ACPISg3619	MYPEROg6181	Ap1	Mp1	X	0.0122834	0.22649
Mper_Apis	2	11	ACPISg3620	MYPEROg6182	Ap1	Mp1	X	0.0616635	0.397193
Mper_Apis	2	12	ACPISg3630	MYPEROg6186	Ap1	Mp1	X	0.293688	0.567217
Mper_Apis	2	13	ACPISg3631	MYPEROg6193	Ap1	Mp1	X	0.193376	0.168792
Mper_Apis	2	14	ACPISg3647	MYPEROg6195	Ap1	Mp1	X	0.488845	0.649507
Mper_Apis	2	15	ACPISg3672	MYPEROg6196	Ap1	Mp1	X	0.0397464	0.320475
Mper_Apis	2	16	ACPISg3673	MYPEROg6197	Ap1	Mp1	X	0.0834041	0.421401
Mper_Apis	2	17	ACPISg3678	MYPEROg6201	Ap1	Mp1	X	0.575757	0.167683
Mper_Apis	2	18	ACPISg3682	MYPEROg6207	Ap1	Mp1	X	0.176677	0.30684
Mper_Apis	2	19	ACPISg3683	MYPEROg6208	Ap1	Mp1	X	0.0291117	0.20073
Mper_Apis	2	20	ACPISg3684	MYPEROg6209	Ap1	Mp1	X	0	0.0760948
Mper_Apis	2	21	ACPISg3685	MYPEROg6210	Ap1	Mp1	X	0	0.2211
Mper_Apis	2	22	ACPISg3689	MYPEROg6211	Ap1	Mp1	X	0.0083917	0.205464
Mper_Apis	2	23	ACPISg3690	MYPEROg6212	Ap1	Mp1	X	0.0156664	0.232288
Mper_Apis	2	24	ACPISg3692	MYPEROg6213	Ap1	Mp1	X	0.0566566	0.418474
Mper_Apis	2	25	ACPISg3699	MYPEROg6217	Ap1	Mp1	X	0.0204616	0.0912516
Mper_Apis	2	26	ACPISg3700	MYPEROg6218	Ap1	Mp1	X	0.063285	0.192903
Mper_Apis	2	27	ACPISg3701	MYPEROg6219	Ap1	Mp1	X	0.0106202	0.216934
Mper_Apis	2	28	ACPISg3704	MYPEROg6221	Ap1	Mp1	X	0.00584579	0.190563
Mper_Apis	2	29	ACPISg3705	MYPEROg6222	Ap1	Mp1	X	0.0436545	0.217107
Mper_Apis	2	30	ACPISg3706	MYPEROg6223	Ap1	Mp1	X	0.0182361	0.267861
Mper_Apis	2	31	ACPISg3707	MYPEROg6224	Ap1	Mp1	X	0.00574715	0.230075
Mper_Apis	2	32	ACPISg3708	MYPEROg6225	Ap1	Mp1	X	0.0608728	0.314557
Mper_Apis	2	33	ACPISg3709	MYPEROg6226	Ap1	Mp1	X	0.0317865	0.277283
Mper_Apis	2	34	ACPISg3710	MYPEROg6227	Ap1	Mp1	X	0.017468	0.294564
Mper_Apis	2	35	ACPISg3711	MYPEROg6228	Ap1	Mp1	X	0.328487	0.343314
Mper_Apis	2	36	ACPISg3712	MYPEROg6229	Ap1	Mp1	X	0.16269	0.328604
Mper_Apis	2	37	ACPISg3713	MYPEROg6231	Ap1	Mp1	X	0.00534107	0.288556
Mper_Apis	2	38	ACPISg3724	MYPEROg6236	Ap1	Mp1	X	0.0408546	0.249552
Mper_Apis	2	39	ACPISg3725	MYPEROg6237	Ap1	Mp1	X	0.104825	0.340225
Mper_Apis	2	40	ACPISg3727	MYPEROg6238	Ap1	Mp1	X	0.0585035	0.330935
Mper_Apis	2	41	ACPISg3728	MYPEROg6239	Ap1	Mp1	X	0.158267	0.349726
Mper_Apis	2	42	ACPISg3743	MYPEROg6240	Ap1	Mp1	X	0.0120765	0.175902
Mper_Apis	2	43	ACPISg3744	MYPEROg6250	Ap1	Mp1	X	0.00594504	0.171194
Mper_Apis	2	44	ACPISg3746	MYPEROg6252	Ap1	Mp1	X	0.843428	0.155752
Mper_Apis	2	45	ACPISg3747	MYPEROg6253	Ap1	Mp1	X	0.0574027	0.171489
Mper_Apis	2	46	ACPISg3749	MYPEROg6254	Ap1	Mp1	X	0.0315836	0.189818
Mper_Apis	2	47	ACPISg3750	MYPEROg6255	Ap1	Mp1	X	0.122996	0.290862
Mper_Apis	2	48	ACPISg3751	MYPEROg6257	Ap1	Mp1	X	0.0802175	0.22245
Mper_Apis	2	49	ACPISg3758	MYPEROg6262	Ap1	Mp1	X	0.00419552	0.247185
Mper_Apis	2	50	ACPISg3760	MYPEROg6263	Ap1	Mp1	X	0.120371	0.218899
Mper_Apis	2	51	ACPISg3761	MYPEROg6264	Ap1	Mp1	X	0.0199938	0.188745
Mper_Apis	2	52	ACPISg3763	MYPEROg6265	Ap1	Mp1	X	0.0111212	0.319589
Mper_Apis	2	53	ACPISg3764	MYPEROg6266	Ap1	Mp1	X	0.137236	0.288653
Mper_Apis	2	54	ACPISg3765	MYPEROg6267	Ap1	Mp1	X	0.00231385	0.22384
Mper_Apis	2	55	ACPISg3767	MYPEROg6269	Ap1	Mp1	X	0.158482	0.324019
Mper_Apis	2	56	ACPISg3768	MYPEROg6270	Ap1	Mp1	X	0.016728	0.230994
Mper_Apis	2	57	ACPISg3769	MYPEROg6271	Ap1	Mp1	X	0.014852	0.282358
Mper_Apis	2	58	ACPISg3770	MYPEROg6272	Ap1	Mp1	X	0.0179429	0.193365
Mper_Apis	2	59	ACPISg3773	MYPEROg6278	Ap1	Mp1	X	0.0880687	0.27076
Mper_Apis	2	60	ACPISg3777	MYPEROg6281	Ap1	Mp1	X	0.280604	0.374098
Mper_Apis	2	61	ACPISg3779	MYPEROg6282	Ap1	Mp1	X	0.0848338	0.313471
Mper_Apis	2	62	ACPISg3781	MYPEROg6285	Ap1	Mp1	X	0.101471	0.268105
Mper_Apis	2	63	ACPISg3782	MYPEROg6288	Ap1	Mp1	X	0.0747124	0.216413
Mper_Apis	2	64	ACPISg3783	MYPEROg6289	Ap1	Mp1	X	0.0900884	0.205272
Mper_Apis	2	65	ACPISg3784	MYPEROg6290	Ap1	Mp1	X	0.459086	0.0466351
Mper_Apis	2	66	ACPISg3785	MYPEROg6292	Ap1	Mp1	X	0.0183706	0.222263
Mper_Apis	2	67	ACPISg3788	MYPEROg6293	Ap1	Mp1	X	0.342517	0.455009
Mper_Apis	2	68	ACPISg3791	MYPEROg6294	Ap1	Mp1	X	0.0602808	0.187658
Mper_Apis	2	69	ACPISg3792	MYPEROg6297	Ap1	Mp1	X	0.0888361	0.206967
Mper_Apis	2	70	ACPISg3793	MYPEROg6298	Ap1	Mp1	X	0.169294	0.26967
Mper_Apis	2	71	ACPISg3798	MYPEROg6304	Ap1	Mp1	X	0.00515245	0.231485
Mper_Apis	2	72	ACPISg3799	MYPEROg6305	Ap1	Mp1	X	0.00445502	0.168923
Mper_Apis	2	73	ACPISg3800	MYPEROg6307	Ap1	Mp1	X	0.0169268	0.145164
Mper_Apis	2	74	ACPISg3801	MYPEROg6308	Ap1	Mp1	X	0.00909584	0.193886
Mper_Apis	2	75	ACPISg3803	MYPEROg6309	Ap1	Mp1	X	0.00377241	0.231646
Mper_Apis	2	76	ACPISg3805	MYPEROg6312	Ap1	Mp1	X	0.169047	0.34203
Mper_Apis	2	77	ACPISg3806	MYPEROg6314	Ap1	Mp1	X	0.0589001	0.211899
Mper_Apis	2	78	ACPISg3807	MYPEROg6315	Ap1	Mp1	X	0.0188867	0.0803059
Mper_Apis	2	79	ACPISg3808	MYPEROg6316	Ap1	Mp1	X	0.0726304	0.279224
Mper_Apis	2	80	ACPISg3809	MYPEROg6318	Ap1	Mp1	X	0.0274247	0.293839
Mper_Apis	2	81	ACPISg3810	MYPEROg6319	Ap1	Mp1	X	0.063812	0.247904
Mper_Apis	2	82	ACPISg3812	MYPEROg6322	Ap1	Mp1	X	0.117429	0.179368
Mper_Apis	2	83	ACPISg3816	MYPEROg6323	Ap1	Mp1	X	0.0268457	0.237866
Mper_Apis	2	84	ACPISg3817	MYPEROg6324	Ap1	Mp1	X	0.0226946	0.208887
Mper_Apis	2	85	ACPISg3818	MYPEROg6325	Ap1	Mp1	X	0.0285749	0.190717
Mper_Apis	2	86	ACPISg3819	MYPEROg6326	Ap1	Mp1	X	0.0407222	0.307111
Mper_Apis	2	87	ACPISg3820	MYPEROg6327	Ap1	Mp1	X	0.132551	0.22315
Mper_Apis	2	88	ACPISg3822	MYPEROg6332	Ap1	Mp1	X	0.0738046	0.316898
Mper_Apis	2	89	ACPISg3828	MYPEROg6338	Ap1	Mp1	X	0.060113	0.167488
Mper_Apis	2	90	ACPISg3837	MYPEROg6340	Ap1	Mp1	X	0.00931377	0.236036
Mper_Apis	2	91	ACPISg3838	MYPEROg6341	Ap1	Mp1	X	0.0326295	0.27196
Mper_Apis	2	92	ACPISg3851	MYPEROg6344	Ap1	Mp1	X	0.0971839	0.341717
Mper_Apis	2	93	ACPISg3862	MYPEROg6346	Ap1	Mp1	X	0.0101649	0.413418
Mper_Apis	2	94	ACPISg3865	MYPEROg6347	Ap1	Mp1	X	0.0501074	0.42495
Mper_Apis	2	95	ACPISg3866	MYPEROg6348	Ap1	Mp1	X	0.0271206	0.1911
Mper_Apis	2	96	ACPISg3867	MYPEROg6349	Ap1	Mp1	X	0.319284	0.345562
Mper_Apis	2	97	ACPISg3868	MYPEROg6350	Ap1	Mp1	X	0.110562	0.286569
Mper_Apis	2	98	ACPISg3869	MYPEROg6351	Ap1	Mp1	X	0.00188768	0.237095
Mper_Apis	2	99	ACPISg3870	MYPEROg6353	Ap1	Mp1	X	0.00343508	0.23516
Mper_Apis	2	100	ACPISg3871	MYPEROg6355	Ap1	Mp1	X	0.00462735	0.215994
Mper_Apis	2	101	ACPISg3872	MYPEROg6356	Ap1	Mp1	X	0.0452589	0.233688
Mper_Apis	2	102	ACPISg3873	MYPEROg6357	Ap1	Mp1	X	0.0152988	0.192683
Mper_Apis	2	103	ACPISg3874	MYPEROg6358	Ap1	Mp1	X	0.0125607	0.174495
Mper_Apis	2	104	ACPISg3875	MYPEROg6360	Ap1	Mp1	X	0.0756621	0.381004
Mper_Apis	2	105	ACPISg3876	MYPEROg6361	Ap1	Mp1	X	0.250206	0.378944
Mper_Apis	2	106	ACPISg3877	MYPEROg6362	Ap1	Mp1	X	0.169245	0.340983
Mper_Apis	2	107	ACPISg3883	MYPEROg6369	Ap1	Mp1	X	0.0341812	0.206246
Mper_Apis	2	108	ACPISg3884	MYPEROg6370	Ap1	Mp1	X	0.0293303	0.0673529
Mper_Apis	2	109	ACPISg3889	MYPEROg6371	Ap1	Mp1	X	0.015336	0.261655
Mper_Apis	2	110	ACPISg3890	MYPEROg6372	Ap1	Mp1	X	0.112729	0.245676
Mper_Apis	2	111	ACPISg3891	MYPEROg6373	Ap1	Mp1	X	0.00462215	0.266945
Mper_Apis	2	112	ACPISg3892	MYPEROg6374	Ap1	Mp1	X	-2	-2
Mper_Apis	2	113	ACPISg3896	MYPEROg6376	Ap1	Mp1	X	0.0908064	0.227606
Mper_Apis	2	114	ACPISg3897	MYPEROg6377	Ap1	Mp1	X	0.178829	0.243995
Mper_Apis	2	115	ACPISg3900	MYPEROg6384	Ap1	Mp1	X	0.185594	0.441356
Mper_Apis	2	116	ACPISg3901	MYPEROg6385	Ap1	Mp1	X	0.154853	0.307378
Mper_Apis	2	117	ACPISg3905	MYPEROg6386	Ap1	Mp1	X	0.0746303	0.24908
Mper_Apis	2	118	ACPISg3912	MYPEROg6395	Ap1	Mp1	X	0.00958534	0.196418
Mper_Apis	2	119	ACPISg3913	MYPEROg6396	Ap1	Mp1	X	0.0161075	0.192779
Mper_Apis	2	120	ACPISg3914	MYPEROg6397	Ap1	Mp1	X	0.0422578	0.13978
Mper_Apis	2	121	ACPISg3915	MYPEROg6398	Ap1	Mp1	X	0.192651	0.199913
Mper_Apis	2	122	ACPISg3916	MYPEROg6400	Ap1	Mp1	X	0.102972	0.302439
Mper_Apis	2	123	ACPISg3921	MYPEROg6401	Ap1	Mp1	X	0.223117	0.444539
Mper_Apis	2	124	ACPISg3924	MYPEROg6404	Ap1	Mp1	X	0.0511653	0.258452
Mper_Apis	2	125	ACPISg3925	MYPEROg6405	Ap1	Mp1	X	0.0148597	0.174628
Mper_Apis	2	126	ACPISg3927	MYPEROg6407	Ap1	Mp1	X	0.0844282	0.257305
Mper_Apis	2	127	ACPISg3928	MYPEROg6408	Ap1	Mp1	X	0.00717709	0.225892
Mper_Apis	2	128	ACPISg3932	MYPEROg6411	Ap1	Mp1	X	0.112956	0.324966
Mper_Apis	2	129	ACPISg3935	MYPEROg6414	Ap1	Mp1	X	0.19848	0.244829
Mper_Apis	2	130	ACPISg3936	MYPEROg6415	Ap1	Mp1	X	0.238416	0.166461
Mper_Apis	2	131	ACPISg3938	MYPEROg6419	Ap1	Mp1	X	1.46129	0.225658
Mper_Apis	2	132	ACPISg3940	MYPEROg6422	Ap1	Mp1	X	0.0626948	0.21228
Mper_Apis	2	133	ACPISg3944	MYPEROg6427	Ap1	Mp1	X	0.047525	0.259669
Mper_Apis	2	134	ACPISg3945	MYPEROg6428	Ap1	Mp1	X	0.0430859	0.272989
Mper_Apis	2	135	ACPISg3947	MYPEROg6430	Ap1	Mp1	X	0.0460419	0.247424
Mper_Apis	2	136	ACPISg3948	MYPEROg6432	Ap1	Mp1	X	0.0196434	0.304249
Mper_Apis	2	137	ACPISg3949	MYPEROg6435	Ap1	Mp1	X	0.0334317	0.258022
Mper_Apis	2	138	ACPISg3950	MYPEROg6436	Ap1	Mp1	X	0.0224888	0.13117
Mper_Apis	2	139	ACPISg3951	MYPEROg6437	Ap1	Mp1	X	0.0481205	0.206376
Mper_Apis	2	140	ACPISg3955	MYPEROg6439	Ap1	Mp1	X	0.089276	0.212728
Mper_Apis	2	141	ACPISg3956	MYPEROg6440	Ap1	Mp1	X	0.00994562	0.224331
Mper_Apis	2	142	ACPISg3957	MYPEROg6443	Ap1	Mp1	X	0.0714813	0.303502
Mper_Apis	2	143	ACPISg3958	MYPEROg6444	Ap1	Mp1	X	0.0174165	0.209629
Mper_Apis	2	144	ACPISg3962	MYPEROg6445	Ap1	Mp1	X	0.005868	0.343401
Mper_Apis	2	145	ACPISg3963	MYPEROg6446	Ap1	Mp1	X	0.0242445	0.225421
Mper_Apis	2	146	ACPISg3964	MYPEROg6447	Ap1	Mp1	X	0.0675456	0.46608
Mper_Apis	2	147	ACPISg3965	MYPEROg6448	Ap1	Mp1	X	0.0208266	0.193425
Mper_Apis	2	148	ACPISg3966	MYPEROg6449	Ap1	Mp1	X	0.0430429	0.198953
Mper_Apis	2	149	ACPISg3968	MYPEROg6451	Ap1	Mp1	X	0.0552025	0.213852
Mper_Apis	2	150	ACPISg3970	MYPEROg6452	Ap1	Mp1	X	0.0283136	0.221348
Mper_Apis	2	151	ACPISg3971	MYPEROg6453	Ap1	Mp1	X	0.127181	0.361479
Mper_Apis	2	152	ACPISg3972	MYPEROg6454	Ap1	Mp1	X	0.0189524	0.193572
Mper_Apis	2	153	ACPISg3973	MYPEROg6455	Ap1	Mp1	X	0.0315836	0.126738
Mper_Apis	2	154	ACPISg3974	MYPEROg6456	Ap1	Mp1	X	0.0202502	0.175899
Mper_Apis	2	155	ACPISg3975	MYPEROg6457	Ap1	Mp1	X	0.233811	0.553156
Mper_Apis	2	156	ACPISg3977	MYPEROg6459	Ap1	Mp1	X	0.00168044	0.103
Mper_Apis	2	157	ACPISg3978	MYPEROg6460	Ap1	Mp1	X	0.0627046	0.315386
Mper_Apis	2	158	ACPISg3979	MYPEROg6461	Ap1	Mp1	X	0.00677315	0.141009
Mper_Apis	2	159	ACPISg3981	MYPEROg6462	Ap1	Mp1	X	0.00976954	0.166546
Mper_Apis	2	160	ACPISg3982	MYPEROg6463	Ap1	Mp1	X	0.00414397	0.225007
Mper_Apis	3	0	ACPISg8070	MYPEROg3696	Ap1	Mp1	X	0.0443003	0.18653
Mper_Apis	3	1	ACPISg8073	MYPEROg3698	Ap1	Mp1	X	0.0229576	0.285305
Mper_Apis	3	2	ACPISg8074	MYPEROg3699	Ap1	Mp1	X	0.0271157	0.232257
Mper_Apis	3	3	ACPISg8075	MYPEROg3700	Ap1	Mp1	X	0.0764825	0.326661
Mper_Apis	3	4	ACPISg8076	MYPEROg3702	Ap1	Mp1	X	0.211535	0.286136
Mper_Apis	3	5	ACPISg8078	MYPEROg3703	Ap1	Mp1	X	0.0139092	0.171703
Mper_Apis	3	6	ACPISg8082	MYPEROg3706	Ap1	Mp1	X	0.0149771	0.121873
Mper_Apis	3	7	ACPISg8103	MYPEROg3716	Ap1	Mp1	X	0.157443	0.343931
Mper_Apis	3	8	ACPISg8104	MYPEROg3718	Ap1	Mp1	X	0.131958	0.435742
Mper_Apis	3	9	ACPISg8108	MYPEROg3721	Ap1	Mp1	X	0.104586	0.352343
Mper_Apis	3	10	ACPISg8109	MYPEROg3722	Ap1	Mp1	X	0.0198061	0.249738
Mper_Apis	3	11	ACPISg8110	MYPEROg3723	Ap1	Mp1	X	0.103708	0.235251
Mper_Apis	3	12	ACPISg8117	MYPEROg3726	Ap1	Mp1	X	0.014863	0.310075
Mper_Apis	3	13	ACPISg8118	MYPEROg3727	Ap1	Mp1	X	0.00216944	0.254665
Mper_Apis	3	14	ACPISg8119	MYPEROg3728	Ap1	Mp1	X	0.0173619	0.181687
Mper_Apis	3	15	ACPISg8122	MYPEROg3729	Ap1	Mp1	X	0.0222737	0.199486
Mper_Apis	3	16	ACPISg8124	MYPEROg3730	Ap1	Mp1	X	0.624002	1.03177
Mper_Apis	3	17	ACPISg8143	MYPEROg3734	Ap1	Mp1	X	0.0235629	0.161559
Mper_Apis	3	18	ACPISg8144	MYPEROg3735	Ap1	Mp1	X	0.00490599	0.384596
Mper_Apis	3	19	ACPISg8145	MYPEROg3736	Ap1	Mp1	X	0.0619892	0.390886
Mper_Apis	3	20	ACPISg8146	MYPEROg3737	Ap1	Mp1	X	0.00256693	0.197023
Mper_Apis	3	21	ACPISg8148	MYPEROg3739	Ap1	Mp1	X	0.0197319	0.222425
Mper_Apis	3	22	ACPISg8149	MYPEROg3740	Ap1	Mp1	X	0.0015873	0.193113
Mper_Apis	3	23	ACPISg8150	MYPEROg3741	Ap1	Mp1	X	0	0.144844
Mper_Apis	3	24	ACPISg8151	MYPEROg3742	Ap1	Mp1	X	0.10316	0.166099
Mper_Apis	3	25	ACPISg8152	MYPEROg3743	Ap1	Mp1	X	0.0478437	0.209268
Mper_Apis	3	26	ACPISg8153	MYPEROg3744	Ap1	Mp1	X	0.0100103	0.134528
Mper_Apis	3	27	ACPISg8154	MYPEROg3745	Ap1	Mp1	X	0.0131136	0.205199
Mper_Apis	3	28	ACPISg8155	MYPEROg3747	Ap1	Mp1	X	0.013365	0.229664
Mper_Apis	3	29	ACPISg8156	MYPEROg3748	Ap1	Mp1	X	0	0.15074
Mper_Apis	3	30	ACPISg8157	MYPEROg3749	Ap1	Mp1	X	0.0121524	0.158155
Mper_Apis	3	31	ACPISg8159	MYPEROg3750	Ap1	Mp1	X	0.00405723	0.242768
Mper_Apis	3	32	ACPISg8160	MYPEROg3751	Ap1	Mp1	X	0.022505	0.220839
Mper_Apis	3	33	ACPISg8161	MYPEROg3752	Ap1	Mp1	X	0.039902	0.258744
Mper_Apis	3	34	ACPISg8162	MYPEROg3754	Ap1	Mp1	X	0.0071323	0.230235
Mper_Apis	3	35	ACPISg8163	MYPEROg3755	Ap1	Mp1	X	0.101143	0.248365
Mper_Apis	3	36	ACPISg8164	MYPEROg3756	Ap1	Mp1	X	0.0540713	0.28431
Mper_Apis	3	37	ACPISg8165	MYPEROg3758	Ap1	Mp1	X	0.116098	0.25463
Mper_Apis	3	38	ACPISg8166	MYPEROg3759	Ap1	Mp1	X	0.454208	0.803514
Mper_Apis	3	39	ACPISg8168	MYPEROg3761	Ap1	Mp1	X	0.0141414	0.124227
Mper_Apis	3	40	ACPISg8172	MYPEROg3771	Ap1	Mp1	X	0.199007	0.375052
Mper_Apis	3	41	ACPISg8173	MYPEROg3772	Ap1	Mp1	X	0.00225904	0.144384
Mper_Apis	3	42	ACPISg8197	MYPEROg3777	Ap1	Mp1	X	0.038877	0.288645
Mper_Apis	3	43	ACPISg8199	MYPEROg3779	Ap1	Mp1	X	0.229583	0.221586
Mper_Apis	3	44	ACPISg8205	MYPEROg3780	Ap1	Mp1	X	0.260113	0.300277
Mper_Apis	3	45	ACPISg8213	MYPEROg3782	Ap1	Mp1	X	0.0200012	0.157166
Mper_Apis	3	46	ACPISg8215	MYPEROg3783	Ap1	Mp1	X	0.0272306	0.222733
Mper_Apis	3	47	ACPISg8219	MYPEROg3788	Ap1	Mp1	X	0.000833449	0.190666
Mper_Apis	3	48	ACPISg8221	MYPEROg3790	Ap1	Mp1	X	0.0492377	0.187608
Mper_Apis	3	49	ACPISg8222	MYPEROg3791	Ap1	Mp1	X	0.093644	0.24992
Mper_Apis	3	50	ACPISg8231	MYPEROg3798	Ap1	Mp1	X	0.0590952	0.134361
Mper_Apis	3	51	ACPISg8236	MYPEROg3800	Ap1	Mp1	X	0.431685	0.74853
Mper_Apis	3	52	ACPISg8240	MYPEROg3807	Ap1	Mp1	X	0.155807	0.384246
Mper_Apis	3	53	ACPISg8249	MYPEROg3818	Ap1	Mp1	X	0.150083	0.0590925
Mper_Apis	4	0	ACPISg9420	MYPEROg4590	Ap1	Mp1	X	0.142648	0.358213
Mper_Apis	4	1	ACPISg9421	MYPEROg4591	Ap1	Mp1	X	0.0765789	0.373021
Mper_Apis	4	2	ACPISg9422	MYPEROg4592	Ap1	Mp1	X	0.0346049	0.371639
Mper_Apis	4	3	ACPISg9423	MYPEROg4594	Ap1	Mp1	X	0.0664618	0.388802
Mper_Apis	4	4	ACPISg9425	MYPEROg4598	Ap1	Mp1	X	0.0875632	0.295224
Mper_Apis	4	5	ACPISg9427	MYPEROg4599	Ap1	Mp1	X	0.0680353	0.349022
Mper_Apis	4	6	ACPISg9428	MYPEROg4600	Ap1	Mp1	X	0.131533	0.25762
Mper_Apis	4	7	ACPISg9429	MYPEROg4602	Ap1	Mp1	X	0.17362	0.299337
Mper_Apis	4	8	ACPISg9430	MYPEROg4603	Ap1	Mp1	X	0.0428606	0.386571
Mper_Apis	4	9	ACPISg9431	MYPEROg4604	Ap1	Mp1	X	0.0544178	0.33763
Mper_Apis	4	10	ACPISg9435	MYPEROg4605	Ap1	Mp1	X	0.0560094	0.30926
Mper_Apis	4	11	ACPISg9437	MYPEROg4607	Ap1	Mp1	X	0.226776	0.0696152
Mper_Apis	4	12	ACPISg9438	MYPEROg4612	Ap1	Mp1	X	0.185216	0.194953
Mper_Apis	4	13	ACPISg9439	MYPEROg4614	Ap1	Mp1	X	0.146502	0.278989
Mper_Apis	4	14	ACPISg9440	MYPEROg4615	Ap1	Mp1	X	0.0907925	0.272235
Mper_Apis	4	15	ACPISg9441	MYPEROg4616	Ap1	Mp1	X	-2	-2
Mper_Apis	4	16	ACPISg9443	MYPEROg4617	Ap1	Mp1	X	0.0362584	0.282426
Mper_Apis	4	17	ACPISg9444	MYPEROg4618	Ap1	Mp1	X	0.113718	0.329903
Mper_Apis	4	18	ACPISg9445	MYPEROg4619	Ap1	Mp1	X	0.0876256	0.281177
Mper_Apis	4	19	ACPISg9447	MYPEROg4622	Ap1	Mp1	X	0.0622579	0.208963
Mper_Apis	4	20	ACPISg9448	MYPEROg4623	Ap1	Mp1	X	0.143905	0.365511
Mper_Apis	4	21	ACPISg9450	MYPEROg4624	Ap1	Mp1	X	0.0176498	0.279982
Mper_Apis	4	22	ACPISg9451	MYPEROg4625	Ap1	Mp1	X	0.0635749	0.300075
Mper_Apis	4	23	ACPISg9452	MYPEROg4626	Ap1	Mp1	X	0.0442679	0.350033
Mper_Apis	4	24	ACPISg9455	MYPEROg4628	Ap1	Mp1	X	0.369724	0.458103
Mper_Apis	4	25	ACPISg9456	MYPEROg4630	Ap1	Mp1	X	0.0653281	0.218163
Mper_Apis	4	26	ACPISg9457	MYPEROg4631	Ap1	Mp1	X	0.0695143	0.386832
Mper_Apis	4	27	ACPISg9458	MYPEROg4632	Ap1	Mp1	X	0.0608079	0.255108
Mper_Apis	4	28	ACPISg9459	MYPEROg4633	Ap1	Mp1	X	0.049516	0.268527
Mper_Apis	4	29	ACPISg9463	MYPEROg4636	Ap1	Mp1	X	0.0497627	0.374613
Mper_Apis	4	30	ACPISg9467	MYPEROg4638	Ap1	Mp1	X	0.12546	0.393656
Mper_Apis	4	31	ACPISg9468	MYPEROg4640	Ap1	Mp1	X	0.55652	0.727983
Mper_Apis	4	32	ACPISg9469	MYPEROg4642	Ap1	Mp1	X	0.32183	0.355819
Mper_Apis	4	33	ACPISg9470	MYPEROg4643	Ap1	Mp1	X	0.482761	0.77691
Mper_Apis	4	34	ACPISg9473	MYPEROg4649	Ap1	Mp1	X	0.0649556	0.283641
Mper_Apis	4	35	ACPISg9474	MYPEROg4650	Ap1	Mp1	X	0.221572	0.456683
Mper_Apis	4	36	ACPISg9475	MYPEROg4651	Ap1	Mp1	X	0.167036	0.369009
Mper_Apis	4	37	ACPISg9478	MYPEROg4655	Ap1	Mp1	X	0.120282	0.273473
Mper_Apis	4	38	ACPISg9479	MYPEROg4656	Ap1	Mp1	X	0.178287	0.30917
Mper_Apis	4	39	ACPISg9481	MYPEROg4661	Ap1	Mp1	X	0.228514	0.378727
Mper_Apis	4	40	ACPISg9483	MYPEROg4662	Ap1	Mp1	X	0.238877	0.43782
Mper_Apis	4	41	ACPISg9487	MYPEROg4664	Ap1	Mp1	X	0.0179479	0.305573
Mper_Apis	4	42	ACPISg9488	MYPEROg4665	Ap1	Mp1	X	0.0389835	0.285893
Mper_Apis	4	43	ACPISg9489	MYPEROg4666	Ap1	Mp1	X	0.0211186	0.292907
Mper_Apis	4	44	ACPISg9490	MYPEROg4667	Ap1	Mp1	X	0.0211806	0.226826
Mper_Apis	4	45	ACPISg9491	MYPEROg4668	Ap1	Mp1	X	0.144221	0.192171
Mper_Apis	4	46	ACPISg9494	MYPEROg4669	Ap1	Mp1	X	0.022295	0.254495
Mper_Apis	4	47	ACPISg9495	MYPEROg4670	Ap1	Mp1	X	0.0284394	0.17912
Mper_Apis	4	48	ACPISg9496	MYPEROg4671	Ap1	Mp1	X	0.100337	0.243256
Mper_Apis	5	0	ACPISg5140	MYPEROg8173	Ap1	Mp1	X	-2	-2
Mper_Apis	5	1	ACPISg5142	MYPEROg8176	Ap1	Mp1	X	0.00299024	0.265267
Mper_Apis	5	2	ACPISg5143	MYPEROg8177	Ap1	Mp1	X	0.0504519	0.444692
Mper_Apis	5	3	ACPISg5147	MYPEROg8178	Ap1	Mp1	X	-2	-2
Mper_Apis	5	4	ACPISg5148	MYPEROg8179	Ap1	Mp1	X	0.0373497	0.319592
Mper_Apis	5	5	ACPISg5150	MYPEROg8182	Ap1	Mp1	X	0.192867	0.474324
Mper_Apis	5	6	ACPISg5151	MYPEROg8184	Ap1	Mp1	X	0.01961	0.360166
Mper_Apis	5	7	ACPISg5153	MYPEROg8186	Ap1	Mp1	X	0.301446	0.670727
Mper_Apis	5	8	ACPISg5154	MYPEROg8187	Ap1	Mp1	X	0.219089	0.253377
Mper_Apis	5	9	ACPISg5156	MYPEROg8191	Ap1	Mp1	X	0.0224658	0.270327
Mper_Apis	5	10	ACPISg5157	MYPEROg8195	Ap1	Mp1	X	0.0328491	0.373668
Mper_Apis	5	11	ACPISg5159	MYPEROg8197	Ap1	Mp1	X	0	0.206851
Mper_Apis	5	12	ACPISg5160	MYPEROg8198	Ap1	Mp1	X	0.00743566	0.208745
Mper_Apis	5	13	ACPISg5162	MYPEROg8199	Ap1	Mp1	X	0.185046	0.392279
Mper_Apis	5	14	ACPISg5163	MYPEROg8202	Ap1	Mp1	X	0.0390183	0.363421
Mper_Apis	5	15	ACPISg5164	MYPEROg8203	Ap1	Mp1	X	0.102609	0.288571
Mper_Apis	5	16	ACPISg5166	MYPEROg8206	Ap1	Mp1	X	0.0677573	0.313553
Mper_Apis	5	17	ACPISg5170	MYPEROg8207	Ap1	Mp1	X	0.151016	0.310605
Mper_Apis	5	18	ACPISg5186	MYPEROg8208	Ap1	Mp1	X	0.0904076	0.30917
Mper_Apis	5	19	ACPISg5188	MYPEROg8211	Ap1	Mp1	X	0.118613	0.246579
Mper_Apis	5	20	ACPISg5189	MYPEROg8213	Ap1	Mp1	X	0.00453516	0.20061
Mper_Apis	5	21	ACPISg5190	MYPEROg8214	Ap1	Mp1	X	0.0559604	0.267642
Mper_Apis	5	22	ACPISg5191	MYPEROg8215	Ap1	Mp1	X	0.00895199	0.134536
Mper_Apis	5	23	ACPISg5192	MYPEROg8216	Ap1	Mp1	X	0.108819	0.238833
Mper_Apis	5	24	ACPISg5198	MYPEROg8220	Ap1	Mp1	X	0.0105907	0.20008
Mper_Apis	5	25	ACPISg5199	MYPEROg8222	Ap1	Mp1	X	0.00471378	0.161856
Mper_Apis	5	26	ACPISg5200	MYPEROg8223	Ap1	Mp1	X	0.284552	0.274146
Mper_Apis	5	27	ACPISg5202	MYPEROg8224	Ap1	Mp1	X	0.0320012	0.310917
Mper_Apis	5	28	ACPISg5203	MYPEROg8228	Ap1	Mp1	X	0.280595	0.429729
Mper_Apis	5	29	ACPISg5204	MYPEROg8231	Ap1	Mp1	X	0.0284477	0.610554
Mper_Apis	5	30	ACPISg5205	MYPEROg8232	Ap1	Mp1	X	0.242434	0.143183
Mper_Apis	5	31	ACPISg5208	MYPEROg8236	Ap1	Mp1	X	0.017008	0.232667
Mper_Apis	5	32	ACPISg5209	MYPEROg8238	Ap1	Mp1	X	0.0605773	0.269958
Mper_Apis	5	33	ACPISg5210	MYPEROg8239	Ap1	Mp1	X	0.00222078	0.246179
Mper_Apis	5	34	ACPISg5211	MYPEROg8241	Ap1	Mp1	X	0.105894	0.265702
Mper_Apis	5	35	ACPISg5213	MYPEROg8246	Ap1	Mp1	X	0.0467541	0.421523
Mper_Apis	5	36	ACPISg5218	MYPEROg8252	Ap1	Mp1	X	0.0280911	0.233631
Mper_Apis	5	37	ACPISg5219	MYPEROg8254	Ap1	Mp1	X	0.021193	0.241566
Mper_Apis	5	38	ACPISg5222	MYPEROg8256	Ap1	Mp1	X	0.045331	0.226269
Mper_Apis	5	39	ACPISg5223	MYPEROg8257	Ap1	Mp1	X	0.0283869	0.248555
Mper_Apis	5	40	ACPISg5225	MYPEROg8258	Ap1	Mp1	X	0.0458306	0.22057
Mper_Apis	5	41	ACPISg5226	MYPEROg8259	Ap1	Mp1	X	0.0242282	0.197563
Mper_Apis	5	42	ACPISg5227	MYPEROg8260	Ap1	Mp1	X	0.0097946	0.193633
Mper_Apis	5	43	ACPISg5228	MYPEROg8261	Ap1	Mp1	X	0.0241269	0.254464
Mper_Apis	6	0	ACPISg5905	MYPEROg5014	Ap1	Mp1	X	0.0100876	0.14621
Mper_Apis	6	1	ACPISg5906	MYPEROg5015	Ap1	Mp1	X	0.0427524	0.157602
Mper_Apis	6	2	ACPISg5907	MYPEROg5016	Ap1	Mp1	X	0.033308	0.296245
Mper_Apis	6	3	ACPISg5909	MYPEROg5017	Ap1	Mp1	X	0.040977	0.13385
Mper_Apis	6	4	ACPISg5910	MYPEROg5018	Ap1	Mp1	X	0.00361105	0.136533
Mper_Apis	6	5	ACPISg5911	MYPEROg5019	Ap1	Mp1	X	0.0144662	0.176103
Mper_Apis	6	6	ACPISg5912	MYPEROg5020	Ap1	Mp1	X	0.00540476	0.29468
Mper_Apis	6	7	ACPISg5915	MYPEROg5022	Ap1	Mp1	X	0.0407801	0.221068
Mper_Apis	6	8	ACPISg5916	MYPEROg5023	Ap1	Mp1	X	0.02036	0.21421
Mper_Apis	6	9	ACPISg5917	MYPEROg5024	Ap1	Mp1	X	0.05741	0.275336
Mper_Apis	6	10	ACPISg5918	MYPEROg5025	Ap1	Mp1	X	0	0.10754
Mper_Apis	6	11	ACPISg5919	MYPEROg5026	Ap1	Mp1	X	0.048733	0.276652
Mper_Apis	6	12	ACPISg5920	MYPEROg5027	Ap1	Mp1	X	0.0344263	0.282315
Mper_Apis	6	13	ACPISg5921	MYPEROg5029	Ap1	Mp1	X	0.00773586	0.238872
Mper_Apis	6	14	ACPISg5922	MYPEROg5030	Ap1	Mp1	X	0.0180093	0.177265
Mper_Apis	6	15	ACPISg5923	MYPEROg5031	Ap1	Mp1	X	0.118622	0.257119
Mper_Apis	6	16	ACPISg5924	MYPEROg5032	Ap1	Mp1	X	0.0070291	0.220597
Mper_Apis	6	17	ACPISg5925	MYPEROg5033	Ap1	Mp1	X	0.00267469	0.186052
Mper_Apis	6	18	ACPISg5938	MYPEROg5035	Ap1	Mp1	X	0.745037	1.005
Mper_Apis	7	0	ACPISg10177	MYPEROg2986	Ap1	Mp1	X	0.221603	0.161666
Mper_Apis	7	1	ACPISg10182	MYPEROg2987	Ap1	Mp1	X	0.0212449	0.235367
Mper_Apis	7	2	ACPISg10183	MYPEROg2988	Ap1	Mp1	X	0.0844334	0.293789
Mper_Apis	7	3	ACPISg10186	MYPEROg2991	Ap1	Mp1	X	0.10931	0.302954
Mper_Apis	7	4	ACPISg10189	MYPEROg2992	Ap1	Mp1	X	0.00335811	0.267741
Mper_Apis	7	5	ACPISg10190	MYPEROg2993	Ap1	Mp1	X	0.0140133	0.174374
Mper_Apis	7	6	ACPISg10191	MYPEROg2994	Ap1	Mp1	X	0.0249726	0.182388
Mper_Apis	7	7	ACPISg10192	MYPEROg2995	Ap1	Mp1	X	0.0658612	0.200426
Mper_Apis	7	8	ACPISg10198	MYPEROg2997	Ap1	Mp1	X	0.0459189	0.197278
Mper_Apis	7	9	ACPISg10199	MYPEROg2999	Ap1	Mp1	X	0.0514935	0.244468
Mper_Apis	7	10	ACPISg10200	MYPEROg3000	Ap1	Mp1	X	0.00942223	0.172181
Mper_Apis	7	11	ACPISg10201	MYPEROg3001	Ap1	Mp1	X	0.194052	0.265569
Mper_Apis	7	12	ACPISg10202	MYPEROg3002	Ap1	Mp1	X	0.155839	0.241938
Mper_Apis	7	13	ACPISg10206	MYPEROg3004	Ap1	Mp1	X	0.12255	0.336422
Mper_Apis	7	14	ACPISg10208	MYPEROg3005	Ap1	Mp1	X	0.241781	0.164619
Mper_Apis	7	15	ACPISg10209	MYPEROg3006	Ap1	Mp1	X	0	0.186597
Mper_Apis	7	16	ACPISg10210	MYPEROg3007	Ap1	Mp1	X	0	0.300346
Mper_Apis	7	17	ACPISg10211	MYPEROg3009	Ap1	Mp1	X	0.189974	0.351858
Mper_Apis	7	18	ACPISg10214	MYPEROg3012	Ap1	Mp1	X	0.32678	0.541002
Mper_Apis	8	0	ACPISg8376	MYPEROg3908	Ap1	Mp1	X	0.00326736	0.316895
Mper_Apis	8	1	ACPISg8399	MYPEROg3924	Ap1	Mp1	X	0.0536378	0.298352
Mper_Apis	8	2	ACPISg8400	MYPEROg3925	Ap1	Mp1	X	0.0117547	0.290089
Mper_Apis	8	3	ACPISg8407	MYPEROg3941	Ap1	Mp1	X	0.0173865	0.489999
Mper_Apis	8	4	ACPISg8408	MYPEROg3942	Ap1	Mp1	X	0.025407	0.21974
Mper_Apis	8	5	ACPISg8417	MYPEROg3946	Ap1	Mp1	X	0.0603975	0.225442
Mper_Apis	8	6	ACPISg8418	MYPEROg3947	Ap1	Mp1	X	0.00753302	0.212177
Mper_Apis	8	7	ACPISg8419	MYPEROg3951	Ap1	Mp1	X	0.00673179	0.246881
Mper_Apis	8	8	ACPISg8420	MYPEROg3952	Ap1	Mp1	X	0.0605823	0.257213
Mper_Apis	8	9	ACPISg8421	MYPEROg3956	Ap1	Mp1	X	0.0403059	0.231543
Mper_Apis	8	10	ACPISg8422	MYPEROg3957	Ap1	Mp1	X	0.00879937	0.233782
Mper_Apis	8	11	ACPISg8423	MYPEROg3958	Ap1	Mp1	X	0.0423676	0.309607
Mper_Apis	8	12	ACPISg8430	MYPEROg3962	Ap1	Mp1	X	0.0540198	0.36743
Mper_Apis	8	13	ACPISg8433	MYPEROg3963	Ap1	Mp1	X	0.056262	0.284617
Mper_Apis	8	14	ACPISg8439	MYPEROg3969	Ap1	Mp1	X	0.0653615	0.38702
Mper_Apis	8	15	ACPISg8440	MYPEROg3971	Ap1	Mp1	X	0.48552	0.45198
Mper_Apis	8	16	ACPISg8441	MYPEROg3974	Ap1	Mp1	X	0	0.0704847
Mper_Apis	8	17	ACPISg8442	MYPEROg3977	Ap1	Mp1	X	0.0486789	0.266705
Mper_Apis	8	18	ACPISg8443	MYPEROg3981	Ap1	Mp1	X	0.00635485	0.226871
Mper_Apis	9	0	ACPISg916	MYPEROg8483	Ap1	Mp1	X	0.353195	1.9895
Mper_Apis	9	1	ACPISg918	MYPEROg8500	Ap1	Mp1	X	0.405021	0.532825
Mper_Apis	9	2	ACPISg936	MYPEROg8501	Ap1	Mp1	X	0.154306	0.261146
Mper_Apis	9	3	ACPISg938	MYPEROg8502	Ap1	Mp1	X	0.0956592	0.31078
Mper_Apis	9	4	ACPISg940	MYPEROg8503	Ap1	Mp1	X	0.0150005	0.0938724
Mper_Apis	9	5	ACPISg945	MYPEROg8506	Ap1	Mp1	X	0.0526404	0.109135
Mper_Apis	9	6	ACPISg959	MYPEROg8509	Ap1	Mp1	X	0.00506901	0.260425
Mper_Apis	9	7	ACPISg960	MYPEROg8510	Ap1	Mp1	X	0.336508	0.316804
Mper_Apis	9	8	ACPISg972	MYPEROg8514	Ap1	Mp1	X	0.319777	0.394901
Mper_Apis	9	9	ACPISg974	MYPEROg8516	Ap1	Mp1	X	0.0780305	0.292352
Mper_Apis	9	10	ACPISg978	MYPEROg8518	Ap1	Mp1	X	0.119501	0.481254
Mper_Apis	9	11	ACPISg979	MYPEROg8519	Ap1	Mp1	X	0.104511	0.251341
Mper_Apis	9	12	ACPISg982	MYPEROg8521	Ap1	Mp1	X	0.00861228	0.100616
Mper_Apis	9	13	ACPISg983	MYPEROg8522	Ap1	Mp1	X	0.0316719	0.262882
Mper_Apis	9	14	ACPISg986	MYPEROg8525	Ap1	Mp1	X	0.0115137	0.279048
Mper_Apis	10	0	ACPISg8885	MYPEROg4207	Ap1	Mp1	X	0.043072	0.197846
Mper_Apis	10	1	ACPISg8886	MYPEROg4208	Ap1	Mp1	X	0.01165	0.109308
Mper_Apis	10	2	ACPISg8887	MYPEROg4209	Ap1	Mp1	X	0.00877673	0.205394
Mper_Apis	10	3	ACPISg8888	MYPEROg4210	Ap1	Mp1	X	0.44487	0.293185
Mper_Apis	10	4	ACPISg8889	MYPEROg4211	Ap1	Mp1	X	0.187069	0.301512
Mper_Apis	10	5	ACPISg8890	MYPEROg4214	Ap1	Mp1	X	0.128879	0.215762
Mper_Apis	10	6	ACPISg8891	MYPEROg4215	Ap1	Mp1	X	0.159259	0.193981
Mper_Apis	10	7	ACPISg8892	MYPEROg4216	Ap1	Mp1	X	0.0815368	0.194385
Mper_Apis	10	8	ACPISg8893	MYPEROg4217	Ap1	Mp1	X	0.054054	0.164582
Mper_Apis	10	9	ACPISg8895	MYPEROg4218	Ap1	Mp1	X	0.0594094	0.271368
Mper_Apis	10	10	ACPISg8896	MYPEROg4219	Ap1	Mp1	X	0.0527131	0.216263
Mper_Apis	10	11	ACPISg8897	MYPEROg4220	Ap1	Mp1	X	0.00267397	0.176227
Mper_Apis	10	12	ACPISg8902	MYPEROg4225	Ap1	Mp1	X	0.114459	0.266046
Mper_Apis	10	13	ACPISg8917	MYPEROg4243	Ap1	Mp1	X	-2	-2
Mper_Apis	11	0	ACPISg8005	MYPEROg4714	Ap1	Mp1	X	0.129352	0.126864
Mper_Apis	11	1	ACPISg8009	MYPEROg4725	Ap1	Mp1	X	0.00739378	0.149525
Mper_Apis	11	2	ACPISg8012	MYPEROg4726	Ap1	Mp1	X	0.0713914	0.284824
Mper_Apis	11	3	ACPISg8013	MYPEROg4727	Ap1	Mp1	X	0.135876	0.290869
Mper_Apis	11	4	ACPISg8014	MYPEROg4728	Ap1	Mp1	X	0.0210836	0.214922
Mper_Apis	11	5	ACPISg8015	MYPEROg4730	Ap1	Mp1	X	0.424333	0.669793
Mper_Apis	11	6	ACPISg8016	MYPEROg4731	Ap1	Mp1	X	0.0766626	0.569054
Mper_Apis	11	7	ACPISg8020	MYPEROg4739	Ap1	Mp1	X	1.06703	0.127341
Mper_Apis	11	8	ACPISg8023	MYPEROg4740	Ap1	Mp1	X	0.133788	0.415915
Mper_Apis	11	9	ACPISg8024	MYPEROg4741	Ap1	Mp1	X	0.0807124	0.303971
Mper_Apis	11	10	ACPISg8026	MYPEROg4742	Ap1	Mp1	X	0.148517	0.396051
Mper_Apis	11	11	ACPISg8030	MYPEROg4746	Ap1	Mp1	X	0.159286	0.255929
Mper_Apis	11	12	ACPISg8047	MYPEROg4762	Ap1	Mp1	X	0.0119524	0.372374
Mper_Apis	11	13	ACPISg8065	MYPEROg4779	Ap1	Mp1	X	0.0221481	0.218804
Mper_Apis	12	0	ACPISg9244	MYPEROg4479	Ap1	Mp1	X	0.00489664	0.199404
Mper_Apis	12	1	ACPISg9248	MYPEROg4485	Ap1	Mp1	X	0.00986099	0.226018
Mper_Apis	12	2	ACPISg9249	MYPEROg4487	Ap1	Mp1	X	0.0183301	0.208418
Mper_Apis	12	3	ACPISg9250	MYPEROg4488	Ap1	Mp1	X	0.00858247	0.261263
Mper_Apis	12	4	ACPISg9251	MYPEROg4489	Ap1	Mp1	X	0.0107582	0.177179
Mper_Apis	12	5	ACPISg9253	MYPEROg4493	Ap1	Mp1	X	0.236146	0.271008
Mper_Apis	12	6	ACPISg9254	MYPEROg4496	Ap1	Mp1	X	0.0612323	0.254882
Mper_Apis	12	7	ACPISg9255	MYPEROg4497	Ap1	Mp1	X	0.428929	0.39417
Mper_Apis	12	8	ACPISg9257	MYPEROg4501	Ap1	Mp1	X	0.0102653	0.357667
Mper_Apis	12	9	ACPISg9258	MYPEROg4502	Ap1	Mp1	X	0.0901266	0.225508
Mper_Apis	12	10	ACPISg9259	MYPEROg4503	Ap1	Mp1	X	0.0148428	0.177731
Mper_Apis	12	11	ACPISg9262	MYPEROg4507	Ap1	Mp1	X	0.0268792	0.178737
Mper_Apis	13	0	ACPISg820	MYPEROg8448	Ap1	Mp1	X	0.113308	0.250602
Mper_Apis	13	1	ACPISg824	MYPEROg8451	Ap1	Mp1	X	0.199173	0.389984
Mper_Apis	13	2	ACPISg827	MYPEROg8456	Ap1	Mp1	X	0.0714176	0.309827
Mper_Apis	13	3	ACPISg832	MYPEROg8459	Ap1	Mp1	X	0.224294	0.320436
Mper_Apis	13	4	ACPISg836	MYPEROg8462	Ap1	Mp1	X	0.0096971	0.248536
Mper_Apis	13	5	ACPISg838	MYPEROg8475	Ap1	Mp1	X	0.185333	0.283726
Mper_Apis	13	6	ACPISg839	MYPEROg8477	Ap1	Mp1	X	0.0711787	0.22919
Mper_Apis	13	7	ACPISg843	MYPEROg8482	Ap1	Mp1	X	0.0980794	0.42059
Mper_Apis	13	8	ACPISg846	MYPEROg8484	Ap1	Mp1	X	0.0747123	0.359434
Mper_Apis	13	9	ACPISg849	MYPEROg8485	Ap1	Mp1	X	0.136159	0.833473
Mper_Apis	13	10	ACPISg850	MYPEROg8491	Ap1	Mp1	X	0.132672	0.270818
Mper_Apis	14	0	ACPISg9558	MYPEROg3687	Ap1	Mp1	X	0.00540251	0.1918
Mper_Apis	14	1	ACPISg9578	MYPEROg3666	Ap1	Mp1	X	0.016292	0.293042
Mper_Apis	14	2	ACPISg9579	MYPEROg3663	Ap1	Mp1	X	0.039633	0.280005
Mper_Apis	14	3	ACPISg9583	MYPEROg3658	Ap1	Mp1	X	0.0343572	0.0612585
Mper_Apis	14	4	ACPISg9584	MYPEROg3656	Ap1	Mp1	X	-2	-2
Mper_Apis	14	5	ACPISg9590	MYPEROg3651	Ap1	Mp1	X	0.092071	0.388806
Mper_Apis	14	6	ACPISg9591	MYPEROg3649	Ap1	Mp1	X	0.0128254	0.217184
Mper_Apis	14	7	ACPISg9599	MYPEROg3641	Ap1	Mp1	X	1.19343	0.232356
Mper_Apis	14	8	ACPISg9613	MYPEROg3632	Ap1	Mp1	X	0.390798	0.329301
Mper_Apis	14	9	ACPISg9620	MYPEROg3628	Ap1	Mp1	X	0.0196591	0.273565
Mper_Apis	14	10	ACPISg9622	MYPEROg3626	Ap1	Mp1	X	0.0547173	0.208078
Mper_Apis	14	11	ACPISg9623	MYPEROg3624	Ap1	Mp1	X	0.100003	0.284732
Mper_Apis	14	12	ACPISg9624	MYPEROg3623	Ap1	Mp1	X	0.0741299	0.387129
Mper_Apis	14	13	ACPISg9625	MYPEROg3622	Ap1	Mp1	X	0.00605281	0.237551
Mper_Apis	14	14	ACPISg9626	MYPEROg3621	Ap1	Mp1	X	0.0069399	0.238624
Mper_Apis	14	15	ACPISg9628	MYPEROg3619	Ap1	Mp1	X	0.0364215	0.245982
Mper_Apis	14	16	ACPISg9629	MYPEROg3617	Ap1	Mp1	X	0.0283269	0.343255
Mper_Apis	14	17	ACPISg9630	MYPEROg3616	Ap1	Mp1	X	0.0331603	0.259766
Mper_Apis	14	18	ACPISg9631	MYPEROg3614	Ap1	Mp1	X	0.0557811	0.187208
Mper_Apis	14	19	ACPISg9634	MYPEROg3613	Ap1	Mp1	X	0.154076	0.248362
Mper_Apis	14	20	ACPISg9635	MYPEROg3612	Ap1	Mp1	X	0.00393411	0.243529
Mper_Apis	14	21	ACPISg9636	MYPEROg3609	Ap1	Mp1	X	0.00963827	0.200026
Mper_Apis	14	22	ACPISg9639	MYPEROg3606	Ap1	Mp1	X	0.316286	0.446622
Mper_Apis	14	23	ACPISg9645	MYPEROg3600	Ap1	Mp1	X	0.450636	0.402552
Mper_Apis	14	24	ACPISg9647	MYPEROg3597	Ap1	Mp1	X	0.248861	0.584777
Mper_Apis	14	25	ACPISg9651	MYPEROg3592	Ap1	Mp1	X	0.112645	0.299218
Mper_Apis	14	26	ACPISg9654	MYPEROg3587	Ap1	Mp1	X	0.287546	0.312141
Mper_Apis	14	27	ACPISg9656	MYPEROg3586	Ap1	Mp1	X	0.13216	0.664153
Mper_Apis	14	28	ACPISg9657	MYPEROg3583	Ap1	Mp1	X	0.0475721	0.195912
Mper_Apis	14	29	ACPISg9659	MYPEROg3579	Ap1	Mp1	X	0.034573	0.243746
Mper_Apis	14	30	ACPISg9661	MYPEROg3574	Ap1	Mp1	X	0.00234558	0.161181
Mper_Apis	14	31	ACPISg9664	MYPEROg3571	Ap1	Mp1	X	0.0281063	0.166194
Mper_Apis	14	32	ACPISg9672	MYPEROg3570	Ap1	Mp1	X	0.0752916	0.26219
Mper_Apis	14	33	ACPISg9675	MYPEROg3567	Ap1	Mp1	X	0.212496	0.487421
Mper_Apis	14	34	ACPISg9676	MYPEROg3566	Ap1	Mp1	X	0.0204661	0.251814
Mper_Apis	14	35	ACPISg9679	MYPEROg3565	Ap1	Mp1	X	0.45676	0.943651
Mper_Apis	14	36	ACPISg9681	MYPEROg3564	Ap1	Mp1	X	0.0436997	0.303649
Mper_Apis	14	37	ACPISg9684	MYPEROg3562	Ap1	Mp1	X	0.297606	0.552307
Mper_Apis	14	38	ACPISg9685	MYPEROg3558	Ap1	Mp1	X	0.10111	0.318792
Mper_Apis	14	39	ACPISg9686	MYPEROg3557	Ap1	Mp1	X	0.253514	0.725406
Mper_Apis	14	40	ACPISg9689	MYPEROg3556	Ap1	Mp1	X	0.057527	0.22213
Mper_Apis	14	41	ACPISg9690	MYPEROg3555	Ap1	Mp1	X	0.0310225	0.209537
Mper_Apis	14	42	ACPISg9693	MYPEROg3552	Ap1	Mp1	X	0.137634	0.214527
Mper_Apis	14	43	ACPISg9695	MYPEROg3551	Ap1	Mp1	X	0.217394	0.354803
Mper_Apis	14	44	ACPISg9696	MYPEROg3550	Ap1	Mp1	X	0.127474	0.311936
Mper_Apis	14	45	ACPISg9706	MYPEROg3547	Ap1	Mp1	X	0.031188	0.181621
Mper_Apis	14	46	ACPISg9707	MYPEROg3546	Ap1	Mp1	X	0.101448	0.233753
Mper_Apis	14	47	ACPISg9708	MYPEROg3545	Ap1	Mp1	X	0.0400685	0.280514
Mper_Apis	14	48	ACPISg9709	MYPEROg3542	Ap1	Mp1	X	0.06364	0.189755
Mper_Apis	14	49	ACPISg9710	MYPEROg3539	Ap1	Mp1	X	0.0306468	0.358133
Mper_Apis	14	50	ACPISg9711	MYPEROg3538	Ap1	Mp1	X	0.362824	0.607461
Mper_Apis	14	51	ACPISg9714	MYPEROg3530	Ap1	Mp1	X	0.0191037	0.343383
Mper_Apis	14	52	ACPISg9716	MYPEROg3526	Ap1	Mp1	X	0.101993	0.237051
Mper_Apis	14	53	ACPISg9722	MYPEROg3524	Ap1	Mp1	X	0.485354	0.567194
Mper_Apis	14	54	ACPISg9723	MYPEROg3522	Ap1	Mp1	X	0.130144	0.316381
Mper_Apis	14	55	ACPISg9724	MYPEROg3521	Ap1	Mp1	X	0.0956676	0.258079
Mper_Apis	14	56	ACPISg9728	MYPEROg3520	Ap1	Mp1	X	0.285091	0.299011
Mper_Apis	14	57	ACPISg9730	MYPEROg3517	Ap1	Mp1	X	0.126918	0.285259
Mper_Apis	14	58	ACPISg9733	MYPEROg3514	Ap1	Mp1	X	0.0547881	0.218835
Mper_Apis	14	59	ACPISg9734	MYPEROg3512	Ap1	Mp1	X	0.556055	0.292642
Mper_Apis	14	60	ACPISg9739	MYPEROg3506	Ap1	Mp1	X	0.0994866	0.18141
Mper_Apis	14	61	ACPISg9740	MYPEROg3505	Ap1	Mp1	X	0.129402	0.280203
Mper_Apis	14	62	ACPISg9741	MYPEROg3504	Ap1	Mp1	X	0.279324	0.162262
Mper_Apis	14	63	ACPISg9742	MYPEROg3503	Ap1	Mp1	X	-2	-2
Mper_Apis	14	64	ACPISg9746	MYPEROg3501	Ap1	Mp1	X	0.168254	0.276644
Mper_Apis	14	65	ACPISg9747	MYPEROg3498	Ap1	Mp1	X	0.203932	0.36081
Mper_Apis	14	66	ACPISg9751	MYPEROg3494	Ap1	Mp1	X	0.0183486	0.202055
Mper_Apis	14	67	ACPISg9754	MYPEROg3493	Ap1	Mp1	X	0.00678354	0.252464
Mper_Apis	14	68	ACPISg9755	MYPEROg3490	Ap1	Mp1	X	0.09283	0.287165
Mper_Apis	14	69	ACPISg9757	MYPEROg3489	Ap1	Mp1	X	0.118382	0.383703
Mper_Apis	14	70	ACPISg9762	MYPEROg3486	Ap1	Mp1	X	0.0357706	0.352642
Mper_Apis	14	71	ACPISg9763	MYPEROg3485	Ap1	Mp1	X	0.00401249	0.193686
Mper_Apis	14	72	ACPISg9764	MYPEROg3484	Ap1	Mp1	X	0.245469	0.179219
Mper_Apis	14	73	ACPISg9767	MYPEROg3483	Ap1	Mp1	X	0.314262	0.347971
Mper_Apis	14	74	ACPISg9769	MYPEROg3478	Ap1	Mp1	X	0.650185	0.35192
Mper_Apis	14	75	ACPISg9772	MYPEROg3477	Ap1	Mp1	X	0.0851907	0.262515
Mper_Apis	14	76	ACPISg9773	MYPEROg3473	Ap1	Mp1	X	0.104368	0.243252
Mper_Apis	14	77	ACPISg9777	MYPEROg3470	Ap1	Mp1	X	0.171306	0.217102
Mper_Apis	14	78	ACPISg9779	MYPEROg3469	Ap1	Mp1	X	0.13602	0.222823
Mper_Apis	14	79	ACPISg9780	MYPEROg3468	Ap1	Mp1	X	0.0502595	0.234735
Mper_Apis	14	80	ACPISg9781	MYPEROg3467	Ap1	Mp1	X	0.0197788	0.198609
Mper_Apis	14	81	ACPISg9782	MYPEROg3466	Ap1	Mp1	X	0.0339142	0.25043
Mper_Apis	14	82	ACPISg9783	MYPEROg3464	Ap1	Mp1	X	0.0135355	0.266797
Mper_Apis	14	83	ACPISg9784	MYPEROg3459	Ap1	Mp1	X	0	0.251926
Mper_Apis	14	84	ACPISg9785	MYPEROg3457	Ap1	Mp1	X	0.0548787	0.291196
Mper_Apis	14	85	ACPISg9786	MYPEROg3456	Ap1	Mp1	X	0.202151	0.194439
Mper_Apis	14	86	ACPISg9791	MYPEROg3453	Ap1	Mp1	X	0.162632	0.447167
Mper_Apis	14	87	ACPISg9794	MYPEROg3449	Ap1	Mp1	X	0.234308	1.04504
Mper_Apis	14	88	ACPISg9798	MYPEROg3448	Ap1	Mp1	X	0	0.232616
Mper_Apis	14	89	ACPISg9799	MYPEROg3446	Ap1	Mp1	X	0.227223	0.308524
Mper_Apis	14	90	ACPISg9804	MYPEROg3442	Ap1	Mp1	X	0.135844	0.138134
Mper_Apis	14	91	ACPISg9812	MYPEROg3425	Ap1	Mp1	X	0.180585	0.354233
Mper_Apis	14	92	ACPISg9818	MYPEROg3419	Ap1	Mp1	X	0.0191003	0.264502
Mper_Apis	14	93	ACPISg9830	MYPEROg3414	Ap1	Mp1	X	0.370637	0.169044
Mper_Apis	14	94	ACPISg9832	MYPEROg3412	Ap1	Mp1	X	0.081203	0.211441
Mper_Apis	14	95	ACPISg9834	MYPEROg3411	Ap1	Mp1	X	0.226643	0.228438
Mper_Apis	14	96	ACPISg9835	MYPEROg3407	Ap1	Mp1	X	0.281583	0.120449
Mper_Apis	14	97	ACPISg9838	MYPEROg3406	Ap1	Mp1	X	0.21294	0.241597
Mper_Apis	14	98	ACPISg9842	MYPEROg3404	Ap1	Mp1	X	2.95508	0.193843
Mper_Apis	14	99	ACPISg9844	MYPEROg3402	Ap1	Mp1	X	0.00997701	0.258299
Mper_Apis	14	100	ACPISg9845	MYPEROg3401	Ap1	Mp1	X	0.0161275	0.136929
Mper_Apis	15	0	ACPISg5268	MYPEROg5392	Ap1	Mp1	X	0.0561484	0.264169
Mper_Apis	15	1	ACPISg5270	MYPEROg5391	Ap1	Mp1	X	0.0110321	0.218589
Mper_Apis	15	2	ACPISg5271	MYPEROg5390	Ap1	Mp1	X	0.0143843	0.184844
Mper_Apis	15	3	ACPISg5272	MYPEROg5389	Ap1	Mp1	X	0.0128438	0.206746
Mper_Apis	15	4	ACPISg5276	MYPEROg5387	Ap1	Mp1	X	0.0788897	0.277965
Mper_Apis	15	5	ACPISg5278	MYPEROg5384	Ap1	Mp1	X	0.0413539	0.312774
Mper_Apis	15	6	ACPISg5279	MYPEROg5383	Ap1	Mp1	X	0.0885604	0.187158
Mper_Apis	15	7	ACPISg5280	MYPEROg5382	Ap1	Mp1	X	-2	-2
Mper_Apis	15	8	ACPISg5281	MYPEROg5381	Ap1	Mp1	X	0.0419135	0.155993
Mper_Apis	15	9	ACPISg5282	MYPEROg5379	Ap1	Mp1	X	0.0174272	0.148853
Mper_Apis	15	10	ACPISg5283	MYPEROg5378	Ap1	Mp1	X	0.122182	0.327722
Mper_Apis	15	11	ACPISg5285	MYPEROg5374	Ap1	Mp1	X	0.105269	0.265
Mper_Apis	15	12	ACPISg5295	MYPEROg5368	Ap1	Mp1	X	0	0.095939
Mper_Apis	15	13	ACPISg5296	MYPEROg5367	Ap1	Mp1	X	0.151582	0.102026
Mper_Apis	15	14	ACPISg5299	MYPEROg5365	Ap1	Mp1	X	0.0181057	0.207583
Mper_Apis	15	15	ACPISg5302	MYPEROg5363	Ap1	Mp1	X	0.0101704	0.237257
Mper_Apis	15	16	ACPISg5303	MYPEROg5362	Ap1	Mp1	X	0.146293	0.225212
Mper_Apis	15	17	ACPISg5304	MYPEROg5360	Ap1	Mp1	X	0.171763	0.255749
Mper_Apis	15	18	ACPISg5305	MYPEROg5359	Ap1	Mp1	X	0.0209734	0.193662
Mper_Apis	15	19	ACPISg5306	MYPEROg5358	Ap1	Mp1	X	0.00617994	0.180003
Mper_Apis	15	20	ACPISg5309	MYPEROg5356	Ap1	Mp1	X	0.0616826	0.161935
Mper_Apis	15	21	ACPISg5313	MYPEROg5349	Ap1	Mp1	X	0.145967	0.503016
Mper_Apis	15	22	ACPISg5315	MYPEROg5346	Ap1	Mp1	X	0.017519	0.192255
Mper_Apis	15	23	ACPISg5317	MYPEROg5342	Ap1	Mp1	X	0.0618775	0.245809
Mper_Apis	15	24	ACPISg5319	MYPEROg5340	Ap1	Mp1	X	0.0592381	0.215811
Mper_Apis	15	25	ACPISg5320	MYPEROg5337	Ap1	Mp1	X	0.157812	0.245175
Mper_Apis	15	26	ACPISg5322	MYPEROg5336	Ap1	Mp1	X	0.21515	0.385751
Mper_Apis	15	27	ACPISg5326	MYPEROg5334	Ap1	Mp1	X	0.133222	0.249008
Mper_Apis	15	28	ACPISg5328	MYPEROg5331	Ap1	Mp1	X	0.0638471	0.333026
Mper_Apis	15	29	ACPISg5329	MYPEROg5330	Ap1	Mp1	X	0.0455499	0.230372
Mper_Apis	15	30	ACPISg5330	MYPEROg5329	Ap1	Mp1	X	0.0485586	0.358257
Mper_Apis	15	31	ACPISg5332	MYPEROg5327	Ap1	Mp1	X	0.0297341	0.367626
Mper_Apis	15	32	ACPISg5333	MYPEROg5326	Ap1	Mp1	X	0.025623	0.206472
Mper_Apis	15	33	ACPISg5334	MYPEROg5323	Ap1	Mp1	X	0.122377	0.276289
Mper_Apis	15	34	ACPISg5335	MYPEROg5309	Ap1	Mp1	X	0.362312	0.602987
Mper_Apis	15	35	ACPISg5336	MYPEROg5308	Ap1	Mp1	X	0.262044	0.194036
Mper_Apis	15	36	ACPISg5338	MYPEROg5303	Ap1	Mp1	X	0	0.1108
Mper_Apis	15	37	ACPISg5339	MYPEROg5302	Ap1	Mp1	X	0.119823	0.34025
Mper_Apis	15	38	ACPISg5346	MYPEROg5296	Ap1	Mp1	X	0.271734	0.238132
Mper_Apis	15	39	ACPISg5347	MYPEROg5295	Ap1	Mp1	X	0.446404	0.36503
Mper_Apis	15	40	ACPISg5348	MYPEROg5294	Ap1	Mp1	X	0.177581	0.404827
Mper_Apis	15	41	ACPISg5349	MYPEROg5293	Ap1	Mp1	X	0.0105714	0.224048
Mper_Apis	15	42	ACPISg5350	MYPEROg5292	Ap1	Mp1	X	0.00204708	0.221404
Mper_Apis	15	43	ACPISg5352	MYPEROg5290	Ap1	Mp1	X	0.0369768	0.274027
Mper_Apis	15	44	ACPISg5353	MYPEROg5289	Ap1	Mp1	X	0.0782042	0.247963
Mper_Apis	15	45	ACPISg5354	MYPEROg5288	Ap1	Mp1	X	0.0878753	0.255031
Mper_Apis	15	46	ACPISg5361	MYPEROg5286	Ap1	Mp1	X	0.177497	0.205947
Mper_Apis	15	47	ACPISg5367	MYPEROg5283	Ap1	Mp1	X	0.0808635	0.312161
Mper_Apis	15	48	ACPISg5369	MYPEROg5281	Ap1	Mp1	X	0.179752	0.314957
Mper_Apis	15	49	ACPISg5370	MYPEROg5280	Ap1	Mp1	X	0.0112744	0.213034
Mper_Apis	15	50	ACPISg5371	MYPEROg5278	Ap1	Mp1	X	0.0665208	0.356198
Mper_Apis	15	51	ACPISg5372	MYPEROg5277	Ap1	Mp1	X	-2	-2
Mper_Apis	15	52	ACPISg5374	MYPEROg5274	Ap1	Mp1	X	-2	-2
Mper_Apis	15	53	ACPISg5380	MYPEROg5267	Ap1	Mp1	X	0.0322168	0.186178
Mper_Apis	15	54	ACPISg5381	MYPEROg5266	Ap1	Mp1	X	0.157308	0.345341
Mper_Apis	15	55	ACPISg5382	MYPEROg5265	Ap1	Mp1	X	0.0681436	0.289107
Mper_Apis	15	56	ACPISg5394	MYPEROg5253	Ap1	Mp1	X	0.14052	0.186885
Mper_Apis	15	57	ACPISg5397	MYPEROg5249	Ap1	Mp1	X	0.511306	0.350915
Mper_Apis	15	58	ACPISg5398	MYPEROg5248	Ap1	Mp1	X	0.0572581	0.35457
Mper_Apis	15	59	ACPISg5400	MYPEROg5247	Ap1	Mp1	X	0.142601	0.18094
Mper_Apis	15	60	ACPISg5401	MYPEROg5244	Ap1	Mp1	X	0.0225788	0.300767
Mper_Apis	15	61	ACPISg5402	MYPEROg5243	Ap1	Mp1	X	0.0508391	0.197072
Mper_Apis	15	62	ACPISg5404	MYPEROg5242	Ap1	Mp1	X	0.109566	0.333647
Mper_Apis	15	63	ACPISg5405	MYPEROg5241	Ap1	Mp1	X	0.144263	0.278569
Mper_Apis	15	64	ACPISg5406	MYPEROg5240	Ap1	Mp1	X	0.0597133	0.244945
Mper_Apis	15	65	ACPISg5409	MYPEROg5239	Ap1	Mp1	X	0.192855	0.226046
Mper_Apis	15	66	ACPISg5412	MYPEROg5236	Ap1	Mp1	X	0.0079735	0.154546
Mper_Apis	15	67	ACPISg5413	MYPEROg5235	Ap1	Mp1	X	0.0248653	0.275323
Mper_Apis	15	68	ACPISg5414	MYPEROg5234	Ap1	Mp1	X	0.0294982	0.232616
Mper_Apis	15	69	ACPISg5416	MYPEROg5232	Ap1	Mp1	X	0.0313562	0.310345
Mper_Apis	15	70	ACPISg5417	MYPEROg5231	Ap1	Mp1	X	0.00888899	0.20792
Mper_Apis	15	71	ACPISg5418	MYPEROg5230	Ap1	Mp1	X	0.107175	0.429961
Mper_Apis	15	72	ACPISg5430	MYPEROg5224	Ap1	Mp1	X	0.66661	0.771594
Mper_Apis	16	0	ACPISg3985	MYPEROg6614	Ap1	Mp1	X	0.0197074	0.17492
Mper_Apis	16	1	ACPISg3986	MYPEROg6613	Ap1	Mp1	X	0.120236	0.216606
Mper_Apis	16	2	ACPISg3987	MYPEROg6612	Ap1	Mp1	X	0.0562958	0.221479
Mper_Apis	16	3	ACPISg3989	MYPEROg6611	Ap1	Mp1	X	0.148223	0.301166
Mper_Apis	16	4	ACPISg3990	MYPEROg6610	Ap1	Mp1	X	0.0191191	0.21238
Mper_Apis	16	5	ACPISg3991	MYPEROg6609	Ap1	Mp1	X	0.0255682	0.160823
Mper_Apis	16	6	ACPISg3992	MYPEROg6608	Ap1	Mp1	X	0.03818	0.249747
Mper_Apis	16	7	ACPISg3993	MYPEROg6601	Ap1	Mp1	X	0.201235	0.174141
Mper_Apis	16	8	ACPISg3999	MYPEROg6599	Ap1	Mp1	X	0.448141	0.372308
Mper_Apis	16	9	ACPISg4004	MYPEROg6595	Ap1	Mp1	X	0.0953478	0.379581
Mper_Apis	16	10	ACPISg4005	MYPEROg6594	Ap1	Mp1	X	0.0600958	0.370396
Mper_Apis	16	11	ACPISg4006	MYPEROg6590	Ap1	Mp1	X	0.0378231	0.182097
Mper_Apis	16	12	ACPISg4008	MYPEROg6589	Ap1	Mp1	X	0.0157827	0.211791
Mper_Apis	16	13	ACPISg4009	MYPEROg6587	Ap1	Mp1	X	0.00509013	0.183358
Mper_Apis	16	14	ACPISg4012	MYPEROg6585	Ap1	Mp1	X	0.163951	0.381509
Mper_Apis	16	15	ACPISg4013	MYPEROg6584	Ap1	Mp1	X	0.0104865	0.208249
Mper_Apis	16	16	ACPISg4015	MYPEROg6583	Ap1	Mp1	X	0.0294381	0.251796
Mper_Apis	16	17	ACPISg4016	MYPEROg6581	Ap1	Mp1	X	0.640117	0.644041
Mper_Apis	16	18	ACPISg4022	MYPEROg6579	Ap1	Mp1	X	0.0272071	0.184263
Mper_Apis	16	19	ACPISg4027	MYPEROg6576	Ap1	Mp1	X	0.0110843	0.294129
Mper_Apis	16	20	ACPISg4029	MYPEROg6567	Ap1	Mp1	X	0.0112105	0.175242
Mper_Apis	16	21	ACPISg4030	MYPEROg6565	Ap1	Mp1	X	0.044454	0.163646
Mper_Apis	16	22	ACPISg4031	MYPEROg6564	Ap1	Mp1	X	0.0202738	0.280403
Mper_Apis	16	23	ACPISg4032	MYPEROg6563	Ap1	Mp1	X	0.0580572	0.159029
Mper_Apis	16	24	ACPISg4035	MYPEROg6561	Ap1	Mp1	X	0.0825981	0.29415
Mper_Apis	16	25	ACPISg4036	MYPEROg6558	Ap1	Mp1	X	0.0634673	0.257761
Mper_Apis	16	26	ACPISg4037	MYPEROg6555	Ap1	Mp1	X	0.162147	0.385632
Mper_Apis	16	27	ACPISg4039	MYPEROg6551	Ap1	Mp1	X	0.00796068	0.24986
Mper_Apis	16	28	ACPISg4041	MYPEROg6550	Ap1	Mp1	X	0.225889	0.277164
Mper_Apis	16	29	ACPISg4042	MYPEROg6549	Ap1	Mp1	X	0.080225	0.58703
Mper_Apis	16	30	ACPISg4043	MYPEROg6547	Ap1	Mp1	X	0.0511657	0.225693
Mper_Apis	16	31	ACPISg4044	MYPEROg6545	Ap1	Mp1	X	0.0226197	0.226562
Mper_Apis	16	32	ACPISg4046	MYPEROg6539	Ap1	Mp1	X	0.0475878	0.235122
Mper_Apis	16	33	ACPISg4049	MYPEROg6536	Ap1	Mp1	X	0.0803101	0.283046
Mper_Apis	16	34	ACPISg4055	MYPEROg6521	Ap1	Mp1	X	0.0165767	0.231496
Mper_Apis	17	0	ACPISg9983	MYPEROg3246	Ap1	Mp1	X	0	0.209966
Mper_Apis	17	1	ACPISg9984	MYPEROg3245	Ap1	Mp1	X	0.0274085	0.298854
Mper_Apis	17	2	ACPISg9985	MYPEROg3244	Ap1	Mp1	X	0.00487674	0.185703
Mper_Apis	17	3	ACPISg9986	MYPEROg3243	Ap1	Mp1	X	0.00750367	0.174828
Mper_Apis	17	4	ACPISg9987	MYPEROg3241	Ap1	Mp1	X	0.0108802	0.181184
Mper_Apis	17	5	ACPISg9988	MYPEROg3240	Ap1	Mp1	X	0.155087	0.19144
Mper_Apis	17	6	ACPISg9989	MYPEROg3237	Ap1	Mp1	X	0.0772633	0.37817
Mper_Apis	17	7	ACPISg9990	MYPEROg3236	Ap1	Mp1	X	0	0.144678
Mper_Apis	17	8	ACPISg9991	MYPEROg3233	Ap1	Mp1	X	0.190674	0.261664
Mper_Apis	17	9	ACPISg10005	MYPEROg3232	Ap1	Mp1	X	0.136957	0.28098
Mper_Apis	17	10	ACPISg10008	MYPEROg3231	Ap1	Mp1	X	0.296178	0.309961
Mper_Apis	17	11	ACPISg10009	MYPEROg3230	Ap1	Mp1	X	0.00921168	0.20228
Mper_Apis	17	12	ACPISg10011	MYPEROg3228	Ap1	Mp1	X	0.0214876	0.230033
Mper_Apis	17	13	ACPISg10012	MYPEROg3226	Ap1	Mp1	X	0.0564127	0.212193
Mper_Apis	17	14	ACPISg10025	MYPEROg3217	Ap1	Mp1	X	0.250933	0.355589
Mper_Apis	17	15	ACPISg10026	MYPEROg3215	Ap1	Mp1	X	0.261032	0.932271
Mper_Apis	17	16	ACPISg10032	MYPEROg3214	Ap1	Mp1	X	0.0146668	0.207499
Mper_Apis	17	17	ACPISg10033	MYPEROg3213	Ap1	Mp1	X	0.0218141	0.494152
Mper_Apis	17	18	ACPISg10034	MYPEROg3212	Ap1	Mp1	X	0.00852801	0.206214
Mper_Apis	17	19	ACPISg10035	MYPEROg3211	Ap1	Mp1	X	0.0603479	0.259621
Mper_Apis	17	20	ACPISg10037	MYPEROg3209	Ap1	Mp1	X	0.0996411	0.486856
Mper_Apis	17	21	ACPISg10038	MYPEROg3208	Ap1	Mp1	X	0.0474811	0.411182
Mper_Apis	17	22	ACPISg10039	MYPEROg3207	Ap1	Mp1	X	0.260135	0.329153
Mper_Apis	17	23	ACPISg10041	MYPEROg3204	Ap1	Mp1	X	0.012504	0.168681
Mper_Apis	17	24	ACPISg10042	MYPEROg3201	Ap1	Mp1	X	0.010345	0.0569379
Mper_Apis	17	25	ACPISg10043	MYPEROg3200	Ap1	Mp1	X	0.0113642	0.215789
Mper_Apis	17	26	ACPISg10044	MYPEROg3199	Ap1	Mp1	X	0.06782	0.263783
Mper_Apis	17	27	ACPISg10045	MYPEROg3198	Ap1	Mp1	X	0.17639	0.449339
Mper_Apis	17	28	ACPISg10046	MYPEROg3197	Ap1	Mp1	X	0.00409697	0.182474
Mper_Apis	17	29	ACPISg10065	MYPEROg3196	Ap1	Mp1	X	0.14653	0.161832
Mper_Apis	18	0	ACPISg7892	MYPEROg5761	Ap1	Mp1	X	0.23341	0.202758
Mper_Apis	18	1	ACPISg7916	MYPEROg5745	Ap1	Mp1	X	0.208937	0.300861
Mper_Apis	18	2	ACPISg7918	MYPEROg5739	Ap1	Mp1	X	0.0398392	0.221564
Mper_Apis	18	3	ACPISg7919	MYPEROg5738	Ap1	Mp1	X	0.0133748	0.212918
Mper_Apis	18	4	ACPISg7920	MYPEROg5737	Ap1	Mp1	X	0.118148	0.252824
Mper_Apis	18	5	ACPISg7923	MYPEROg5734	Ap1	Mp1	X	0.0554328	0.196247
Mper_Apis	18	6	ACPISg7924	MYPEROg5733	Ap1	Mp1	X	0.0271165	0.179705
Mper_Apis	18	7	ACPISg7928	MYPEROg5731	Ap1	Mp1	X	0.0070628	0.21468
Mper_Apis	18	8	ACPISg7929	MYPEROg5730	Ap1	Mp1	X	0.0307806	0.229247
Mper_Apis	18	9	ACPISg7937	MYPEROg5729	Ap1	Mp1	X	0.227712	0.255375
Mper_Apis	18	10	ACPISg7938	MYPEROg5726	Ap1	Mp1	X	0.10908	0.414418
Mper_Apis	18	11	ACPISg7939	MYPEROg5721	Ap1	Mp1	X	0.181698	0.380436
Mper_Apis	18	12	ACPISg7940	MYPEROg5718	Ap1	Mp1	X	0.41986	0.160328
Mper_Apis	18	13	ACPISg7941	MYPEROg5717	Ap1	Mp1	X	0.0655858	0.292245
Mper_Apis	18	14	ACPISg7942	MYPEROg5716	Ap1	Mp1	X	0.0254046	0.168468
Mper_Apis	18	15	ACPISg7945	MYPEROg5710	Ap1	Mp1	X	0.0150633	0.187858
Mper_Apis	18	16	ACPISg7946	MYPEROg5709	Ap1	Mp1	X	0.0260273	0.260657
Mper_Apis	18	17	ACPISg7947	MYPEROg5708	Ap1	Mp1	X	0.0137431	0.144115
Mper_Apis	18	18	ACPISg7948	MYPEROg5707	Ap1	Mp1	X	0.610497	0.995856
Mper_Apis	18	19	ACPISg7950	MYPEROg5702	Ap1	Mp1	X	0.016227	0.235394
Mper_Apis	18	20	ACPISg7951	MYPEROg5701	Ap1	Mp1	X	0.0704549	0.217971
Mper_Apis	18	21	ACPISg7955	MYPEROg5696	Ap1	Mp1	X	0.2797	0.543072
Mper_Apis	18	22	ACPISg7958	MYPEROg5694	Ap1	Mp1	X	0.039154	0.215762
Mper_Apis	18	23	ACPISg7959	MYPEROg5693	Ap1	Mp1	X	0.103081	0.284078
Mper_Apis	18	24	ACPISg7960	MYPEROg5692	Ap1	Mp1	X	0.428365	0.49383
Mper_Apis	18	25	ACPISg7962	MYPEROg5690	Ap1	Mp1	X	0.599948	0.605445
Mper_Apis	18	26	ACPISg7964	MYPEROg5689	Ap1	Mp1	X	0.0132194	0.239673
Mper_Apis	19	0	ACPISg7190	MYPEROg6085	Ap1	Mp1	X	0.0517872	0.241804
Mper_Apis	19	1	ACPISg7191	MYPEROg6083	Ap1	Mp1	X	0.0402128	0.164833
Mper_Apis	19	2	ACPISg7192	MYPEROg6082	Ap1	Mp1	X	0.0103803	0.195229
Mper_Apis	19	3	ACPISg7193	MYPEROg6081	Ap1	Mp1	X	0.107028	0.269596
Mper_Apis	19	4	ACPISg7194	MYPEROg6080	Ap1	Mp1	X	0.031344	0.208766
Mper_Apis	19	5	ACPISg7195	MYPEROg6079	Ap1	Mp1	X	0.00297177	0.218843
Mper_Apis	19	6	ACPISg7196	MYPEROg6075	Ap1	Mp1	X	0.118395	0.221829
Mper_Apis	19	7	ACPISg7197	MYPEROg6073	Ap1	Mp1	X	0.0141808	0.214324
Mper_Apis	19	8	ACPISg7200	MYPEROg6071	Ap1	Mp1	X	0.220253	0.224827
Mper_Apis	19	9	ACPISg7206	MYPEROg6069	Ap1	Mp1	X	0.116065	0.311985
Mper_Apis	19	10	ACPISg7207	MYPEROg6068	Ap1	Mp1	X	0.12049	0.227886
Mper_Apis	19	11	ACPISg7212	MYPEROg6064	Ap1	Mp1	X	0.409081	0.597058
Mper_Apis	19	12	ACPISg7213	MYPEROg6059	Ap1	Mp1	X	0.15533	0.24265
Mper_Apis	19	13	ACPISg7215	MYPEROg6056	Ap1	Mp1	X	0.00958288	0.178484
Mper_Apis	19	14	ACPISg7216	MYPEROg6055	Ap1	Mp1	X	0.0206981	0.212065
Mper_Apis	19	15	ACPISg7217	MYPEROg6051	Ap1	Mp1	X	0.015338	0.219979
Mper_Apis	19	16	ACPISg7219	MYPEROg6050	Ap1	Mp1	X	0.0396393	0.291055
Mper_Apis	19	17	ACPISg7226	MYPEROg6046	Ap1	Mp1	X	0.225826	0.264051
Mper_Apis	19	18	ACPISg7229	MYPEROg6044	Ap1	Mp1	X	0.0363179	0.214139
Mper_Apis	19	19	ACPISg7230	MYPEROg6043	Ap1	Mp1	X	0.141972	0.186304
Mper_Apis	19	20	ACPISg7231	MYPEROg6042	Ap1	Mp1	X	0.00203321	0.143866
Mper_Apis	19	21	ACPISg7235	MYPEROg6041	Ap1	Mp1	X	0	0.168718
Mper_Apis	19	22	ACPISg7236	MYPEROg6039	Ap1	Mp1	X	0.127804	0.106416
Mper_Apis	19	23	ACPISg7238	MYPEROg6038	Ap1	Mp1	X	0.033392	0.159571
Mper_Apis	19	24	ACPISg7239	MYPEROg6033	Ap1	Mp1	X	0.0364412	0.237684
Mper_Apis	20	0	ACPISg5233	MYPEROg6130	Ap1	Mp1	X	0.050404	0.391989
Mper_Apis	20	1	ACPISg5234	MYPEROg6126	Ap1	Mp1	X	0.144197	0.200968
Mper_Apis	20	2	ACPISg5235	MYPEROg6125	Ap1	Mp1	X	0.0563308	0.460589
Mper_Apis	20	3	ACPISg5237	MYPEROg6124	Ap1	Mp1	X	0.193206	0.194633
Mper_Apis	20	4	ACPISg5242	MYPEROg6121	Ap1	Mp1	X	0.0176825	0.183842
Mper_Apis	20	5	ACPISg5243	MYPEROg6120	Ap1	Mp1	X	0.00568454	0.186847
Mper_Apis	20	6	ACPISg5245	MYPEROg6119	Ap1	Mp1	X	0.0156327	0.237313
Mper_Apis	20	7	ACPISg5246	MYPEROg6117	Ap1	Mp1	X	0.0773216	0.0743182
Mper_Apis	20	8	ACPISg5247	MYPEROg6116	Ap1	Mp1	X	0.132776	0.385231
Mper_Apis	20	9	ACPISg5248	MYPEROg6115	Ap1	Mp1	X	0.0998411	0.277082
Mper_Apis	20	10	ACPISg5249	MYPEROg6114	Ap1	Mp1	X	0.0255562	0.25172
Mper_Apis	20	11	ACPISg5250	MYPEROg6113	Ap1	Mp1	X	0.0783734	0.402191
Mper_Apis	20	12	ACPISg5255	MYPEROg6112	Ap1	Mp1	X	0.121005	0.476788
Mper_Apis	20	13	ACPISg5256	MYPEROg6111	Ap1	Mp1	X	0.0386072	0.222356
Mper_Apis	20	14	ACPISg5258	MYPEROg6110	Ap1	Mp1	X	0.0291386	0.174279
Mper_Apis	20	15	ACPISg5259	MYPEROg6109	Ap1	Mp1	X	0.0386126	0.249304
Mper_Apis	20	16	ACPISg5260	MYPEROg6108	Ap1	Mp1	X	0.0619435	0.338251
Mper_Apis	20	17	ACPISg5261	MYPEROg6107	Ap1	Mp1	X	0.0159042	0.261123
Mper_Apis	20	18	ACPISg5262	MYPEROg6106	Ap1	Mp1	X	0.0335308	0.218089
Mper_Apis	20	19	ACPISg5263	MYPEROg6105	Ap1	Mp1	X	0.0985112	0.259095
Mper_Apis	20	20	ACPISg5264	MYPEROg6104	Ap1	Mp1	X	0.0551517	0.321281
Mper_Apis	20	21	ACPISg5265	MYPEROg6103	Ap1	Mp1	X	0.0275885	0.231742
Mper_Apis	21	0	ACPISg5536	MYPEROg5183	Ap1	Mp1	X	0.172709	0.359453
Mper_Apis	21	1	ACPISg5537	MYPEROg5181	Ap1	Mp1	X	0.0159868	0.18097
Mper_Apis	21	2	ACPISg5538	MYPEROg5180	Ap1	Mp1	X	0.0578151	0.220239
Mper_Apis	21	3	ACPISg5539	MYPEROg5179	Ap1	Mp1	X	0.0272975	0.257707
Mper_Apis	21	4	ACPISg5540	MYPEROg5178	Ap1	Mp1	X	0.529843	0.0799359
Mper_Apis	21	5	ACPISg5542	MYPEROg5175	Ap1	Mp1	X	0.0535141	0.550486
Mper_Apis	21	6	ACPISg5543	MYPEROg5171	Ap1	Mp1	X	0.253143	0.340494
Mper_Apis	21	7	ACPISg5544	MYPEROg5170	Ap1	Mp1	X	0.148243	0.361579
Mper_Apis	21	8	ACPISg5549	MYPEROg5168	Ap1	Mp1	X	0.206015	0.381881
Mper_Apis	21	9	ACPISg5550	MYPEROg5167	Ap1	Mp1	X	0.0696298	0.316027
Mper_Apis	21	10	ACPISg5551	MYPEROg5166	Ap1	Mp1	X	0.0507433	0.46776
Mper_Apis	21	11	ACPISg5552	MYPEROg5165	Ap1	Mp1	X	0.227157	0.393824
Mper_Apis	21	12	ACPISg5554	MYPEROg5163	Ap1	Mp1	X	0.169245	0.683355
Mper_Apis	21	13	ACPISg5558	MYPEROg5160	Ap1	Mp1	X	0.00504331	0.198431
Mper_Apis	21	14	ACPISg5559	MYPEROg5159	Ap1	Mp1	X	0.167979	0.391568
Mper_Apis	21	15	ACPISg5560	MYPEROg5157	Ap1	Mp1	X	0.0318922	0.217901
Mper_Apis	21	16	ACPISg5562	MYPEROg5156	Ap1	Mp1	X	0.0600016	0.19383
Mper_Apis	21	17	ACPISg5564	MYPEROg5152	Ap1	Mp1	X	0.0519586	0.288995
Mper_Apis	21	18	ACPISg5566	MYPEROg5151	Ap1	Mp1	X	0.112447	0.471725
Mper_Apis	21	19	ACPISg5568	MYPEROg5146	Ap1	Mp1	X	0.232567	0.384405
Mper_Apis	21	20	ACPISg5570	MYPEROg5145	Ap1	Mp1	X	0.0961243	0.406953
Mper_Apis	22	0	ACPISg9907	MYPEROg3352	Ap1	Mp1	X	0.162416	0.361502
Mper_Apis	22	1	ACPISg9908	MYPEROg3348	Ap1	Mp1	X	0.72401	0.731771
Mper_Apis	22	2	ACPISg9909	MYPEROg3347	Ap1	Mp1	X	0.0398788	0.213852
Mper_Apis	22	3	ACPISg9910	MYPEROg3346	Ap1	Mp1	X	0.0261403	0.190929
Mper_Apis	22	4	ACPISg9911	MYPEROg3345	Ap1	Mp1	X	0.0899472	0.33402
Mper_Apis	22	5	ACPISg9912	MYPEROg3344	Ap1	Mp1	X	0.0652767	0.217982
Mper_Apis	22	6	ACPISg9913	MYPEROg3342	Ap1	Mp1	X	0.00223464	0.16141
Mper_Apis	22	7	ACPISg9914	MYPEROg3341	Ap1	Mp1	X	0.022087	0.20231
Mper_Apis	22	8	ACPISg9915	MYPEROg3340	Ap1	Mp1	X	0.0676226	0.160271
Mper_Apis	22	9	ACPISg9917	MYPEROg3338	Ap1	Mp1	X	0.0820978	0.213106
Mper_Apis	22	10	ACPISg9920	MYPEROg3337	Ap1	Mp1	X	0.0115366	0.283175
Mper_Apis	22	11	ACPISg9923	MYPEROg3335	Ap1	Mp1	X	0.00812191	0.203082
Mper_Apis	22	12	ACPISg9924	MYPEROg3334	Ap1	Mp1	X	0.100725	0.381196
Mper_Apis	22	13	ACPISg9932	MYPEROg3326	Ap1	Mp1	X	0.0786272	0.345786
Mper_Apis	22	14	ACPISg9934	MYPEROg3323	Ap1	Mp1	X	0.229585	0.334584
Mper_Apis	22	15	ACPISg9935	MYPEROg3322	Ap1	Mp1	X	0.0399165	0.074921
Mper_Apis	22	16	ACPISg9936	MYPEROg3321	Ap1	Mp1	X	0.0176983	0.271365
Mper_Apis	22	17	ACPISg9943	MYPEROg3319	Ap1	Mp1	X	0.772293	0.486033
Mper_Apis	22	18	ACPISg9944	MYPEROg3317	Ap1	Mp1	X	0.231604	0.115523
Mper_Apis	23	0	ACPISg5980	MYPEROg4928	Ap1	Mp1	X	0.0212912	0.179963
Mper_Apis	23	1	ACPISg5981	MYPEROg4927	Ap1	Mp1	X	0.0117762	0.188914
Mper_Apis	23	2	ACPISg5982	MYPEROg4926	Ap1	Mp1	X	0.0282481	0.206677
Mper_Apis	23	3	ACPISg5983	MYPEROg4925	Ap1	Mp1	X	0.248976	0.37375
Mper_Apis	23	4	ACPISg5984	MYPEROg4924	Ap1	Mp1	X	0.0060877	0.216117
Mper_Apis	23	5	ACPISg5985	MYPEROg4923	Ap1	Mp1	X	0.00391518	0.113358
Mper_Apis	23	6	ACPISg5986	MYPEROg4922	Ap1	Mp1	X	0.0232736	0.20563
Mper_Apis	23	7	ACPISg5987	MYPEROg4921	Ap1	Mp1	X	0.0076288	0.266079
Mper_Apis	23	8	ACPISg5988	MYPEROg4920	Ap1	Mp1	X	0.0316837	0.161484
Mper_Apis	23	9	ACPISg5989	MYPEROg4914	Ap1	Mp1	X	0.0614817	0.0964957
Mper_Apis	23	10	ACPISg5991	MYPEROg4913	Ap1	Mp1	X	0.0110805	0.265692
Mper_Apis	23	11	ACPISg5992	MYPEROg4912	Ap1	Mp1	X	0	0.190781
Mper_Apis	23	12	ACPISg5994	MYPEROg4909	Ap1	Mp1	X	0.0322074	0.142429
Mper_Apis	23	13	ACPISg5995	MYPEROg4908	Ap1	Mp1	X	0.0620172	0.231099
Mper_Apis	23	14	ACPISg5996	MYPEROg4907	Ap1	Mp1	X	0.0177338	0.132328
Mper_Apis	23	15	ACPISg5997	MYPEROg4906	Ap1	Mp1	X	0.0157832	0.217023
Mper_Apis	23	16	ACPISg5998	MYPEROg4905	Ap1	Mp1	X	0.0114876	0.125956
Mper_Apis	23	17	ACPISg5999	MYPEROg4904	Ap1	Mp1	X	0.0855757	0.103675
Mper_Apis	24	0	ACPISg7023	MYPEROg5626	Ap1	Mp1	X	0.0562689	0.181297
Mper_Apis	24	1	ACPISg7024	MYPEROg5624	Ap1	Mp1	X	0.0079788	0.221951
Mper_Apis	24	2	ACPISg7025	MYPEROg5623	Ap1	Mp1	X	0.0146903	0.189372
Mper_Apis	24	3	ACPISg7026	MYPEROg5621	Ap1	Mp1	X	0.0921764	0.243204
Mper_Apis	24	4	ACPISg7027	MYPEROg5620	Ap1	Mp1	X	0.0179338	0.249557
Mper_Apis	24	5	ACPISg7029	MYPEROg5618	Ap1	Mp1	X	0.0651596	0.159356
Mper_Apis	24	6	ACPISg7030	MYPEROg5612	Ap1	Mp1	X	0.0124226	0.249006
Mper_Apis	24	7	ACPISg7031	MYPEROg5611	Ap1	Mp1	X	0.0765557	0.259437
Mper_Apis	24	8	ACPISg7032	MYPEROg5610	Ap1	Mp1	X	0	0.177146
Mper_Apis	24	9	ACPISg7033	MYPEROg5609	Ap1	Mp1	X	0.278985	0.227263
Mper_Apis	24	10	ACPISg7035	MYPEROg5608	Ap1	Mp1	X	0.0133889	0.152079
Mper_Apis	24	11	ACPISg7039	MYPEROg5607	Ap1	Mp1	X	0.60584	0.833334
Mper_Apis	24	12	ACPISg7040	MYPEROg5605	Ap1	Mp1	X	0.0187172	0.203057
Mper_Apis	24	13	ACPISg7041	MYPEROg5604	Ap1	Mp1	X	0.0265012	0.159069
Mper_Apis	24	14	ACPISg7042	MYPEROg5603	Ap1	Mp1	X	0.20128	0.483158
Mper_Apis	24	15	ACPISg7054	MYPEROg5584	Ap1	Mp1	X	0.608901	0.353242
Mper_Apis	25	0	ACPISg4255	MYPEROg6848	Ap1	Mp1	X	1.19948	1.02102
Mper_Apis	25	1	ACPISg4280	MYPEROg6828	Ap1	Mp1	X	0.00788962	0.181957
Mper_Apis	25	2	ACPISg4281	MYPEROg6826	Ap1	Mp1	X	0.00697679	0.1653
Mper_Apis	25	3	ACPISg4282	MYPEROg6825	Ap1	Mp1	X	0.00371116	0.14635
Mper_Apis	25	4	ACPISg4283	MYPEROg6824	Ap1	Mp1	X	0.036864	0.25901
Mper_Apis	25	5	ACPISg4284	MYPEROg6823	Ap1	Mp1	X	0.0162457	0.183528
Mper_Apis	25	6	ACPISg4288	MYPEROg6822	Ap1	Mp1	X	0.0832277	0.367449
Mper_Apis	25	7	ACPISg4290	MYPEROg6820	Ap1	Mp1	X	0.00272356	0.107134
Mper_Apis	25	8	ACPISg4291	MYPEROg6819	Ap1	Mp1	X	0.0101793	0.209621
Mper_Apis	25	9	ACPISg4292	MYPEROg6818	Ap1	Mp1	X	0.00977531	0.164506
Mper_Apis	25	10	ACPISg4293	MYPEROg6817	Ap1	Mp1	X	0.015258	0.200118
Mper_Apis	25	11	ACPISg4294	MYPEROg6816	Ap1	Mp1	X	0.0679257	0.219093
Mper_Apis	25	12	ACPISg4295	MYPEROg6814	Ap1	Mp1	X	0.18228	0.270518
Mper_Apis	25	13	ACPISg4299	MYPEROg6811	Ap1	Mp1	X	0.0232642	0.193813
Mper_Apis	25	14	ACPISg4301	MYPEROg6810	Ap1	Mp1	X	0.0512582	0.293223
Mper_Apis	26	0	ACPISg10099	MYPEROg3151	Ap1	Mp1	X	0.375646	0.165887
Mper_Apis	26	1	ACPISg10121	MYPEROg3131	Ap1	Mp1	X	0.00848905	0.129734
Mper_Apis	26	2	ACPISg10124	MYPEROg3125	Ap1	Mp1	X	0.0210615	0.189618
Mper_Apis	26	3	ACPISg10126	MYPEROg3121	Ap1	Mp1	X	0.242094	0.284221
Mper_Apis	26	4	ACPISg10127	MYPEROg3119	Ap1	Mp1	X	0.0338658	0.226226
Mper_Apis	26	5	ACPISg10129	MYPEROg3118	Ap1	Mp1	X	0.445434	0.10639
Mper_Apis	26	6	ACPISg10132	MYPEROg3115	Ap1	Mp1	X	0.195042	0.325679
Mper_Apis	26	7	ACPISg10133	MYPEROg3114	Ap1	Mp1	X	0.0548198	0.346331
Mper_Apis	26	8	ACPISg10134	MYPEROg3113	Ap1	Mp1	X	0.0178767	0.16722
Mper_Apis	26	9	ACPISg10135	MYPEROg3112	Ap1	Mp1	X	0.0300406	0.182287
Mper_Apis	26	10	ACPISg10136	MYPEROg3111	Ap1	Mp1	X	0	0.187991
Mper_Apis	26	11	ACPISg10138	MYPEROg3101	Ap1	Mp1	X	0.826956	0.29737
Mper_Apis	26	12	ACPISg10144	MYPEROg3099	Ap1	Mp1	X	0.129625	0.234659
Mper_Apis	26	13	ACPISg10145	MYPEROg3098	Ap1	Mp1	X	0.154435	0.233531
Mper_Apis	26	14	ACPISg10147	MYPEROg3093	Ap1	Mp1	X	0.0318162	0.258856
Mper_Apis	27	0	ACPISg7139	MYPEROg5425	Ap1	Mp1	X	0.270644	0.125461
Mper_Apis	27	1	ACPISg7140	MYPEROg5420	Ap1	Mp1	X	0.0045569	0.21021
Mper_Apis	27	2	ACPISg7141	MYPEROg5419	Ap1	Mp1	X	0.0889429	0.299686
Mper_Apis	27	3	ACPISg7143	MYPEROg5418	Ap1	Mp1	X	0.182938	0.321362
Mper_Apis	27	4	ACPISg7144	MYPEROg5416	Ap1	Mp1	X	0.0184754	0.297016
Mper_Apis	27	5	ACPISg7145	MYPEROg5415	Ap1	Mp1	X	0.0633768	0.186194
Mper_Apis	27	6	ACPISg7146	MYPEROg5414	Ap1	Mp1	X	0.132766	0.577172
Mper_Apis	27	7	ACPISg7161	MYPEROg5409	Ap1	Mp1	X	0.00698446	0.156931
Mper_Apis	27	8	ACPISg7162	MYPEROg5408	Ap1	Mp1	X	0.0100725	0.269421
Mper_Apis	27	9	ACPISg7163	MYPEROg5406	Ap1	Mp1	X	0.160702	0.270786
Mper_Apis	27	10	ACPISg7167	MYPEROg5398	Ap1	Mp1	X	0.0169539	0.242609
Mper_Apis	27	11	ACPISg7184	MYPEROg5396	Ap1	Mp1	X	0.108843	0.74054
Mper_Apis	27	12	ACPISg7185	MYPEROg5395	Ap1	Mp1	X	0.0409951	0.312392
Mper_Apis	27	13	ACPISg7187	MYPEROg5393	Ap1	Mp1	X	0.112661	0.250727
Mper_Apis	28	0	ACPISg5583	MYPEROg5113	Ap1	Mp1	X	0.363557	0.446962
Mper_Apis	28	1	ACPISg5587	MYPEROg5110	Ap1	Mp1	X	-2	-2
Mper_Apis	28	2	ACPISg5590	MYPEROg5109	Ap1	Mp1	X	0.00629264	0.272775
Mper_Apis	28	3	ACPISg5591	MYPEROg5108	Ap1	Mp1	X	0.140578	0.276781
Mper_Apis	28	4	ACPISg5592	MYPEROg5107	Ap1	Mp1	X	0.388695	0.552833
Mper_Apis	28	5	ACPISg5593	MYPEROg5106	Ap1	Mp1	X	0.0419024	0.263183
Mper_Apis	28	6	ACPISg5594	MYPEROg5105	Ap1	Mp1	X	0.132933	0.544068
Mper_Apis	28	7	ACPISg5595	MYPEROg5104	Ap1	Mp1	X	0.223245	0.495686
Mper_Apis	28	8	ACPISg5596	MYPEROg5102	Ap1	Mp1	X	0.0523038	0.157438
Mper_Apis	28	9	ACPISg5597	MYPEROg5101	Ap1	Mp1	X	0.0458221	0.336628
Mper_Apis	28	10	ACPISg5598	MYPEROg5100	Ap1	Mp1	X	0.0789967	0.154935
Mper_Apis	28	11	ACPISg5599	MYPEROg5099	Ap1	Mp1	X	0.0397853	0.237439
Mper_Apis	29	0	ACPISg4066	MYPEROg6483	Ap1	Mp1	X	0.00321148	0.30507
Mper_Apis	29	1	ACPISg4068	MYPEROg6480	Ap1	Mp1	X	0.0682461	0.247229
Mper_Apis	29	2	ACPISg4069	MYPEROg6479	Ap1	Mp1	X	0.0102172	0.238904
Mper_Apis	29	3	ACPISg4070	MYPEROg6478	Ap1	Mp1	X	0	0.310075
Mper_Apis	29	4	ACPISg4071	MYPEROg6477	Ap1	Mp1	X	0.0839067	0.213652
Mper_Apis	29	5	ACPISg4073	MYPEROg6476	Ap1	Mp1	X	0.0370552	0.244166
Mper_Apis	29	6	ACPISg4074	MYPEROg6471	Ap1	Mp1	X	0.105464	0.413762
Mper_Apis	29	7	ACPISg4075	MYPEROg6470	Ap1	Mp1	X	0.748171	0.475448
Mper_Apis	29	8	ACPISg4076	MYPEROg6466	Ap1	Mp1	X	0.0626155	0.284149
Mper_Apis	29	9	ACPISg4078	MYPEROg6465	Ap1	Mp1	X	0.479634	0.517241
Mper_Apis	29	10	ACPISg4079	MYPEROg6464	Ap1	Mp1	X	0.0447439	0.179319
Mper_Apis	29	11	ACPISg4080	MYPEROg6463	Ap1	Mp1	X	0.0559869	0.0915425
Mper_Apis	30	0	ACPISg28295	MYPEROg26116	Ap2	Mp2	A	0.394207	0.0806291
Mper_Apis	30	1	ACPISg28299	MYPEROg26117	Ap2	Mp2	A	0.03208	0.23448
Mper_Apis	30	2	ACPISg28301	MYPEROg26121	Ap2	Mp2	A	0.143265	0.219361
Mper_Apis	30	3	ACPISg28302	MYPEROg26122	Ap2	Mp2	A	0.00458017	0.161044
Mper_Apis	30	4	ACPISg28304	MYPEROg26125	Ap2	Mp2	A	0.214828	0.273633
Mper_Apis	30	5	ACPISg28305	MYPEROg26127	Ap2	Mp2	A	0.00992619	0.364754
Mper_Apis	30	6	ACPISg28306	MYPEROg26128	Ap2	Mp2	A	0.0190455	0.270675
Mper_Apis	30	7	ACPISg28307	MYPEROg26129	Ap2	Mp2	A	0.0542732	0.188983
Mper_Apis	30	8	ACPISg28308	MYPEROg26130	Ap2	Mp2	A	0.0361238	0.209963
Mper_Apis	30	9	ACPISg28309	MYPEROg26131	Ap2	Mp2	A	0.0301409	0.244078
Mper_Apis	30	10	ACPISg28312	MYPEROg26133	Ap2	Mp2	A	0.0145459	0.135324
Mper_Apis	30	11	ACPISg28313	MYPEROg26134	Ap2	Mp2	A	0.00859893	0.22176
Mper_Apis	30	12	ACPISg28314	MYPEROg26135	Ap2	Mp2	A	0.172026	0.205777
Mper_Apis	30	13	ACPISg28315	MYPEROg26136	Ap2	Mp2	A	0.101073	0.20875
Mper_Apis	30	14	ACPISg28318	MYPEROg26137	Ap2	Mp2	A	0.0591486	0.192399
Mper_Apis	30	15	ACPISg28319	MYPEROg26138	Ap2	Mp2	A	0.0238075	0.225889
Mper_Apis	30	16	ACPISg28320	MYPEROg26139	Ap2	Mp2	A	0.0351193	0.220891
Mper_Apis	30	17	ACPISg28321	MYPEROg26140	Ap2	Mp2	A	0.00621962	0.178418
Mper_Apis	30	18	ACPISg28322	MYPEROg26142	Ap2	Mp2	A	0.0138263	0.153459
Mper_Apis	30	19	ACPISg28324	MYPEROg26143	Ap2	Mp2	A	0.00784321	0.235621
Mper_Apis	30	20	ACPISg28325	MYPEROg26144	Ap2	Mp2	A	0.0166294	0.177776
Mper_Apis	30	21	ACPISg28326	MYPEROg26145	Ap2	Mp2	A	0.0244786	0.10306
Mper_Apis	30	22	ACPISg28327	MYPEROg26147	Ap2	Mp2	A	0.0290473	0.279069
Mper_Apis	30	23	ACPISg28328	MYPEROg26148	Ap2	Mp2	A	0.0234374	0.236261
Mper_Apis	30	24	ACPISg28329	MYPEROg26151	Ap2	Mp2	A	0.141625	0.32587
Mper_Apis	30	25	ACPISg28330	MYPEROg26152	Ap2	Mp2	A	0.0263089	0.304559
Mper_Apis	30	26	ACPISg28331	MYPEROg26154	Ap2	Mp2	A	0.0583292	0.316179
Mper_Apis	30	27	ACPISg28333	MYPEROg26157	Ap2	Mp2	A	0.0766496	0.17022
Mper_Apis	30	28	ACPISg28334	MYPEROg26158	Ap2	Mp2	A	0.0202796	0.232246
Mper_Apis	30	29	ACPISg28335	MYPEROg26159	Ap2	Mp2	A	0.0439446	0.263643
Mper_Apis	30	30	ACPISg28340	MYPEROg26163	Ap2	Mp2	A	0.0514495	0.233441
Mper_Apis	30	31	ACPISg28342	MYPEROg26165	Ap2	Mp2	A	0.34312	1.85007
Mper_Apis	30	32	ACPISg28343	MYPEROg26168	Ap2	Mp2	A	0.13923	0.146953
Mper_Apis	30	33	ACPISg28348	MYPEROg26172	Ap2	Mp2	A	0.0660994	0.275438
Mper_Apis	30	34	ACPISg28349	MYPEROg26173	Ap2	Mp2	A	0.0662511	0.316871
Mper_Apis	30	35	ACPISg28350	MYPEROg26174	Ap2	Mp2	A	0.00628408	0.173881
Mper_Apis	30	36	ACPISg28351	MYPEROg26175	Ap2	Mp2	A	0.0295804	0.183303
Mper_Apis	30	37	ACPISg28352	MYPEROg26176	Ap2	Mp2	A	0.0602493	0.405643
Mper_Apis	30	38	ACPISg28354	MYPEROg26177	Ap2	Mp2	A	0.0646351	0.204265
Mper_Apis	30	39	ACPISg28355	MYPEROg26185	Ap2	Mp2	A	0.00511184	0.253087
Mper_Apis	30	40	ACPISg28356	MYPEROg26186	Ap2	Mp2	A	0.0389598	0.12631
Mper_Apis	30	41	ACPISg28357	MYPEROg26187	Ap2	Mp2	A	0.0234547	0.197807
Mper_Apis	30	42	ACPISg28360	MYPEROg26189	Ap2	Mp2	A	0.0515724	0.251136
Mper_Apis	30	43	ACPISg28361	MYPEROg26190	Ap2	Mp2	A	0.0467402	0.240783
Mper_Apis	30	44	ACPISg28362	MYPEROg26191	Ap2	Mp2	A	0.0507236	0.211032
Mper_Apis	30	45	ACPISg28363	MYPEROg26193	Ap2	Mp2	A	0.0149259	0.333101
Mper_Apis	30	46	ACPISg28364	MYPEROg26194	Ap2	Mp2	A	0.00314961	0.0699431
Mper_Apis	30	47	ACPISg28365	MYPEROg26195	Ap2	Mp2	A	0.0381672	0.230566
Mper_Apis	30	48	ACPISg28367	MYPEROg26196	Ap2	Mp2	A	0.0392791	0.220792
Mper_Apis	30	49	ACPISg28368	MYPEROg26197	Ap2	Mp2	A	0.024517	0.286703
Mper_Apis	30	50	ACPISg28369	MYPEROg26198	Ap2	Mp2	A	0.0164462	0.208133
Mper_Apis	30	51	ACPISg28370	MYPEROg26199	Ap2	Mp2	A	0.109758	0.249155
Mper_Apis	30	52	ACPISg28373	MYPEROg26200	Ap2	Mp2	A	0.00233236	0.140738
Mper_Apis	30	53	ACPISg28374	MYPEROg26201	Ap2	Mp2	A	0.00617182	0.232152
Mper_Apis	30	54	ACPISg28375	MYPEROg26202	Ap2	Mp2	A	0.0266445	0.194438
Mper_Apis	30	55	ACPISg28376	MYPEROg26203	Ap2	Mp2	A	0.022686	0.348479
Mper_Apis	30	56	ACPISg28377	MYPEROg26204	Ap2	Mp2	A	0.0279362	0.135503
Mper_Apis	30	57	ACPISg28378	MYPEROg26206	Ap2	Mp2	A	0.0271343	0.257647
Mper_Apis	30	58	ACPISg28379	MYPEROg26207	Ap2	Mp2	A	0.0107552	0.235413
Mper_Apis	30	59	ACPISg28381	MYPEROg26208	Ap2	Mp2	A	0.0361671	0.180972
Mper_Apis	30	60	ACPISg28382	MYPEROg26209	Ap2	Mp2	A	0.102177	0.189124
Mper_Apis	30	61	ACPISg28385	MYPEROg26215	Ap2	Mp2	A	1.10737	0.19185
Mper_Apis	30	62	ACPISg28389	MYPEROg26217	Ap2	Mp2	A	0.081942	0.377265
Mper_Apis	30	63	ACPISg28390	MYPEROg26218	Ap2	Mp2	A	0.0376757	0.2162
Mper_Apis	30	64	ACPISg28391	MYPEROg26219	Ap2	Mp2	A	0.00955427	0.222395
Mper_Apis	30	65	ACPISg28395	MYPEROg26220	Ap2	Mp2	A	0.0282303	0.25404
Mper_Apis	30	66	ACPISg28396	MYPEROg26221	Ap2	Mp2	A	0.0537672	0.309564
Mper_Apis	30	67	ACPISg28398	MYPEROg26223	Ap2	Mp2	A	0.0124061	0.205546
Mper_Apis	30	68	ACPISg28399	MYPEROg26226	Ap2	Mp2	A	0.054577	0.328506
Mper_Apis	30	69	ACPISg28403	MYPEROg26229	Ap2	Mp2	A	0.747199	0.16022
Mper_Apis	30	70	ACPISg28404	MYPEROg26231	Ap2	Mp2	A	0.00334511	0.249007
Mper_Apis	30	71	ACPISg28405	MYPEROg26233	Ap2	Mp2	A	0.00515909	0.149964
Mper_Apis	30	72	ACPISg28406	MYPEROg26237	Ap2	Mp2	A	0.0115568	0.139163
Mper_Apis	30	73	ACPISg28407	MYPEROg26238	Ap2	Mp2	A	0.0268875	0.226808
Mper_Apis	30	74	ACPISg28408	MYPEROg26239	Ap2	Mp2	A	0.00438053	0.245017
Mper_Apis	30	75	ACPISg28409	MYPEROg26240	Ap2	Mp2	A	0.011624	0.370888
Mper_Apis	30	76	ACPISg28410	MYPEROg26241	Ap2	Mp2	A	0.0512777	0.216832
Mper_Apis	30	77	ACPISg28411	MYPEROg26242	Ap2	Mp2	A	0.0185149	0.26807
Mper_Apis	30	78	ACPISg28413	MYPEROg26245	Ap2	Mp2	A	0.0280691	0.169206
Mper_Apis	30	79	ACPISg28414	MYPEROg26246	Ap2	Mp2	A	0.0159772	0.252005
Mper_Apis	30	80	ACPISg28415	MYPEROg26247	Ap2	Mp2	A	0.041398	0.192733
Mper_Apis	30	81	ACPISg28416	MYPEROg26248	Ap2	Mp2	A	0.034429	0.0652322
Mper_Apis	30	82	ACPISg28418	MYPEROg26251	Ap2	Mp2	A	0.000884825	0.141857
Mper_Apis	30	83	ACPISg28420	MYPEROg26253	Ap2	Mp2	A	0.0183244	0.222442
Mper_Apis	30	84	ACPISg28421	MYPEROg26254	Ap2	Mp2	A	0.0170354	0.231449
Mper_Apis	30	85	ACPISg28422	MYPEROg26256	Ap2	Mp2	A	0.0770536	0.186818
Mper_Apis	30	86	ACPISg28423	MYPEROg26258	Ap2	Mp2	A	0.00827709	0.248782
Mper_Apis	30	87	ACPISg28424	MYPEROg26259	Ap2	Mp2	A	0.0432954	0.224178
Mper_Apis	30	88	ACPISg28425	MYPEROg26260	Ap2	Mp2	A	0.0184178	0.272473
Mper_Apis	30	89	ACPISg28427	MYPEROg26261	Ap2	Mp2	A	0.00111111	0.201969
Mper_Apis	30	90	ACPISg28430	MYPEROg26264	Ap2	Mp2	A	0.0276729	0.233127
Mper_Apis	30	91	ACPISg28431	MYPEROg26266	Ap2	Mp2	A	0.00479107	0.0728663
Mper_Apis	30	92	ACPISg28432	MYPEROg26267	Ap2	Mp2	A	0.0400907	0.195362
Mper_Apis	30	93	ACPISg28434	MYPEROg26268	Ap2	Mp2	A	0.0298361	0.192592
Mper_Apis	30	94	ACPISg28435	MYPEROg26269	Ap2	Mp2	A	0.0119545	0.174022
Mper_Apis	30	95	ACPISg28436	MYPEROg26271	Ap2	Mp2	A	0.0220834	0.267768
Mper_Apis	30	96	ACPISg28437	MYPEROg26272	Ap2	Mp2	A	0.0124424	0.206136
Mper_Apis	30	97	ACPISg28441	MYPEROg26273	Ap2	Mp2	A	0.0599165	0.0972246
Mper_Apis	30	98	ACPISg28445	MYPEROg26275	Ap2	Mp2	A	0.00457423	0.162
Mper_Apis	30	99	ACPISg28446	MYPEROg26276	Ap2	Mp2	A	0.0241266	0.205828
Mper_Apis	30	100	ACPISg28447	MYPEROg26278	Ap2	Mp2	A	0.0546045	0.269044
Mper_Apis	30	101	ACPISg28449	MYPEROg26280	Ap2	Mp2	A	0.0110334	0.184187
Mper_Apis	30	102	ACPISg28450	MYPEROg26282	Ap2	Mp2	A	0.022493	0.405091
Mper_Apis	30	103	ACPISg28452	MYPEROg26285	Ap2	Mp2	A	0.00653752	0.234872
Mper_Apis	30	104	ACPISg28454	MYPEROg26287	Ap2	Mp2	A	0.0256557	0.283586
Mper_Apis	30	105	ACPISg28455	MYPEROg26288	Ap2	Mp2	A	0.108476	0.147438
Mper_Apis	30	106	ACPISg28456	MYPEROg26289	Ap2	Mp2	A	0.0153983	0.265271
Mper_Apis	31	0	ACPISg24780	MYPEROg23051	Ap2	Mp2	A	0.0041408	0.127787
Mper_Apis	31	1	ACPISg24781	MYPEROg23052	Ap2	Mp2	A	0.0442724	0.244523
Mper_Apis	31	2	ACPISg24782	MYPEROg23053	Ap2	Mp2	A	0.0100796	0.164436
Mper_Apis	31	3	ACPISg24783	MYPEROg23054	Ap2	Mp2	A	0.0378669	0.261481
Mper_Apis	31	4	ACPISg24784	MYPEROg23055	Ap2	Mp2	A	0.0762303	0.341519
Mper_Apis	31	5	ACPISg24786	MYPEROg23057	Ap2	Mp2	A	0.121962	0.345963
Mper_Apis	31	6	ACPISg24788	MYPEROg23061	Ap2	Mp2	A	0.0801941	0.277033
Mper_Apis	31	7	ACPISg24790	MYPEROg23063	Ap2	Mp2	A	0.00576326	0.258571
Mper_Apis	31	8	ACPISg24791	MYPEROg23065	Ap2	Mp2	A	0.0162851	0.324205
Mper_Apis	31	9	ACPISg24792	MYPEROg23066	Ap2	Mp2	A	0.413898	0.15249
Mper_Apis	31	10	ACPISg24794	MYPEROg23067	Ap2	Mp2	A	0.215559	0.232911
Mper_Apis	31	11	ACPISg24795	MYPEROg23069	Ap2	Mp2	A	0.0752068	0.214081
Mper_Apis	31	12	ACPISg24796	MYPEROg23070	Ap2	Mp2	A	0.0694575	0.305871
Mper_Apis	31	13	ACPISg24797	MYPEROg23071	Ap2	Mp2	A	0.097129	0.34837
Mper_Apis	31	14	ACPISg24799	MYPEROg23072	Ap2	Mp2	A	0.062435	0.259107
Mper_Apis	31	15	ACPISg24800	MYPEROg23075	Ap2	Mp2	A	0.00901476	0.285653
Mper_Apis	31	16	ACPISg24804	MYPEROg23080	Ap2	Mp2	A	0.0430711	0.20921
Mper_Apis	31	17	ACPISg24805	MYPEROg23081	Ap2	Mp2	A	0.00815502	0.177435
Mper_Apis	31	18	ACPISg24806	MYPEROg23082	Ap2	Mp2	A	0.0124543	0.216234
Mper_Apis	31	19	ACPISg24807	MYPEROg23083	Ap2	Mp2	A	0.032855	0.129017
Mper_Apis	31	20	ACPISg24808	MYPEROg23085	Ap2	Mp2	A	0.0761598	0.409889
Mper_Apis	31	21	ACPISg24809	MYPEROg23086	Ap2	Mp2	A	0.11345	0.378662
Mper_Apis	31	22	ACPISg24811	MYPEROg23089	Ap2	Mp2	A	0.0328404	0.266395
Mper_Apis	31	23	ACPISg24814	MYPEROg23090	Ap2	Mp2	A	0.0344533	0.313616
Mper_Apis	31	24	ACPISg24815	MYPEROg23091	Ap2	Mp2	A	0.00324413	0.200035
Mper_Apis	31	25	ACPISg24816	MYPEROg23092	Ap2	Mp2	A	0.00525115	0.178231
Mper_Apis	31	26	ACPISg24817	MYPEROg23093	Ap2	Mp2	A	0.0137663	0.274359
Mper_Apis	31	27	ACPISg24818	MYPEROg23094	Ap2	Mp2	A	0.0327136	0.137493
Mper_Apis	31	28	ACPISg24819	MYPEROg23095	Ap2	Mp2	A	0.00392628	0.150809
Mper_Apis	31	29	ACPISg24820	MYPEROg23097	Ap2	Mp2	A	0.0150941	0.210342
Mper_Apis	31	30	ACPISg24822	MYPEROg23099	Ap2	Mp2	A	0.0111821	0.132723
Mper_Apis	31	31	ACPISg24824	MYPEROg23100	Ap2	Mp2	A	0	0.162522
Mper_Apis	31	32	ACPISg24825	MYPEROg23101	Ap2	Mp2	A	0.00813613	0.104494
Mper_Apis	31	33	ACPISg24827	MYPEROg23103	Ap2	Mp2	A	0.0287667	0.226586
Mper_Apis	31	34	ACPISg24828	MYPEROg23104	Ap2	Mp2	A	0.130342	0.453324
Mper_Apis	31	35	ACPISg24829	MYPEROg23106	Ap2	Mp2	A	0.00615862	0.278644
Mper_Apis	31	36	ACPISg24830	MYPEROg23107	Ap2	Mp2	A	0.0106054	0.331177
Mper_Apis	31	37	ACPISg24832	MYPEROg23109	Ap2	Mp2	A	0.319866	0.383667
Mper_Apis	31	38	ACPISg24835	MYPEROg23112	Ap2	Mp2	A	0.0239541	0.169434
Mper_Apis	31	39	ACPISg24836	MYPEROg23113	Ap2	Mp2	A	0.0284394	0.198593
Mper_Apis	31	40	ACPISg24839	MYPEROg23115	Ap2	Mp2	A	0.00960355	0.216893
Mper_Apis	31	41	ACPISg24840	MYPEROg23117	Ap2	Mp2	A	0.0121208	0.235978
Mper_Apis	31	42	ACPISg24842	MYPEROg23118	Ap2	Mp2	A	0.0435736	0.180155
Mper_Apis	31	43	ACPISg24843	MYPEROg23119	Ap2	Mp2	A	0.0303263	0.380831
Mper_Apis	31	44	ACPISg24844	MYPEROg23120	Ap2	Mp2	A	0.054014	0.157444
Mper_Apis	31	45	ACPISg24845	MYPEROg23122	Ap2	Mp2	A	0.26162	0.197693
Mper_Apis	31	46	ACPISg24848	MYPEROg23123	Ap2	Mp2	A	0.00863008	0.230048
Mper_Apis	31	47	ACPISg24850	MYPEROg23127	Ap2	Mp2	A	0.0421564	0.232045
Mper_Apis	31	48	ACPISg24852	MYPEROg23131	Ap2	Mp2	A	0.0378437	0.221924
Mper_Apis	31	49	ACPISg24853	MYPEROg23133	Ap2	Mp2	A	0.0304379	0.159895
Mper_Apis	31	50	ACPISg24854	MYPEROg23135	Ap2	Mp2	A	0.0429731	0.186827
Mper_Apis	31	51	ACPISg24855	MYPEROg23136	Ap2	Mp2	A	0.0202715	0.266778
Mper_Apis	31	52	ACPISg24856	MYPEROg23137	Ap2	Mp2	A	0.0230029	0.249858
Mper_Apis	31	53	ACPISg24857	MYPEROg23138	Ap2	Mp2	A	0.0748716	0.261921
Mper_Apis	31	54	ACPISg24858	MYPEROg23139	Ap2	Mp2	A	0.0217484	0.265859
Mper_Apis	31	55	ACPISg24860	MYPEROg23140	Ap2	Mp2	A	0.0314484	0.264269
Mper_Apis	31	56	ACPISg24861	MYPEROg23141	Ap2	Mp2	A	0.0149006	0.216802
Mper_Apis	31	57	ACPISg24863	MYPEROg23143	Ap2	Mp2	A	0.0721363	0.156984
Mper_Apis	31	58	ACPISg24864	MYPEROg23144	Ap2	Mp2	A	0.08068	0.209839
Mper_Apis	31	59	ACPISg24865	MYPEROg23145	Ap2	Mp2	A	0.0171296	0.310555
Mper_Apis	31	60	ACPISg24866	MYPEROg23147	Ap2	Mp2	A	0.0147309	0.205311
Mper_Apis	31	61	ACPISg24867	MYPEROg23148	Ap2	Mp2	A	0.0147516	0.361601
Mper_Apis	31	62	ACPISg24868	MYPEROg23149	Ap2	Mp2	A	0.0616529	0.262392
Mper_Apis	31	63	ACPISg24869	MYPEROg23150	Ap2	Mp2	A	0.0166455	0.189483
Mper_Apis	31	64	ACPISg24870	MYPEROg23151	Ap2	Mp2	A	0.0144615	0.207181
Mper_Apis	31	65	ACPISg24871	MYPEROg23152	Ap2	Mp2	A	0.0727562	0.171226
Mper_Apis	31	66	ACPISg24872	MYPEROg23153	Ap2	Mp2	A	0.0357125	0.196828
Mper_Apis	31	67	ACPISg24873	MYPEROg23154	Ap2	Mp2	A	0.0145153	0.294172
Mper_Apis	31	68	ACPISg24876	MYPEROg23155	Ap2	Mp2	A	0.0291687	0.2099
Mper_Apis	31	69	ACPISg24877	MYPEROg23158	Ap2	Mp2	A	0.0529338	0.17393
Mper_Apis	31	70	ACPISg24879	MYPEROg23159	Ap2	Mp2	A	0.0443226	0.363322
Mper_Apis	31	71	ACPISg24880	MYPEROg23160	Ap2	Mp2	A	0.0349038	0.321483
Mper_Apis	31	72	ACPISg24881	MYPEROg23161	Ap2	Mp2	A	0.014977	0.200394
Mper_Apis	31	73	ACPISg24884	MYPEROg23163	Ap2	Mp2	A	0.00391902	0.182493
Mper_Apis	31	74	ACPISg24885	MYPEROg23165	Ap2	Mp2	A	0.0262728	0.227012
Mper_Apis	31	75	ACPISg24886	MYPEROg23166	Ap2	Mp2	A	0.0692219	0.226202
Mper_Apis	31	76	ACPISg24891	MYPEROg23168	Ap2	Mp2	A	0.169652	0.310272
Mper_Apis	31	77	ACPISg24895	MYPEROg23173	Ap2	Mp2	A	0.0638054	0.321932
Mper_Apis	31	78	ACPISg24898	MYPEROg23175	Ap2	Mp2	A	0.501779	2.33762
Mper_Apis	31	79	ACPISg24902	MYPEROg23182	Ap2	Mp2	A	0.0156864	0.193453
Mper_Apis	31	80	ACPISg24903	MYPEROg23183	Ap2	Mp2	A	0.025456	0.215683
Mper_Apis	31	81	ACPISg24904	MYPEROg23184	Ap2	Mp2	A	0.0448746	0.158275
Mper_Apis	32	0	ACPISg25492	MYPEROg22601	Ap2	Mp2	A	0.0171506	0.350059
Mper_Apis	32	1	ACPISg25493	MYPEROg22602	Ap2	Mp2	A	0.0220054	0.254331
Mper_Apis	32	2	ACPISg25495	MYPEROg22606	Ap2	Mp2	A	0.0165042	0.333903
Mper_Apis	32	3	ACPISg25499	MYPEROg22617	Ap2	Mp2	A	0.0105388	0.185556
Mper_Apis	32	4	ACPISg25500	MYPEROg22619	Ap2	Mp2	A	0.00333365	0.142174
Mper_Apis	32	5	ACPISg25501	MYPEROg22620	Ap2	Mp2	A	0.031664	0.238763
Mper_Apis	32	6	ACPISg25503	MYPEROg22621	Ap2	Mp2	A	0.00316289	0.129675
Mper_Apis	32	7	ACPISg25504	MYPEROg22622	Ap2	Mp2	A	0.0094938	0.16429
Mper_Apis	32	8	ACPISg25505	MYPEROg22623	Ap2	Mp2	A	0.00786789	0.0962279
Mper_Apis	32	9	ACPISg25507	MYPEROg22624	Ap2	Mp2	A	0.282416	0.542878
Mper_Apis	32	10	ACPISg25508	MYPEROg22625	Ap2	Mp2	A	0.0410534	0.171124
Mper_Apis	32	11	ACPISg25509	MYPEROg22626	Ap2	Mp2	A	0.0302859	0.365025
Mper_Apis	32	12	ACPISg25510	MYPEROg22627	Ap2	Mp2	A	0.0121851	0.214695
Mper_Apis	32	13	ACPISg25511	MYPEROg22628	Ap2	Mp2	A	0.0201935	0.193372
Mper_Apis	32	14	ACPISg25512	MYPEROg22629	Ap2	Mp2	A	0.0593354	0.162851
Mper_Apis	32	15	ACPISg25513	MYPEROg22630	Ap2	Mp2	A	0.112751	0.150031
Mper_Apis	32	16	ACPISg25515	MYPEROg22633	Ap2	Mp2	A	0.00542682	0.117843
Mper_Apis	32	17	ACPISg25517	MYPEROg22634	Ap2	Mp2	A	0.0104989	0.119856
Mper_Apis	32	18	ACPISg25518	MYPEROg22636	Ap2	Mp2	A	0.0171232	0.167813
Mper_Apis	32	19	ACPISg25519	MYPEROg22637	Ap2	Mp2	A	0.0223065	0.180655
Mper_Apis	32	20	ACPISg25520	MYPEROg22640	Ap2	Mp2	A	0.0207922	0.225248
Mper_Apis	32	21	ACPISg25521	MYPEROg22641	Ap2	Mp2	A	0.0116005	0.116761
Mper_Apis	32	22	ACPISg25522	MYPEROg22642	Ap2	Mp2	A	0.0636236	0.191291
Mper_Apis	32	23	ACPISg25523	MYPEROg22643	Ap2	Mp2	A	0.0185873	0.237406
Mper_Apis	32	24	ACPISg25524	MYPEROg22644	Ap2	Mp2	A	0.0163338	0.212124
Mper_Apis	32	25	ACPISg25525	MYPEROg22645	Ap2	Mp2	A	0.0100457	0.200804
Mper_Apis	32	26	ACPISg25527	MYPEROg22647	Ap2	Mp2	A	0.045908	0.397971
Mper_Apis	32	27	ACPISg25528	MYPEROg22648	Ap2	Mp2	A	0.00912748	0.210196
Mper_Apis	32	28	ACPISg25529	MYPEROg22649	Ap2	Mp2	A	0.0320744	0.178609
Mper_Apis	32	29	ACPISg25530	MYPEROg22651	Ap2	Mp2	A	0.00478852	0.230497
Mper_Apis	32	30	ACPISg25535	MYPEROg22652	Ap2	Mp2	A	0.0241169	0.269197
Mper_Apis	32	31	ACPISg25536	MYPEROg22653	Ap2	Mp2	A	0.0226182	0.303692
Mper_Apis	32	32	ACPISg25537	MYPEROg22655	Ap2	Mp2	A	0.057523	0.0770215
Mper_Apis	32	33	ACPISg25542	MYPEROg22656	Ap2	Mp2	A	0.0219969	0.252616
Mper_Apis	32	34	ACPISg25543	MYPEROg22657	Ap2	Mp2	A	0.0715411	0.301006
Mper_Apis	32	35	ACPISg25544	MYPEROg22658	Ap2	Mp2	A	0.888322	0.519292
Mper_Apis	32	36	ACPISg25548	MYPEROg22663	Ap2	Mp2	A	0	0.16243
Mper_Apis	32	37	ACPISg25552	MYPEROg22670	Ap2	Mp2	A	0.00732543	0.257392
Mper_Apis	32	38	ACPISg25553	MYPEROg22671	Ap2	Mp2	A	0.00939273	0.231497
Mper_Apis	32	39	ACPISg25554	MYPEROg22672	Ap2	Mp2	A	0.0154183	0.150845
Mper_Apis	32	40	ACPISg25557	MYPEROg22673	Ap2	Mp2	A	0.0392436	0.128408
Mper_Apis	32	41	ACPISg25558	MYPEROg22674	Ap2	Mp2	A	0.0028522	0.22196
Mper_Apis	32	42	ACPISg25559	MYPEROg22675	Ap2	Mp2	A	0.0441725	0.198574
Mper_Apis	32	43	ACPISg25561	MYPEROg22677	Ap2	Mp2	A	0.0597903	0.330023
Mper_Apis	32	44	ACPISg25562	MYPEROg22680	Ap2	Mp2	A	0.0179427	0.245945
Mper_Apis	32	45	ACPISg25563	MYPEROg22681	Ap2	Mp2	A	0.00130726	0.0982258
Mper_Apis	32	46	ACPISg25564	MYPEROg22682	Ap2	Mp2	A	0.0324951	0.18593
Mper_Apis	32	47	ACPISg25566	MYPEROg22684	Ap2	Mp2	A	0.0899392	0.238793
Mper_Apis	32	48	ACPISg25570	MYPEROg22687	Ap2	Mp2	A	0.0159861	0.200574
Mper_Apis	32	49	ACPISg25571	MYPEROg22688	Ap2	Mp2	A	0.0031983	0.16581
Mper_Apis	32	50	ACPISg25572	MYPEROg22689	Ap2	Mp2	A	0.0241718	0.222508
Mper_Apis	32	51	ACPISg25573	MYPEROg22690	Ap2	Mp2	A	0.0443558	0.231392
Mper_Apis	32	52	ACPISg25574	MYPEROg22691	Ap2	Mp2	A	0.0603003	0.134979
Mper_Apis	32	53	ACPISg25575	MYPEROg22692	Ap2	Mp2	A	0.0644252	0.370299
Mper_Apis	32	54	ACPISg25576	MYPEROg22693	Ap2	Mp2	A	0.0972394	0.327317
Mper_Apis	32	55	ACPISg25577	MYPEROg22694	Ap2	Mp2	A	0.10056	0.290727
Mper_Apis	32	56	ACPISg25578	MYPEROg22695	Ap2	Mp2	A	0.0668621	0.211299
Mper_Apis	32	57	ACPISg25579	MYPEROg22696	Ap2	Mp2	A	0.0638188	0.323145
Mper_Apis	32	58	ACPISg25582	MYPEROg22697	Ap2	Mp2	A	0.10743	0.189664
Mper_Apis	32	59	ACPISg25583	MYPEROg22698	Ap2	Mp2	A	0.143497	0.236304
Mper_Apis	32	60	ACPISg25584	MYPEROg22700	Ap2	Mp2	A	0.00484117	0.151969
Mper_Apis	32	61	ACPISg25585	MYPEROg22701	Ap2	Mp2	A	0.0257975	0.13272
Mper_Apis	32	62	ACPISg25586	MYPEROg22702	Ap2	Mp2	A	0.00363637	0.203024
Mper_Apis	32	63	ACPISg25587	MYPEROg22704	Ap2	Mp2	A	0.0297912	0.173804
Mper_Apis	32	64	ACPISg25589	MYPEROg22706	Ap2	Mp2	A	0.0163943	0.210951
Mper_Apis	32	65	ACPISg25590	MYPEROg22707	Ap2	Mp2	A	0.0374743	0.376434
Mper_Apis	32	66	ACPISg25592	MYPEROg22708	Ap2	Mp2	A	0.0331043	0.290546
Mper_Apis	32	67	ACPISg25593	MYPEROg22709	Ap2	Mp2	A	0.172539	0.326781
Mper_Apis	32	68	ACPISg25595	MYPEROg22711	Ap2	Mp2	A	0.0254318	0.303896
Mper_Apis	32	69	ACPISg25597	MYPEROg22712	Ap2	Mp2	A	0.17449	0.261865
Mper_Apis	32	70	ACPISg25598	MYPEROg22713	Ap2	Mp2	A	0.0648864	0.238676
Mper_Apis	32	71	ACPISg25599	MYPEROg22714	Ap2	Mp2	A	0.0936323	0.18934
Mper_Apis	32	72	ACPISg25600	MYPEROg22715	Ap2	Mp2	A	0.00688605	0.281268
Mper_Apis	32	73	ACPISg25601	MYPEROg22716	Ap2	Mp2	A	0.00310506	0.26181
Mper_Apis	32	74	ACPISg25604	MYPEROg22717	Ap2	Mp2	A	0.0446935	0.248124
Mper_Apis	32	75	ACPISg25605	MYPEROg22718	Ap2	Mp2	A	0.0370316	0.205062
Mper_Apis	32	76	ACPISg25607	MYPEROg22719	Ap2	Mp2	A	0.221924	0.943073
Mper_Apis	32	77	ACPISg25610	MYPEROg22722	Ap2	Mp2	A	0.0799259	0.27909
Mper_Apis	32	78	ACPISg25611	MYPEROg22727	Ap2	Mp2	A	0.0197981	0.20205
Mper_Apis	33	0	ACPISg29438	MYPEROg25120	Ap2	Mp2	A	0.0716655	0.0937679
Mper_Apis	33	1	ACPISg29439	MYPEROg25123	Ap2	Mp2	A	0.0038053	0.249704
Mper_Apis	33	2	ACPISg29440	MYPEROg25124	Ap2	Mp2	A	0.0793944	0.150136
Mper_Apis	33	3	ACPISg29444	MYPEROg25125	Ap2	Mp2	A	0.00420699	0.194633
Mper_Apis	33	4	ACPISg29446	MYPEROg25126	Ap2	Mp2	A	0.00555101	0.159674
Mper_Apis	33	5	ACPISg29449	MYPEROg25129	Ap2	Mp2	A	0.41725	0.191822
Mper_Apis	33	6	ACPISg29451	MYPEROg25131	Ap2	Mp2	A	0.210083	0.399036
Mper_Apis	33	7	ACPISg29452	MYPEROg25134	Ap2	Mp2	A	0.0170931	0.173649
Mper_Apis	33	8	ACPISg29457	MYPEROg25135	Ap2	Mp2	A	0.00523257	0.226045
Mper_Apis	33	9	ACPISg29459	MYPEROg25136	Ap2	Mp2	A	0.0201806	0.19195
Mper_Apis	33	10	ACPISg29462	MYPEROg25137	Ap2	Mp2	A	0.015965	0.303317
Mper_Apis	33	11	ACPISg29463	MYPEROg25139	Ap2	Mp2	A	0.0112639	0.272959
Mper_Apis	33	12	ACPISg29464	MYPEROg25140	Ap2	Mp2	A	0.00238901	0.265671
Mper_Apis	33	13	ACPISg29465	MYPEROg25141	Ap2	Mp2	A	0.0315916	0.20791
Mper_Apis	33	14	ACPISg29472	MYPEROg25144	Ap2	Mp2	A	0.0131636	0.167579
Mper_Apis	33	15	ACPISg29475	MYPEROg25145	Ap2	Mp2	A	0.00752239	0.275962
Mper_Apis	33	16	ACPISg29476	MYPEROg25146	Ap2	Mp2	A	0.0170731	0.303077
Mper_Apis	33	17	ACPISg29477	MYPEROg25149	Ap2	Mp2	A	0.27627	0.157273
Mper_Apis	33	18	ACPISg29492	MYPEROg25152	Ap2	Mp2	A	0.100332	0.418126
Mper_Apis	33	19	ACPISg29493	MYPEROg25161	Ap2	Mp2	A	0.147156	0.435574
Mper_Apis	33	20	ACPISg29496	MYPEROg25170	Ap2	Mp2	A	0.0245957	0.273686
Mper_Apis	33	21	ACPISg29499	MYPEROg25171	Ap2	Mp2	A	0.0499933	0.288925
Mper_Apis	33	22	ACPISg29500	MYPEROg25172	Ap2	Mp2	A	0.0125839	0.299983
Mper_Apis	33	23	ACPISg29510	MYPEROg25179	Ap2	Mp2	A	0.0287515	0.314395
Mper_Apis	33	24	ACPISg29520	MYPEROg25193	Ap2	Mp2	A	0.0577884	0.326438
Mper_Apis	33	25	ACPISg29530	MYPEROg25198	Ap2	Mp2	A	0.112079	0.12158
Mper_Apis	33	26	ACPISg29532	MYPEROg25199	Ap2	Mp2	A	0.0230755	0.18224
Mper_Apis	33	27	ACPISg29537	MYPEROg25200	Ap2	Mp2	A	0.228038	0.223451
Mper_Apis	33	28	ACPISg29542	MYPEROg25201	Ap2	Mp2	A	0.0044697	0.233242
Mper_Apis	33	29	ACPISg29543	MYPEROg25202	Ap2	Mp2	A	0.0590429	0.382352
Mper_Apis	33	30	ACPISg29544	MYPEROg25203	Ap2	Mp2	A	0.0236504	0.275606
Mper_Apis	33	31	ACPISg29545	MYPEROg25204	Ap2	Mp2	A	0.0255008	0.247221
Mper_Apis	33	32	ACPISg29546	MYPEROg25205	Ap2	Mp2	A	0.0235652	0.212383
Mper_Apis	33	33	ACPISg29547	MYPEROg25206	Ap2	Mp2	A	0.00722185	0.113999
Mper_Apis	33	34	ACPISg29548	MYPEROg25207	Ap2	Mp2	A	0.00253005	0.0810992
Mper_Apis	33	35	ACPISg29549	MYPEROg25208	Ap2	Mp2	A	0.0400429	0.315956
Mper_Apis	33	36	ACPISg29550	MYPEROg25209	Ap2	Mp2	A	0.0151139	0.486295
Mper_Apis	33	37	ACPISg29551	MYPEROg25211	Ap2	Mp2	A	0.0144062	0.184125
Mper_Apis	33	38	ACPISg29552	MYPEROg25213	Ap2	Mp2	A	0.0329206	0.190925
Mper_Apis	33	39	ACPISg29553	MYPEROg25214	Ap2	Mp2	A	0.00565241	0.213323
Mper_Apis	33	40	ACPISg29557	MYPEROg25215	Ap2	Mp2	A	0.00646208	0.261977
Mper_Apis	33	41	ACPISg29558	MYPEROg25216	Ap2	Mp2	A	0.0136633	0.249281
Mper_Apis	33	42	ACPISg29559	MYPEROg25217	Ap2	Mp2	A	0.0367179	0.232303
Mper_Apis	33	43	ACPISg29560	MYPEROg25218	Ap2	Mp2	A	0.0180868	0.290259
Mper_Apis	33	44	ACPISg29561	MYPEROg25219	Ap2	Mp2	A	0.00945073	0.219832
Mper_Apis	33	45	ACPISg29562	MYPEROg25220	Ap2	Mp2	A	0.0156599	0.198392
Mper_Apis	33	46	ACPISg29563	MYPEROg25221	Ap2	Mp2	A	0.0503897	0.189358
Mper_Apis	33	47	ACPISg29564	MYPEROg25222	Ap2	Mp2	A	0.02703	0.143291
Mper_Apis	33	48	ACPISg29565	MYPEROg25223	Ap2	Mp2	A	0.0150068	0.151776
Mper_Apis	33	49	ACPISg29566	MYPEROg25225	Ap2	Mp2	A	0.0128752	0.184644
Mper_Apis	33	50	ACPISg29567	MYPEROg25226	Ap2	Mp2	A	0.0253959	0.183217
Mper_Apis	33	51	ACPISg29568	MYPEROg25227	Ap2	Mp2	A	0.0386101	0.172352
Mper_Apis	33	52	ACPISg29569	MYPEROg25228	Ap2	Mp2	A	0.00288531	0.200986
Mper_Apis	33	53	ACPISg29571	MYPEROg25230	Ap2	Mp2	A	0.0580575	0.13485
Mper_Apis	33	54	ACPISg29572	MYPEROg25231	Ap2	Mp2	A	0.0287346	0.240287
Mper_Apis	33	55	ACPISg29574	MYPEROg25232	Ap2	Mp2	A	0.0377474	0.266612
Mper_Apis	33	56	ACPISg29576	MYPEROg25234	Ap2	Mp2	A	0.0179776	0.180591
Mper_Apis	33	57	ACPISg29577	MYPEROg25235	Ap2	Mp2	A	0.041801	0.211063
Mper_Apis	33	58	ACPISg29579	MYPEROg25236	Ap2	Mp2	A	0.146147	0.239785
Mper_Apis	33	59	ACPISg29582	MYPEROg25237	Ap2	Mp2	A	0.0421093	0.340576
Mper_Apis	33	60	ACPISg29583	MYPEROg25238	Ap2	Mp2	A	0.0357649	0.177397
Mper_Apis	33	61	ACPISg29584	MYPEROg25239	Ap2	Mp2	A	0.0685062	0.270815
Mper_Apis	33	62	ACPISg29585	MYPEROg25240	Ap2	Mp2	A	0.0305828	0.250797
Mper_Apis	33	63	ACPISg29586	MYPEROg25241	Ap2	Mp2	A	0.13484	0.366594
Mper_Apis	33	64	ACPISg29587	MYPEROg25242	Ap2	Mp2	A	0.079917	0.190018
Mper_Apis	33	65	ACPISg29589	MYPEROg25243	Ap2	Mp2	A	0.0297112	0.174699
Mper_Apis	33	66	ACPISg29590	MYPEROg25244	Ap2	Mp2	A	0.02988	0.242679
Mper_Apis	33	67	ACPISg29591	MYPEROg25245	Ap2	Mp2	A	0.312307	0.373744
Mper_Apis	33	68	ACPISg29592	MYPEROg25247	Ap2	Mp2	A	0.0245355	0.198463
Mper_Apis	33	69	ACPISg29593	MYPEROg25248	Ap2	Mp2	A	0.142657	0.248728
Mper_Apis	33	70	ACPISg29597	MYPEROg25249	Ap2	Mp2	A	0.023045	0.176449
Mper_Apis	33	71	ACPISg29599	MYPEROg25251	Ap2	Mp2	A	0.0147826	0.37578
Mper_Apis	33	72	ACPISg29601	MYPEROg25256	Ap2	Mp2	A	0.0811728	0.190745
Mper_Apis	33	73	ACPISg29603	MYPEROg25257	Ap2	Mp2	A	0.0178802	0.212135
Mper_Apis	33	74	ACPISg29605	MYPEROg25258	Ap2	Mp2	A	0.00433617	0.0561593
Mper_Apis	33	75	ACPISg29606	MYPEROg25259	Ap2	Mp2	A	0.0659846	0.49111
Mper_Apis	33	76	ACPISg29607	MYPEROg25260	Ap2	Mp2	A	0.00828166	0.224472
Mper_Apis	33	77	ACPISg29608	MYPEROg25261	Ap2	Mp2	A	0.0284709	0.29781
Mper_Apis	33	78	ACPISg29609	MYPEROg25262	Ap2	Mp2	A	0.00434752	0.185447
Mper_Apis	34	0	ACPISg29843	MYPEROg26657	Ap2	Mp2	A	0.0268331	0.227087
Mper_Apis	34	1	ACPISg29845	MYPEROg26660	Ap2	Mp2	A	0.0706917	0.150466
Mper_Apis	34	2	ACPISg29846	MYPEROg26662	Ap2	Mp2	A	0.0412222	0.296414
Mper_Apis	34	3	ACPISg29847	MYPEROg26663	Ap2	Mp2	A	0.026695	0.287586
Mper_Apis	34	4	ACPISg29854	MYPEROg26665	Ap2	Mp2	A	0.0189685	0.297281
Mper_Apis	34	5	ACPISg29856	MYPEROg26666	Ap2	Mp2	A	0.015585	0.372492
Mper_Apis	34	6	ACPISg29857	MYPEROg26668	Ap2	Mp2	A	0.02425	0.27876
Mper_Apis	34	7	ACPISg29858	MYPEROg26669	Ap2	Mp2	A	0.0661185	0.168497
Mper_Apis	34	8	ACPISg29859	MYPEROg26670	Ap2	Mp2	A	0.0239253	0.29885
Mper_Apis	34	9	ACPISg29862	MYPEROg26674	Ap2	Mp2	A	0.09864	0.653367
Mper_Apis	34	10	ACPISg29863	MYPEROg26677	Ap2	Mp2	A	0.0324037	0.212275
Mper_Apis	34	11	ACPISg29864	MYPEROg26680	Ap2	Mp2	A	0.0284394	0.250717
Mper_Apis	34	12	ACPISg29865	MYPEROg26681	Ap2	Mp2	A	0.0347888	0.235122
Mper_Apis	34	13	ACPISg29866	MYPEROg26682	Ap2	Mp2	A	0.0133073	0.182478
Mper_Apis	34	14	ACPISg29867	MYPEROg26683	Ap2	Mp2	A	0.0206479	0.177836
Mper_Apis	34	15	ACPISg29868	MYPEROg26684	Ap2	Mp2	A	0.00475752	0.144395
Mper_Apis	34	16	ACPISg29869	MYPEROg26685	Ap2	Mp2	A	0.0512582	0.215242
Mper_Apis	34	17	ACPISg29870	MYPEROg26686	Ap2	Mp2	A	0.0132048	0.158254
Mper_Apis	34	18	ACPISg29871	MYPEROg26687	Ap2	Mp2	A	0.0319143	0.254247
Mper_Apis	34	19	ACPISg29872	MYPEROg26688	Ap2	Mp2	A	0.0208347	0.227722
Mper_Apis	34	20	ACPISg29873	MYPEROg26689	Ap2	Mp2	A	0.0181253	0.168051
Mper_Apis	34	21	ACPISg29875	MYPEROg26691	Ap2	Mp2	A	0.194821	0.163931
Mper_Apis	34	22	ACPISg29876	MYPEROg26692	Ap2	Mp2	A	0	0.209853
Mper_Apis	34	23	ACPISg29877	MYPEROg26693	Ap2	Mp2	A	0.00705632	0.227142
Mper_Apis	34	24	ACPISg29878	MYPEROg26694	Ap2	Mp2	A	0.00835017	0.307334
Mper_Apis	34	25	ACPISg29880	MYPEROg26695	Ap2	Mp2	A	0.0540204	0.182492
Mper_Apis	34	26	ACPISg29881	MYPEROg26696	Ap2	Mp2	A	0.00733951	0.230429
Mper_Apis	34	27	ACPISg29884	MYPEROg26697	Ap2	Mp2	A	0.0212433	0.292905
Mper_Apis	34	28	ACPISg29885	MYPEROg26698	Ap2	Mp2	A	0.0223095	0.161274
Mper_Apis	34	29	ACPISg29887	MYPEROg26701	Ap2	Mp2	A	0	0.370124
Mper_Apis	34	30	ACPISg29890	MYPEROg26703	Ap2	Mp2	A	0.0444575	0.30518
Mper_Apis	34	31	ACPISg29892	MYPEROg26704	Ap2	Mp2	A	0.0591754	0.220635
Mper_Apis	34	32	ACPISg29893	MYPEROg26705	Ap2	Mp2	A	0.0146233	0.242913
Mper_Apis	34	33	ACPISg29894	MYPEROg26729	Ap2	Mp2	A	0.0142666	0.203181
Mper_Apis	34	34	ACPISg29895	MYPEROg26730	Ap2	Mp2	A	0.0385136	0.236254
Mper_Apis	34	35	ACPISg29896	MYPEROg26731	Ap2	Mp2	A	0.0171667	0.171945
Mper_Apis	34	36	ACPISg29897	MYPEROg26732	Ap2	Mp2	A	0.0415656	0.172521
Mper_Apis	34	37	ACPISg29898	MYPEROg26738	Ap2	Mp2	A	0.0123398	0.228221
Mper_Apis	34	38	ACPISg29899	MYPEROg26739	Ap2	Mp2	A	0.164718	0.370316
Mper_Apis	34	39	ACPISg29900	MYPEROg26740	Ap2	Mp2	A	0.0121504	0.309136
Mper_Apis	34	40	ACPISg29902	MYPEROg26741	Ap2	Mp2	A	0.0313947	0.152751
Mper_Apis	34	41	ACPISg29903	MYPEROg26745	Ap2	Mp2	A	0.00843298	0.242786
Mper_Apis	34	42	ACPISg29904	MYPEROg26746	Ap2	Mp2	A	0.00981258	0.142109
Mper_Apis	34	43	ACPISg29906	MYPEROg26749	Ap2	Mp2	A	0.0492257	0.270775
Mper_Apis	34	44	ACPISg29907	MYPEROg26750	Ap2	Mp2	A	0.0368705	0.192784
Mper_Apis	34	45	ACPISg29910	MYPEROg26751	Ap2	Mp2	A	0.0464113	0.249483
Mper_Apis	34	46	ACPISg29912	MYPEROg26752	Ap2	Mp2	A	0.039065	0.236938
Mper_Apis	34	47	ACPISg29915	MYPEROg26761	Ap2	Mp2	A	0.023266	0.275814
Mper_Apis	34	48	ACPISg29916	MYPEROg26762	Ap2	Mp2	A	0.0121011	0.279768
Mper_Apis	34	49	ACPISg29917	MYPEROg26763	Ap2	Mp2	A	0.0269922	0.187688
Mper_Apis	34	50	ACPISg29918	MYPEROg26764	Ap2	Mp2	A	0	0.215054
Mper_Apis	34	51	ACPISg29921	MYPEROg26765	Ap2	Mp2	A	0.0479578	0.235085
Mper_Apis	34	52	ACPISg29923	MYPEROg26766	Ap2	Mp2	A	0.0162111	0.178595
Mper_Apis	34	53	ACPISg29924	MYPEROg26767	Ap2	Mp2	A	0.0230629	0.228173
Mper_Apis	34	54	ACPISg29925	MYPEROg26769	Ap2	Mp2	A	0.0355321	0.185396
Mper_Apis	34	55	ACPISg29927	MYPEROg26770	Ap2	Mp2	A	0.123017	0.230147
Mper_Apis	34	56	ACPISg29928	MYPEROg26771	Ap2	Mp2	A	0.0179211	0.272541
Mper_Apis	34	57	ACPISg29929	MYPEROg26772	Ap2	Mp2	A	0.232492	0.251211
Mper_Apis	34	58	ACPISg29933	MYPEROg26774	Ap2	Mp2	A	0.0208197	0.221696
Mper_Apis	34	59	ACPISg29937	MYPEROg26779	Ap2	Mp2	A	0.0189106	0.231053
Mper_Apis	34	60	ACPISg29939	MYPEROg26780	Ap2	Mp2	A	0.0313844	0.249969
Mper_Apis	34	61	ACPISg29941	MYPEROg26782	Ap2	Mp2	A	0.00123444	0.218057
Mper_Apis	34	62	ACPISg29942	MYPEROg26785	Ap2	Mp2	A	0.0130167	0.178284
Mper_Apis	34	63	ACPISg29943	MYPEROg26786	Ap2	Mp2	A	0.133278	0.257246
Mper_Apis	34	64	ACPISg29944	MYPEROg26787	Ap2	Mp2	A	0.0748638	0.113138
Mper_Apis	34	65	ACPISg29946	MYPEROg26788	Ap2	Mp2	A	0.00289157	0.191691
Mper_Apis	34	66	ACPISg29947	MYPEROg26789	Ap2	Mp2	A	0.0368843	0.208343
Mper_Apis	34	67	ACPISg29949	MYPEROg26791	Ap2	Mp2	A	0	0.305971
Mper_Apis	34	68	ACPISg29952	MYPEROg26795	Ap2	Mp2	A	0.0312335	0.16651
Mper_Apis	34	69	ACPISg29954	MYPEROg26797	Ap2	Mp2	A	0.0333795	0.196808
Mper_Apis	34	70	ACPISg29955	MYPEROg26798	Ap2	Mp2	A	0.00648244	0.129723
Mper_Apis	34	71	ACPISg29956	MYPEROg26800	Ap2	Mp2	A	0.019795	0.180008
Mper_Apis	34	72	ACPISg29957	MYPEROg26803	Ap2	Mp2	A	0	0.303542
Mper_Apis	34	73	ACPISg29958	MYPEROg26809	Ap2	Mp2	A	0.209828	0.336725
Mper_Apis	35	0	ACPISg25313	MYPEROg23652	Ap2	Mp2	A	0.00354495	0.17023
Mper_Apis	35	1	ACPISg25314	MYPEROg23653	Ap2	Mp2	A	0	0.118668
Mper_Apis	35	2	ACPISg25315	MYPEROg23654	Ap2	Mp2	A	0.0895042	0.272264
Mper_Apis	35	3	ACPISg25316	MYPEROg23655	Ap2	Mp2	A	0.0272237	0.350253
Mper_Apis	35	4	ACPISg25317	MYPEROg23656	Ap2	Mp2	A	0.140346	0.20613
Mper_Apis	35	5	ACPISg25318	MYPEROg23657	Ap2	Mp2	A	0.0381238	0.234824
Mper_Apis	35	6	ACPISg25319	MYPEROg23659	Ap2	Mp2	A	0.00339367	0.287035
Mper_Apis	35	7	ACPISg25320	MYPEROg23660	Ap2	Mp2	A	0.0261293	0.191896
Mper_Apis	35	8	ACPISg25321	MYPEROg23661	Ap2	Mp2	A	0.0547271	0.288195
Mper_Apis	35	9	ACPISg25322	MYPEROg23662	Ap2	Mp2	A	0.0221255	0.213991
Mper_Apis	35	10	ACPISg25323	MYPEROg23663	Ap2	Mp2	A	0.00680681	0.166185
Mper_Apis	35	11	ACPISg25324	MYPEROg23664	Ap2	Mp2	A	0.0216037	0.241921
Mper_Apis	35	12	ACPISg25326	MYPEROg23666	Ap2	Mp2	A	0.12035	0.237684
Mper_Apis	35	13	ACPISg25327	MYPEROg23669	Ap2	Mp2	A	0.175945	0.300328
Mper_Apis	35	14	ACPISg25332	MYPEROg23674	Ap2	Mp2	A	0.00731305	0.255246
Mper_Apis	35	15	ACPISg25333	MYPEROg23678	Ap2	Mp2	A	0.315338	0.276747
Mper_Apis	35	16	ACPISg25335	MYPEROg23679	Ap2	Mp2	A	0.00886273	0.176245
Mper_Apis	35	17	ACPISg25336	MYPEROg23680	Ap2	Mp2	A	0.0250023	0.189005
Mper_Apis	35	18	ACPISg25337	MYPEROg23681	Ap2	Mp2	A	0.0837153	0.325702
Mper_Apis	35	19	ACPISg25339	MYPEROg23682	Ap2	Mp2	A	0.0483551	0.246257
Mper_Apis	35	20	ACPISg25340	MYPEROg23683	Ap2	Mp2	A	0.0102749	0.153459
Mper_Apis	35	21	ACPISg25341	MYPEROg23684	Ap2	Mp2	A	0.027636	0.200816
Mper_Apis	35	22	ACPISg25342	MYPEROg23689	Ap2	Mp2	A	0.257002	0.27288
Mper_Apis	35	23	ACPISg25343	MYPEROg23690	Ap2	Mp2	A	0.00137237	0.212345
Mper_Apis	35	24	ACPISg25346	MYPEROg23691	Ap2	Mp2	A	0.00873584	0.334026
Mper_Apis	35	25	ACPISg25347	MYPEROg23692	Ap2	Mp2	A	0.0940204	0.27778
Mper_Apis	35	26	ACPISg25349	MYPEROg23694	Ap2	Mp2	A	0.000937134	0.161561
Mper_Apis	35	27	ACPISg25350	MYPEROg23695	Ap2	Mp2	A	0.109954	0.239023
Mper_Apis	35	28	ACPISg25352	MYPEROg23696	Ap2	Mp2	A	0.536385	1.09264
Mper_Apis	35	29	ACPISg25354	MYPEROg23698	Ap2	Mp2	A	0.0405697	0.273827
Mper_Apis	35	30	ACPISg25355	MYPEROg23699	Ap2	Mp2	A	0.0409435	0.273725
Mper_Apis	35	31	ACPISg25360	MYPEROg23701	Ap2	Mp2	A	0.0359824	0.26481
Mper_Apis	35	32	ACPISg25361	MYPEROg23702	Ap2	Mp2	A	0.0329213	0.24368
Mper_Apis	35	33	ACPISg25362	MYPEROg23703	Ap2	Mp2	A	0.0422311	0.190521
Mper_Apis	35	34	ACPISg25363	MYPEROg23704	Ap2	Mp2	A	0.00393278	0.250565
Mper_Apis	35	35	ACPISg25364	MYPEROg23705	Ap2	Mp2	A	0.0248166	0.238648
Mper_Apis	35	36	ACPISg25365	MYPEROg23706	Ap2	Mp2	A	0.0610739	0.193577
Mper_Apis	35	37	ACPISg25368	MYPEROg23707	Ap2	Mp2	A	0.00349041	0.153172
Mper_Apis	35	38	ACPISg25372	MYPEROg23713	Ap2	Mp2	A	0.00859454	0.176252
Mper_Apis	35	39	ACPISg25373	MYPEROg23714	Ap2	Mp2	A	0.00546699	0.267005
Mper_Apis	35	40	ACPISg25375	MYPEROg23734	Ap2	Mp2	A	0.00673741	0.309298
Mper_Apis	35	41	ACPISg25376	MYPEROg23735	Ap2	Mp2	A	0.0280199	0.265445
Mper_Apis	35	42	ACPISg25377	MYPEROg23736	Ap2	Mp2	A	0.0151367	0.189684
Mper_Apis	35	43	ACPISg25378	MYPEROg23738	Ap2	Mp2	A	0.0298766	0.2033
Mper_Apis	35	44	ACPISg25379	MYPEROg23739	Ap2	Mp2	A	0.00816401	0.226433
Mper_Apis	35	45	ACPISg25380	MYPEROg23740	Ap2	Mp2	A	0.0391699	0.264955
Mper_Apis	35	46	ACPISg25383	MYPEROg23749	Ap2	Mp2	A	0.0101488	0.220505
Mper_Apis	35	47	ACPISg25384	MYPEROg23751	Ap2	Mp2	A	0.0296335	0.192886
Mper_Apis	35	48	ACPISg25385	MYPEROg23752	Ap2	Mp2	A	0.0536869	0.422764
Mper_Apis	35	49	ACPISg25386	MYPEROg23753	Ap2	Mp2	A	0.0196263	0.28501
Mper_Apis	35	50	ACPISg25387	MYPEROg23754	Ap2	Mp2	A	0.0165421	0.230701
Mper_Apis	35	51	ACPISg25388	MYPEROg23755	Ap2	Mp2	A	0.0172228	0.185602
Mper_Apis	35	52	ACPISg25390	MYPEROg23756	Ap2	Mp2	A	0.0082536	0.18879
Mper_Apis	35	53	ACPISg25391	MYPEROg23759	Ap2	Mp2	A	0.0496198	0.127725
Mper_Apis	35	54	ACPISg25392	MYPEROg23762	Ap2	Mp2	A	0.00730575	0.228879
Mper_Apis	35	55	ACPISg25395	MYPEROg23763	Ap2	Mp2	A	0.0215503	0.255907
Mper_Apis	35	56	ACPISg25397	MYPEROg23765	Ap2	Mp2	A	0.0555214	0.198122
Mper_Apis	35	57	ACPISg25398	MYPEROg23766	Ap2	Mp2	A	0.00745414	0.154247
Mper_Apis	35	58	ACPISg25402	MYPEROg23767	Ap2	Mp2	A	0.0214369	0.218807
Mper_Apis	35	59	ACPISg25404	MYPEROg23768	Ap2	Mp2	A	0.0192107	0.23006
Mper_Apis	35	60	ACPISg25406	MYPEROg23769	Ap2	Mp2	A	0.0127572	0.18513
Mper_Apis	35	61	ACPISg25407	MYPEROg23770	Ap2	Mp2	A	0.040877	0.275282
Mper_Apis	35	62	ACPISg25408	MYPEROg23771	Ap2	Mp2	A	0.0773608	0.122313
Mper_Apis	35	63	ACPISg25409	MYPEROg23772	Ap2	Mp2	A	0.0205591	0.265923
Mper_Apis	35	64	ACPISg25410	MYPEROg23773	Ap2	Mp2	A	0.141811	0.175917
Mper_Apis	35	65	ACPISg25411	MYPEROg23774	Ap2	Mp2	A	0.00727097	0.203126
Mper_Apis	35	66	ACPISg25412	MYPEROg23775	Ap2	Mp2	A	0.0115848	0.199232
Mper_Apis	35	67	ACPISg25413	MYPEROg23776	Ap2	Mp2	A	0.0161638	0.3231
Mper_Apis	35	68	ACPISg25414	MYPEROg23780	Ap2	Mp2	A	2.04149	0.184519
Mper_Apis	36	0	ACPISg27571	MYPEROg25389	Ap2	Mp2	A	0.000967092	0.160184
Mper_Apis	36	1	ACPISg27572	MYPEROg25390	Ap2	Mp2	A	0.0477806	0.0920373
Mper_Apis	36	2	ACPISg27574	MYPEROg25393	Ap2	Mp2	A	0.0192806	0.297379
Mper_Apis	36	3	ACPISg27575	MYPEROg25395	Ap2	Mp2	A	0.611378	0.590725
Mper_Apis	36	4	ACPISg27576	MYPEROg25396	Ap2	Mp2	A	0.0625668	0.286695
Mper_Apis	36	5	ACPISg27578	MYPEROg25397	Ap2	Mp2	A	0.0192685	0.206973
Mper_Apis	36	6	ACPISg27579	MYPEROg25398	Ap2	Mp2	A	0.0297494	0.381768
Mper_Apis	36	7	ACPISg27580	MYPEROg25399	Ap2	Mp2	A	0.010807	0.220354
Mper_Apis	36	8	ACPISg27581	MYPEROg25400	Ap2	Mp2	A	0.0261931	0.318281
Mper_Apis	36	9	ACPISg27582	MYPEROg25402	Ap2	Mp2	A	0.132202	0.315842
Mper_Apis	36	10	ACPISg27586	MYPEROg25405	Ap2	Mp2	A	0.0450583	0.145023
Mper_Apis	36	11	ACPISg27587	MYPEROg25406	Ap2	Mp2	A	0.0214174	0.190517
Mper_Apis	36	12	ACPISg27588	MYPEROg25407	Ap2	Mp2	A	0.0887875	0.188355
Mper_Apis	36	13	ACPISg27589	MYPEROg25408	Ap2	Mp2	A	0.0469719	0.271095
Mper_Apis	36	14	ACPISg27590	MYPEROg25409	Ap2	Mp2	A	0.0434137	0.173334
Mper_Apis	36	15	ACPISg27591	MYPEROg25410	Ap2	Mp2	A	0	0.20601
Mper_Apis	36	16	ACPISg27592	MYPEROg25411	Ap2	Mp2	A	0.0677686	0.292562
Mper_Apis	36	17	ACPISg27593	MYPEROg25412	Ap2	Mp2	A	0.20675	0.202431
Mper_Apis	36	18	ACPISg27595	MYPEROg25413	Ap2	Mp2	A	0.0170887	0.288075
Mper_Apis	36	19	ACPISg27596	MYPEROg25414	Ap2	Mp2	A	0.00209242	0.233758
Mper_Apis	36	20	ACPISg27597	MYPEROg25416	Ap2	Mp2	A	0.0476963	0.19812
Mper_Apis	36	21	ACPISg27599	MYPEROg25417	Ap2	Mp2	A	0.0159744	0.25023
Mper_Apis	36	22	ACPISg27601	MYPEROg25418	Ap2	Mp2	A	0.0775338	0.234281
Mper_Apis	36	23	ACPISg27603	MYPEROg25419	Ap2	Mp2	A	0.0178466	0.119656
Mper_Apis	36	24	ACPISg27604	MYPEROg25421	Ap2	Mp2	A	0.020326	0.153563
Mper_Apis	36	25	ACPISg27605	MYPEROg25422	Ap2	Mp2	A	0.0105956	0.185057
Mper_Apis	36	26	ACPISg27607	MYPEROg25426	Ap2	Mp2	A	0.0386893	0.264365
Mper_Apis	36	27	ACPISg27608	MYPEROg25431	Ap2	Mp2	A	0.00328858	0.141596
Mper_Apis	36	28	ACPISg27609	MYPEROg25432	Ap2	Mp2	A	0.0716369	0.283904
Mper_Apis	36	29	ACPISg27616	MYPEROg25436	Ap2	Mp2	A	0.472733	1.91198
Mper_Apis	36	30	ACPISg27617	MYPEROg25438	Ap2	Mp2	A	0.0226358	0.13162
Mper_Apis	36	31	ACPISg27618	MYPEROg25439	Ap2	Mp2	A	0.00562327	0.166774
Mper_Apis	36	32	ACPISg27619	MYPEROg25441	Ap2	Mp2	A	0.013192	0.177134
Mper_Apis	36	33	ACPISg27620	MYPEROg25442	Ap2	Mp2	A	0.256699	0.27188
Mper_Apis	36	34	ACPISg27622	MYPEROg25443	Ap2	Mp2	A	0.304858	0.313507
Mper_Apis	36	35	ACPISg27623	MYPEROg25444	Ap2	Mp2	A	0.0657926	0.287946
Mper_Apis	36	36	ACPISg27624	MYPEROg25445	Ap2	Mp2	A	0.0248272	0.25735
Mper_Apis	36	37	ACPISg27625	MYPEROg25446	Ap2	Mp2	A	0.00596647	0.126671
Mper_Apis	36	38	ACPISg27626	MYPEROg25447	Ap2	Mp2	A	0	0.0741344
Mper_Apis	36	39	ACPISg27627	MYPEROg25448	Ap2	Mp2	A	0.0213	0.339519
Mper_Apis	36	40	ACPISg27628	MYPEROg25449	Ap2	Mp2	A	0.0886839	0.297277
Mper_Apis	36	41	ACPISg27629	MYPEROg25451	Ap2	Mp2	A	0.0258419	0.288419
Mper_Apis	36	42	ACPISg27630	MYPEROg25452	Ap2	Mp2	A	0.0325688	0.212946
Mper_Apis	36	43	ACPISg27632	MYPEROg25454	Ap2	Mp2	A	0.123566	0.143291
Mper_Apis	36	44	ACPISg27633	MYPEROg25455	Ap2	Mp2	A	0.222785	0.321916
Mper_Apis	36	45	ACPISg27635	MYPEROg25459	Ap2	Mp2	A	0.00323517	0.219652
Mper_Apis	36	46	ACPISg27636	MYPEROg25460	Ap2	Mp2	A	0.0180091	0.145566
Mper_Apis	36	47	ACPISg27637	MYPEROg25461	Ap2	Mp2	A	0.250717	0.29215
Mper_Apis	36	48	ACPISg27638	MYPEROg25463	Ap2	Mp2	A	0.0463165	0.281959
Mper_Apis	36	49	ACPISg27645	MYPEROg25464	Ap2	Mp2	A	0.0973462	0.0127935
Mper_Apis	36	50	ACPISg27646	MYPEROg25465	Ap2	Mp2	A	0.0204841	0.176419
Mper_Apis	36	51	ACPISg27647	MYPEROg25466	Ap2	Mp2	A	0.0195046	0.22704
Mper_Apis	36	52	ACPISg27648	MYPEROg25467	Ap2	Mp2	A	0	0.174568
Mper_Apis	36	53	ACPISg27649	MYPEROg25468	Ap2	Mp2	A	0.00365453	0.0841369
Mper_Apis	36	54	ACPISg27651	MYPEROg25470	Ap2	Mp2	A	0.0148786	0.178989
Mper_Apis	36	55	ACPISg27652	MYPEROg25472	Ap2	Mp2	A	0.0392511	0.301337
Mper_Apis	36	56	ACPISg27656	MYPEROg25473	Ap2	Mp2	A	0.182936	0.0974341
Mper_Apis	36	57	ACPISg27657	MYPEROg25474	Ap2	Mp2	A	0.0112036	0.203509
Mper_Apis	36	58	ACPISg27658	MYPEROg25475	Ap2	Mp2	A	0.0370569	0.21537
Mper_Apis	36	59	ACPISg27659	MYPEROg25476	Ap2	Mp2	A	0.0971865	0.252454
Mper_Apis	36	60	ACPISg27660	MYPEROg25477	Ap2	Mp2	A	0.0274217	0.263662
Mper_Apis	37	0	ACPISg28687	MYPEROg24100	Ap2	Mp2	A	0.0666841	0.321205
Mper_Apis	37	1	ACPISg28689	MYPEROg24101	Ap2	Mp2	A	0.0304338	0.247513
Mper_Apis	37	2	ACPISg28690	MYPEROg24103	Ap2	Mp2	A	0.0642294	0.252273
Mper_Apis	37	3	ACPISg28692	MYPEROg24105	Ap2	Mp2	A	0.0256367	0.115029
Mper_Apis	37	4	ACPISg28694	MYPEROg24106	Ap2	Mp2	A	0.0301746	0.224408
Mper_Apis	37	5	ACPISg28695	MYPEROg24107	Ap2	Mp2	A	0.00106059	0.229666
Mper_Apis	37	6	ACPISg28696	MYPEROg24108	Ap2	Mp2	A	0.01836	0.220746
Mper_Apis	37	7	ACPISg28697	MYPEROg24109	Ap2	Mp2	A	0.0360817	0.196311
Mper_Apis	37	8	ACPISg28698	MYPEROg24110	Ap2	Mp2	A	0.0306045	0.337324
Mper_Apis	37	9	ACPISg28699	MYPEROg24111	Ap2	Mp2	A	0.00901219	0.141778
Mper_Apis	37	10	ACPISg28700	MYPEROg24112	Ap2	Mp2	A	0	0.234639
Mper_Apis	37	11	ACPISg28701	MYPEROg24113	Ap2	Mp2	A	0	0.24237
Mper_Apis	37	12	ACPISg28702	MYPEROg24114	Ap2	Mp2	A	0.00827721	0.246294
Mper_Apis	37	13	ACPISg28703	MYPEROg24115	Ap2	Mp2	A	0.00428791	0.119255
Mper_Apis	37	14	ACPISg28704	MYPEROg24116	Ap2	Mp2	A	0.0477901	0.24218
Mper_Apis	37	15	ACPISg28705	MYPEROg24117	Ap2	Mp2	A	0.0812578	0.208
Mper_Apis	37	16	ACPISg28706	MYPEROg24119	Ap2	Mp2	A	0.027673	0.172512
Mper_Apis	37	17	ACPISg28707	MYPEROg24122	Ap2	Mp2	A	0.00131723	0.154256
Mper_Apis	37	18	ACPISg28709	MYPEROg24123	Ap2	Mp2	A	0.0336705	0.162628
Mper_Apis	37	19	ACPISg28710	MYPEROg24125	Ap2	Mp2	A	0.00438745	0.169228
Mper_Apis	37	20	ACPISg28711	MYPEROg24126	Ap2	Mp2	A	0.0249658	0.152284
Mper_Apis	37	21	ACPISg28712	MYPEROg24128	Ap2	Mp2	A	0.0139329	0.225239
Mper_Apis	37	22	ACPISg28713	MYPEROg24129	Ap2	Mp2	A	0.0612635	0.251143
Mper_Apis	37	23	ACPISg28716	MYPEROg24130	Ap2	Mp2	A	0.0198482	0.213634
Mper_Apis	37	24	ACPISg28717	MYPEROg24131	Ap2	Mp2	A	0.052079	0.252622
Mper_Apis	37	25	ACPISg28718	MYPEROg24133	Ap2	Mp2	A	0.0305082	0.166791
Mper_Apis	37	26	ACPISg28719	MYPEROg24134	Ap2	Mp2	A	0.00573507	0.221155
Mper_Apis	37	27	ACPISg28720	MYPEROg24135	Ap2	Mp2	A	0.00816335	0.157744
Mper_Apis	37	28	ACPISg28722	MYPEROg24136	Ap2	Mp2	A	0.0123057	0.233886
Mper_Apis	37	29	ACPISg28724	MYPEROg24137	Ap2	Mp2	A	0.0101267	0.224927
Mper_Apis	37	30	ACPISg28725	MYPEROg24138	Ap2	Mp2	A	0.0093794	0.252936
Mper_Apis	37	31	ACPISg28726	MYPEROg24139	Ap2	Mp2	A	0.194077	0.319698
Mper_Apis	37	32	ACPISg28727	MYPEROg24140	Ap2	Mp2	A	0.0607883	0.148647
Mper_Apis	37	33	ACPISg28729	MYPEROg24143	Ap2	Mp2	A	0.324286	0.433674
Mper_Apis	37	34	ACPISg28732	MYPEROg24147	Ap2	Mp2	A	0.0258656	0.309811
Mper_Apis	37	35	ACPISg28733	MYPEROg24148	Ap2	Mp2	A	0.0126153	0.169134
Mper_Apis	37	36	ACPISg28734	MYPEROg24150	Ap2	Mp2	A	0.0866769	0.276228
Mper_Apis	37	37	ACPISg28736	MYPEROg24152	Ap2	Mp2	A	0.00776276	0.14139
Mper_Apis	37	38	ACPISg28740	MYPEROg24153	Ap2	Mp2	A	0.0464133	0.181079
Mper_Apis	37	39	ACPISg28741	MYPEROg24155	Ap2	Mp2	A	0.0162322	0.224086
Mper_Apis	37	40	ACPISg28742	MYPEROg24156	Ap2	Mp2	A	0.0802641	0.208548
Mper_Apis	37	41	ACPISg28743	MYPEROg24157	Ap2	Mp2	A	0.00148258	0.236803
Mper_Apis	37	42	ACPISg28744	MYPEROg24158	Ap2	Mp2	A	0.0375317	0.275143
Mper_Apis	37	43	ACPISg28748	MYPEROg24162	Ap2	Mp2	A	0.067114	0.249623
Mper_Apis	37	44	ACPISg28749	MYPEROg24163	Ap2	Mp2	A	0.00914005	0.252046
Mper_Apis	37	45	ACPISg28751	MYPEROg24165	Ap2	Mp2	A	0.00352734	0.135027
Mper_Apis	37	46	ACPISg28753	MYPEROg24171	Ap2	Mp2	A	0.0862333	0.272464
Mper_Apis	37	47	ACPISg28755	MYPEROg24172	Ap2	Mp2	A	0.0450595	0.39236
[truncated: 24,344 more rows]
