# Supplementary material for: Chromosome-Scale Genome Assemblies of Aphids Reveal Extensively Rearranged Autosomes and Long-Term Conservation of the X Chromosome
Source: Mol Biol Evol. 2020 Sep 23;38(3):856–75. doi: 10.1093/molbev/msaa246 (PMC7947777; doi:10.1093/molbev/msaa246)
Supplement: msaa246_Supplementary_Data [file msaa246_supplementary_data.zip › Supplementary_Table_2_3_aphids_OG_mapping.xlsx]

## Sheet: a
Supplementary Table 2a: One-to-one orthologs identified by OrthoFinder between M. persicae clone O v2 and A. pisum clone JIC1
Orthogroup_ID	M_persicae_gene_ID	A_pisum_gene_ID	M_persicae_scaffold	A_pisum_scaffold
OG0000000	MperO_g16459.t1	Apis_g27283.t1	scaffold_3	scaffold_2
OG0000000	MperO_g586.t1	Apis_g17499.t1	scaffold_1	scaffold_3
OG0000000	MperO_g12788.t1	Apis_g14642.t1	scaffold_4	scaffold_3
OG0000001	MperO_g1781.t1	Apis_g10887.t1	scaffold_1	scaffold_1
OG0000002	MperO_g23853.t1	Apis_g8973.t1	scaffold_2	scaffold_1
OG0000002	MperO_g2135.t1	Apis_g24421.t1	scaffold_1	scaffold_2
OG0000002	MperO_g21235.t1	Apis_g21614.t1	scaffold_6	scaffold_4
OG0000002	MperO_g4995.t1	Apis_g18308.t1	scaffold_1	scaffold_3
OG0000002	MperO_g26391.t1	Apis_g7602.t1	scaffold_2	scaffold_1
OG0000002	MperO_g24812.t1	Apis_g16888.t1	scaffold_2	scaffold_3
OG0000003	MperO_g1473.t1	Apis_g6779.t1	scaffold_1	scaffold_1
OG0000004	MperO_g13401.t1	Apis_g7935.t1	scaffold_4	scaffold_1
OG0000006	MperO_g4373.t1	Apis_g9078.t1	scaffold_1	scaffold_1
OG0000006	MperO_g5049.t1	Apis_g25929.t1	scaffold_1	scaffold_2
OG0000009	MperO_g3448.t1	Apis_g9798.t1	scaffold_1	scaffold_1
OG0000009	MperO_g10546.t1	Apis_g9798.t1	scaffold_4	scaffold_1
OG0000009	MperO_g3448.t1	Apis_g16155.t1	scaffold_1	scaffold_3
OG0000009	MperO_g10546.t1	Apis_g16155.t1	scaffold_4	scaffold_3
OG0000009	MperO_g16904.t1	Apis_g20600.t1	scaffold_3	scaffold_4
OG0000009	MperO_g16925.t1	Apis_g20600.t1	scaffold_3	scaffold_4
OG0000009	MperO_g16939.t1	Apis_g20600.t1	scaffold_3	scaffold_4
OG0000009	MperO_g16944.t1	Apis_g20600.t1	scaffold_3	scaffold_4
OG0000009	MperO_g17000.t1	Apis_g20600.t1	scaffold_3	scaffold_4
OG0000009	MperO_g17005.t1	Apis_g20600.t1	scaffold_3	scaffold_4
OG0000009	MperO_g17010.t1	Apis_g20600.t1	scaffold_3	scaffold_4
OG0000009	MperO_g17047.t1	Apis_g20600.t1	scaffold_3	scaffold_4
OG0000009	MperO_g16904.t1	Apis_g20603.t1	scaffold_3	scaffold_4
OG0000009	MperO_g16925.t1	Apis_g20603.t1	scaffold_3	scaffold_4
OG0000009	MperO_g16939.t1	Apis_g20603.t1	scaffold_3	scaffold_4
OG0000009	MperO_g16944.t1	Apis_g20603.t1	scaffold_3	scaffold_4
OG0000009	MperO_g17000.t1	Apis_g20603.t1	scaffold_3	scaffold_4
OG0000009	MperO_g17005.t1	Apis_g20603.t1	scaffold_3	scaffold_4
OG0000009	MperO_g17010.t1	Apis_g20603.t1	scaffold_3	scaffold_4
OG0000009	MperO_g17047.t1	Apis_g20603.t1	scaffold_3	scaffold_4
OG0000009	MperO_g16904.t1	Apis_g20645.t1	scaffold_3	scaffold_4
OG0000009	MperO_g16925.t1	Apis_g20645.t1	scaffold_3	scaffold_4
OG0000009	MperO_g16939.t1	Apis_g20645.t1	scaffold_3	scaffold_4
OG0000009	MperO_g16944.t1	Apis_g20645.t1	scaffold_3	scaffold_4
OG0000009	MperO_g17000.t1	Apis_g20645.t1	scaffold_3	scaffold_4
OG0000009	MperO_g17005.t1	Apis_g20645.t1	scaffold_3	scaffold_4
OG0000009	MperO_g17010.t1	Apis_g20645.t1	scaffold_3	scaffold_4
OG0000009	MperO_g17047.t1	Apis_g20645.t1	scaffold_3	scaffold_4
OG0000009	MperO_g16904.t1	Apis_g20651.t1	scaffold_3	scaffold_4
OG0000009	MperO_g16925.t1	Apis_g20651.t1	scaffold_3	scaffold_4
OG0000009	MperO_g16939.t1	Apis_g20651.t1	scaffold_3	scaffold_4
OG0000009	MperO_g16944.t1	Apis_g20651.t1	scaffold_3	scaffold_4
OG0000009	MperO_g17000.t1	Apis_g20651.t1	scaffold_3	scaffold_4
OG0000009	MperO_g17005.t1	Apis_g20651.t1	scaffold_3	scaffold_4
OG0000009	MperO_g17010.t1	Apis_g20651.t1	scaffold_3	scaffold_4
OG0000009	MperO_g17047.t1	Apis_g20651.t1	scaffold_3	scaffold_4
OG0000009	MperO_g16904.t1	Apis_g20796.t1	scaffold_3	scaffold_4
OG0000009	MperO_g16925.t1	Apis_g20796.t1	scaffold_3	scaffold_4
OG0000009	MperO_g16939.t1	Apis_g20796.t1	scaffold_3	scaffold_4
OG0000009	MperO_g16944.t1	Apis_g20796.t1	scaffold_3	scaffold_4
OG0000009	MperO_g17000.t1	Apis_g20796.t1	scaffold_3	scaffold_4
OG0000009	MperO_g17005.t1	Apis_g20796.t1	scaffold_3	scaffold_4
OG0000009	MperO_g17010.t1	Apis_g20796.t1	scaffold_3	scaffold_4
OG0000009	MperO_g17047.t1	Apis_g20796.t1	scaffold_3	scaffold_4
OG0000009	MperO_g16904.t1	Apis_g20801.t1	scaffold_3	scaffold_4
OG0000009	MperO_g16925.t1	Apis_g20801.t1	scaffold_3	scaffold_4
OG0000009	MperO_g16939.t1	Apis_g20801.t1	scaffold_3	scaffold_4
OG0000009	MperO_g16944.t1	Apis_g20801.t1	scaffold_3	scaffold_4
OG0000009	MperO_g17000.t1	Apis_g20801.t1	scaffold_3	scaffold_4
OG0000009	MperO_g17005.t1	Apis_g20801.t1	scaffold_3	scaffold_4
OG0000009	MperO_g17010.t1	Apis_g20801.t1	scaffold_3	scaffold_4
OG0000009	MperO_g17047.t1	Apis_g20801.t1	scaffold_3	scaffold_4
OG0000009	MperO_g16904.t1	Apis_g20994.t1	scaffold_3	scaffold_4
OG0000009	MperO_g16925.t1	Apis_g20994.t1	scaffold_3	scaffold_4
OG0000009	MperO_g16939.t1	Apis_g20994.t1	scaffold_3	scaffold_4
OG0000009	MperO_g16944.t1	Apis_g20994.t1	scaffold_3	scaffold_4
OG0000009	MperO_g17000.t1	Apis_g20994.t1	scaffold_3	scaffold_4
OG0000009	MperO_g17005.t1	Apis_g20994.t1	scaffold_3	scaffold_4
OG0000009	MperO_g17010.t1	Apis_g20994.t1	scaffold_3	scaffold_4
OG0000009	MperO_g17047.t1	Apis_g20994.t1	scaffold_3	scaffold_4
OG0000009	MperO_g16904.t1	Apis_g21095.t1	scaffold_3	scaffold_4
OG0000009	MperO_g16925.t1	Apis_g21095.t1	scaffold_3	scaffold_4
OG0000009	MperO_g16939.t1	Apis_g21095.t1	scaffold_3	scaffold_4
OG0000009	MperO_g16944.t1	Apis_g21095.t1	scaffold_3	scaffold_4
OG0000009	MperO_g17000.t1	Apis_g21095.t1	scaffold_3	scaffold_4
OG0000009	MperO_g17005.t1	Apis_g21095.t1	scaffold_3	scaffold_4
OG0000009	MperO_g17010.t1	Apis_g21095.t1	scaffold_3	scaffold_4
OG0000009	MperO_g17047.t1	Apis_g21095.t1	scaffold_3	scaffold_4
OG0000009	MperO_g16904.t1	Apis_g21100.t1	scaffold_3	scaffold_4
OG0000009	MperO_g16925.t1	Apis_g21100.t1	scaffold_3	scaffold_4
OG0000009	MperO_g16939.t1	Apis_g21100.t1	scaffold_3	scaffold_4
OG0000009	MperO_g16944.t1	Apis_g21100.t1	scaffold_3	scaffold_4
OG0000009	MperO_g17000.t1	Apis_g21100.t1	scaffold_3	scaffold_4
OG0000009	MperO_g17005.t1	Apis_g21100.t1	scaffold_3	scaffold_4
OG0000009	MperO_g17010.t1	Apis_g21100.t1	scaffold_3	scaffold_4
OG0000009	MperO_g17047.t1	Apis_g21100.t1	scaffold_3	scaffold_4
OG0000009	MperO_g16904.t1	Apis_g21161.t1	scaffold_3	scaffold_4
OG0000009	MperO_g16925.t1	Apis_g21161.t1	scaffold_3	scaffold_4
OG0000009	MperO_g16939.t1	Apis_g21161.t1	scaffold_3	scaffold_4
OG0000009	MperO_g16944.t1	Apis_g21161.t1	scaffold_3	scaffold_4
OG0000009	MperO_g17000.t1	Apis_g21161.t1	scaffold_3	scaffold_4
OG0000009	MperO_g17005.t1	Apis_g21161.t1	scaffold_3	scaffold_4
OG0000009	MperO_g17010.t1	Apis_g21161.t1	scaffold_3	scaffold_4
OG0000009	MperO_g17047.t1	Apis_g21161.t1	scaffold_3	scaffold_4
OG0000010	MperO_g4707.t1	Apis_g12843.t1	scaffold_1	scaffold_1
OG0000010	MperO_g5537.t1	Apis_g12722.t1	scaffold_1	scaffold_1
OG0000011	MperO_g1042.t1	Apis_g708.t1	scaffold_1	scaffold_1
OG0000011	MperO_g2161.t1	Apis_g10767.t1	scaffold_1	scaffold_1
OG0000012	MperO_g7953.t1	Apis_g2839.t1	scaffold_1	scaffold_1
OG0000014	MperO_g24294.t1	Apis_g11297.t1	scaffold_2	scaffold_1
OG0000014	MperO_g9074.t1	Apis_g11781.t1	scaffold_1	scaffold_1
OG0000014	MperO_g4055.t1	Apis_g10776.t1	scaffold_1	scaffold_1
OG0000015	MperO_g3134.t1	Apis_g1583.t1	scaffold_1	scaffold_1
OG0000017	MperO_g5011.t1	Apis_g8874.t1	scaffold_1	scaffold_1
OG0000018	MperO_g25010.t1	Apis_g7396.t1	scaffold_2	scaffold_1
OG0000018	MperO_g19216.t1	Apis_g12664.t1	scaffold_3	scaffold_1
OG0000018	MperO_g4193.t1	Apis_g12035.t1	scaffold_1	scaffold_1
OG0000019	MperO_g4873.t1	Apis_g6573.t1	scaffold_1	scaffold_1
OG0000019	MperO_g2224.t1	Apis_g11374.t1	scaffold_1	scaffold_1
OG0000019	MperO_g21607.t1	Apis_g10826.t1	scaffold_6	scaffold_1
OG0000020	MperO_g2230.t1	Apis_g15580.t1	scaffold_1	scaffold_3
OG0000020	MperO_g6664.t1	Apis_g12893.t1	scaffold_1	scaffold_1
OG0000021	MperO_g14315.t1	Apis_g14990.t1	scaffold_5	scaffold_3
OG0000021	MperO_g654.t1	Apis_g12049.t1	scaffold_1	scaffold_1
OG0000022	MperO_g594.t1	Apis_g6375.t1	scaffold_1	scaffold_1
OG0000022	MperO_g22274.t1	Apis_g7451.t1	scaffold_2	scaffold_1
OG0000022	MperO_g1251.t1	Apis_g28868.t1	scaffold_1	scaffold_2
OG0000022	MperO_g1953.t1	Apis_g7880.t1	scaffold_1	scaffold_1
OG0000022	MperO_g18189.t1	Apis_g1742.t1	scaffold_3	scaffold_1
OG0000025	MperO_g2959.t1	Apis_g5788.t1	scaffold_1	scaffold_1
OG0000025	MperO_g4163.t1	Apis_g9704.t1	scaffold_1	scaffold_1
OG0000028	MperO_g16912.t1	Apis_g20795.t1	scaffold_3	scaffold_4
OG0000028	MperO_g16942.t1	Apis_g20795.t1	scaffold_3	scaffold_4
OG0000028	MperO_g17007.t1	Apis_g20795.t1	scaffold_3	scaffold_4
OG0000028	MperO_g17011.t1	Apis_g20795.t1	scaffold_3	scaffold_4
OG0000028	MperO_g16912.t1	Apis_g20800.t1	scaffold_3	scaffold_4
OG0000028	MperO_g16942.t1	Apis_g20800.t1	scaffold_3	scaffold_4
OG0000028	MperO_g17007.t1	Apis_g20800.t1	scaffold_3	scaffold_4
OG0000028	MperO_g17011.t1	Apis_g20800.t1	scaffold_3	scaffold_4
OG0000028	MperO_g16912.t1	Apis_g21096.t1	scaffold_3	scaffold_4
OG0000028	MperO_g16942.t1	Apis_g21096.t1	scaffold_3	scaffold_4
OG0000028	MperO_g17007.t1	Apis_g21096.t1	scaffold_3	scaffold_4
OG0000028	MperO_g17011.t1	Apis_g21096.t1	scaffold_3	scaffold_4
OG0000028	MperO_g16912.t1	Apis_g21101.t1	scaffold_3	scaffold_4
OG0000028	MperO_g16942.t1	Apis_g21101.t1	scaffold_3	scaffold_4
OG0000028	MperO_g17007.t1	Apis_g21101.t1	scaffold_3	scaffold_4
OG0000028	MperO_g17011.t1	Apis_g21101.t1	scaffold_3	scaffold_4
OG0000028	MperO_g16912.t1	Apis_g21162.t1	scaffold_3	scaffold_4
OG0000028	MperO_g16942.t1	Apis_g21162.t1	scaffold_3	scaffold_4
OG0000028	MperO_g17007.t1	Apis_g21162.t1	scaffold_3	scaffold_4
OG0000028	MperO_g17011.t1	Apis_g21162.t1	scaffold_3	scaffold_4
OG0000030	MperO_g15573.t1	Apis_g7569.t1	scaffold_3	scaffold_1
OG0000031	MperO_g21043.t1	Apis_g6156.t1	scaffold_6	scaffold_1
OG0000032	MperO_g2904.t1	Apis_g20084.t1	scaffold_1	scaffold_3
OG0000032	MperO_g5590.t1	Apis_g5735.t1	scaffold_1	scaffold_1
OG0000032	MperO_g8899.t1	Apis_g12670.t1	scaffold_1	scaffold_1
OG0000034	MperO_g1557.t1	Apis_g11698.t1	scaffold_1	scaffold_1
OG0000034	MperO_g2458.t1	Apis_g11059.t1	scaffold_1	scaffold_1
OG0000036	MperO_g1614.t1	Apis_g11696.t1	scaffold_1	scaffold_1
OG0000036	MperO_g13096.t2	Apis_g18818.t1	scaffold_4	scaffold_3
OG0000036	MperO_g8611.t1	Apis_g5756.t1	scaffold_1	scaffold_1
OG0000039	MperO_g5489.t1	Apis_g6355.t1	scaffold_1	scaffold_1
OG0000041	MperO_g24121.t1	Apis_g6153.t1	scaffold_2	scaffold_1
OG0000041	MperO_g3356.t1	Apis_g5480.t1	scaffold_1	scaffold_1
OG0000041	MperO_g22276.t1	Apis_g18858.t1	scaffold_2	scaffold_3
OG0000043	MperO_g17054.t1	Apis_g8380.t1	scaffold_3	scaffold_1
OG0000044	MperO_g7200.t1	Apis_g11239.t1	scaffold_1	scaffold_1
OG0000049	MperO_g20168.t1	Apis_g24277.t1	scaffold_6	scaffold_2
OG0000049	MperO_g20166.t1	Apis_g24283.t1	scaffold_6	scaffold_2
OG0000049	MperO_g20167.t1	Apis_g24282.t1	scaffold_6	scaffold_2
OG0000051	MperO_g7946.t1	Apis_g17379.t1	scaffold_1	scaffold_3
OG0000052	MperO_g3305.t1	Apis_g7688.t1	scaffold_1	scaffold_1
OG0000052	MperO_g12648.t1	Apis_g8689.t1	scaffold_4	scaffold_1
OG0000052	MperO_g4267.t1	Apis_g7690.t1	scaffold_1	scaffold_1
OG0000054	MperO_g3247.t1	Apis_g27938.t1	scaffold_1	scaffold_2
OG0000054	MperO_g3024.t1	Apis_g23634.t1	scaffold_1	scaffold_2
OG0000055	MperO_g1889.t1	Apis_g3462.t1	scaffold_1	scaffold_1
OG0000062	MperO_g24439.t1	Apis_g23490.t1	scaffold_2	scaffold_2
OG0000063	MperO_g3298.t1	Apis_g10764.t1	scaffold_1	scaffold_1
OG0000064	MperO_g20836.t1	Apis_g12235.t1	scaffold_6	scaffold_1
OG0000064	MperO_g26331.t1	Apis_g8630.t1	scaffold_2	scaffold_1
OG0000064	MperO_g21608.t1	Apis_g16079.t1	scaffold_6	scaffold_3
OG0000064	MperO_g12384.t1	Apis_g12546.t1	scaffold_4	scaffold_1
OG0000064	MperO_g842.t1	Apis_g19310.t1	scaffold_1	scaffold_3
OG0000064	MperO_g5555.t1	Apis_g9133.t1	scaffold_1	scaffold_1
OG0000065	MperO_g13152.t1	Apis_g15805.t1	scaffold_4	scaffold_3
OG0000065	MperO_g14450.t1	Apis_g30255.t1	scaffold_5	scaffold_2
OG0000065	MperO_g9684.t2	Apis_g19311.t1	scaffold_4	scaffold_3
OG0000066	MperO_g622.t1	Apis_g17179.t1	scaffold_1	scaffold_3
OG0000066	MperO_g1484.t1	Apis_g11738.t1	scaffold_1	scaffold_1
OG0000069	MperO_g2043.t1	Apis_g27171.t1	scaffold_1	scaffold_2
OG0000070	MperO_g2348.t1	Apis_g6809.t1	scaffold_1	scaffold_1
OG0000073	MperO_g4824.t1	Apis_g17979.t1	scaffold_1	scaffold_3
OG0000073	MperO_g2868.t1	Apis_g12248.t1	scaffold_1	scaffold_1
OG0000074	MperO_g1862.t1	Apis_g14024.t1	scaffold_1	scaffold_3
OG0000074	MperO_g5917.t1	Apis_g9177.t1	scaffold_1	scaffold_1
OG0000079	MperO_g16910.t1	Apis_g20598.t1	scaffold_3	scaffold_4
OG0000079	MperO_g16941.t1	Apis_g20598.t1	scaffold_3	scaffold_4
OG0000079	MperO_g17006.t1	Apis_g20598.t1	scaffold_3	scaffold_4
OG0000079	MperO_g17012.t1	Apis_g20598.t1	scaffold_3	scaffold_4
OG0000079	MperO_g17015.t1	Apis_g20598.t1	scaffold_3	scaffold_4
OG0000079	MperO_g16910.t1	Apis_g20794.t1	scaffold_3	scaffold_4
OG0000079	MperO_g16941.t1	Apis_g20794.t1	scaffold_3	scaffold_4
OG0000079	MperO_g17006.t1	Apis_g20794.t1	scaffold_3	scaffold_4
OG0000079	MperO_g17012.t1	Apis_g20794.t1	scaffold_3	scaffold_4
OG0000079	MperO_g17015.t1	Apis_g20794.t1	scaffold_3	scaffold_4
OG0000079	MperO_g16910.t1	Apis_g20799.t1	scaffold_3	scaffold_4
OG0000079	MperO_g16941.t1	Apis_g20799.t1	scaffold_3	scaffold_4
OG0000079	MperO_g17006.t1	Apis_g20799.t1	scaffold_3	scaffold_4
OG0000079	MperO_g17012.t1	Apis_g20799.t1	scaffold_3	scaffold_4
OG0000079	MperO_g17015.t1	Apis_g20799.t1	scaffold_3	scaffold_4
OG0000079	MperO_g16910.t1	Apis_g20804.t1	scaffold_3	scaffold_4
OG0000079	MperO_g16941.t1	Apis_g20804.t1	scaffold_3	scaffold_4
OG0000079	MperO_g17006.t1	Apis_g20804.t1	scaffold_3	scaffold_4
OG0000079	MperO_g17012.t1	Apis_g20804.t1	scaffold_3	scaffold_4
OG0000079	MperO_g17015.t1	Apis_g20804.t1	scaffold_3	scaffold_4
OG0000079	MperO_g16910.t1	Apis_g21008.t1	scaffold_3	scaffold_4
OG0000079	MperO_g16941.t1	Apis_g21008.t1	scaffold_3	scaffold_4
OG0000079	MperO_g17006.t1	Apis_g21008.t1	scaffold_3	scaffold_4
OG0000079	MperO_g17012.t1	Apis_g21008.t1	scaffold_3	scaffold_4
OG0000079	MperO_g17015.t1	Apis_g21008.t1	scaffold_3	scaffold_4
OG0000079	MperO_g16910.t1	Apis_g21097.t1	scaffold_3	scaffold_4
OG0000079	MperO_g16941.t1	Apis_g21097.t1	scaffold_3	scaffold_4
OG0000079	MperO_g17006.t1	Apis_g21097.t1	scaffold_3	scaffold_4
OG0000079	MperO_g17012.t1	Apis_g21097.t1	scaffold_3	scaffold_4
OG0000079	MperO_g17015.t1	Apis_g21097.t1	scaffold_3	scaffold_4
OG0000079	MperO_g16910.t1	Apis_g21103.t1	scaffold_3	scaffold_4
OG0000079	MperO_g16941.t1	Apis_g21103.t1	scaffold_3	scaffold_4
OG0000079	MperO_g17006.t1	Apis_g21103.t1	scaffold_3	scaffold_4
OG0000079	MperO_g17012.t1	Apis_g21103.t1	scaffold_3	scaffold_4
OG0000079	MperO_g17015.t1	Apis_g21103.t1	scaffold_3	scaffold_4
OG0000079	MperO_g16910.t1	Apis_g21150.t1	scaffold_3	scaffold_4
OG0000079	MperO_g16941.t1	Apis_g21150.t1	scaffold_3	scaffold_4
OG0000079	MperO_g17006.t1	Apis_g21150.t1	scaffold_3	scaffold_4
OG0000079	MperO_g17012.t1	Apis_g21150.t1	scaffold_3	scaffold_4
OG0000079	MperO_g17015.t1	Apis_g21150.t1	scaffold_3	scaffold_4
OG0000079	MperO_g16910.t1	Apis_g21156.t1	scaffold_3	scaffold_4
OG0000079	MperO_g16941.t1	Apis_g21156.t1	scaffold_3	scaffold_4
OG0000079	MperO_g17006.t1	Apis_g21156.t1	scaffold_3	scaffold_4
OG0000079	MperO_g17012.t1	Apis_g21156.t1	scaffold_3	scaffold_4
OG0000079	MperO_g17015.t1	Apis_g21156.t1	scaffold_3	scaffold_4
OG0000079	MperO_g16910.t1	Apis_g21164.t1	scaffold_3	scaffold_4
OG0000079	MperO_g16941.t1	Apis_g21164.t1	scaffold_3	scaffold_4
OG0000079	MperO_g17006.t1	Apis_g21164.t1	scaffold_3	scaffold_4
OG0000079	MperO_g17012.t1	Apis_g21164.t1	scaffold_3	scaffold_4
OG0000079	MperO_g17015.t1	Apis_g21164.t1	scaffold_3	scaffold_4
OG0000080	MperO_g10689.t1	Apis_g3299.t1	scaffold_4	scaffold_1
OG0000080	MperO_g17521.t1	Apis_g18473.t1	scaffold_3	scaffold_3
OG0000085	MperO_g1237.t1	Apis_g6066.t1	scaffold_1	scaffold_1
OG0000085	MperO_g23726.t1	Apis_g6756.t1	scaffold_2	scaffold_1
OG0000088	MperO_g5057.t1	Apis_g3276.t1	scaffold_1	scaffold_1
OG0000090	MperO_g18950.t1	Apis_g31150.t1	scaffold_3	scaffold_2
OG0000090	MperO_g23235.t1	Apis_g25288.t1	scaffold_2	scaffold_2
OG0000090	MperO_g18967.t1	Apis_g9788.t1	scaffold_3	scaffold_1
OG0000098	MperO_g13072.t1	Apis_g11247.t1	scaffold_4	scaffold_1
OG0000108	MperO_g18817.t1	Apis_g17911.t1	scaffold_3	scaffold_3
OG0000110	MperO_g5827.t1	Apis_g2629.t1	scaffold_1	scaffold_1
OG0000117	MperO_g4946.t1	Apis_g5685.t1	scaffold_1	scaffold_1
OG0000118	MperO_g14511.t1	Apis_g2408.t1	scaffold_5	scaffold_1
OG0000122	MperO_g18542.t1	Apis_g25120.t1	scaffold_3	scaffold_2
OG0000123	MperO_g23792.t1	Apis_g25414.t1	scaffold_2	scaffold_2
OG0000125	MperO_g5056.t1	Apis_g14438.t1	scaffold_1	scaffold_3
OG0000125	MperO_g5193.t1	Apis_g12166.t1	scaffold_1	scaffold_1
OG0000125	MperO_g698.t1	Apis_g8218.t1	scaffold_1	scaffold_1
OG0000130	MperO_g23824.t1	Apis_g12684.t1	scaffold_2	scaffold_1
OG0000130	MperO_g3187.t1	Apis_g8600.t1	scaffold_1	scaffold_1
OG0000130	MperO_g19241.t1	Apis_g6901.t1	scaffold_3	scaffold_1
OG0000131	MperO_g4757.t1	Apis_g5728.t1	scaffold_1	scaffold_1
OG0000132	MperO_g22300.t1	Apis_g7075.t1	scaffold_2	scaffold_1
OG0000134	MperO_g17468.t1	Apis_g26276.t1	scaffold_3	scaffold_2
OG0000134	MperO_g7829.t2	Apis_g10494.t1	scaffold_1	scaffold_1
OG0000136	MperO_g2188.t1	Apis_g6837.t1	scaffold_1	scaffold_1
OG0000136	MperO_g27635.t1	Apis_g28102.t1	scaffold_2	scaffold_2
OG0000143	MperO_g15405.t1	Apis_g20039.t1	scaffold_5	scaffold_3
OG0000148	MperO_g2652.t1	Apis_g15155.t1	scaffold_1	scaffold_3
OG0000149	MperO_g23530.t1	Apis_g23347.t1	scaffold_2	scaffold_2
OG0000152	MperO_g922.t1	Apis_g29019.t1	scaffold_1	scaffold_2
OG0000153	MperO_g8369.t1	Apis_g4933.t1	scaffold_1	scaffold_1
OG0000157	MperO_g16905.t1	Apis_g20646.t1	scaffold_3	scaffold_4
OG0000157	MperO_g16906.t1	Apis_g20646.t1	scaffold_3	scaffold_4
OG0000157	MperO_g16938.t1	Apis_g20646.t1	scaffold_3	scaffold_4
OG0000157	MperO_g16943.t1	Apis_g20646.t1	scaffold_3	scaffold_4
OG0000157	MperO_g16999.t1	Apis_g20646.t1	scaffold_3	scaffold_4
OG0000157	MperO_g17004.t1	Apis_g20646.t1	scaffold_3	scaffold_4
OG0000157	MperO_g17009.t1	Apis_g20646.t1	scaffold_3	scaffold_4
OG0000157	MperO_g17014.t1	Apis_g20646.t1	scaffold_3	scaffold_4
OG0000157	MperO_g17048.t1	Apis_g20646.t1	scaffold_3	scaffold_4
OG0000157	MperO_g16905.t1	Apis_g20650.t1	scaffold_3	scaffold_4
OG0000157	MperO_g16906.t1	Apis_g20650.t1	scaffold_3	scaffold_4
OG0000157	MperO_g16938.t1	Apis_g20650.t1	scaffold_3	scaffold_4
OG0000157	MperO_g16943.t1	Apis_g20650.t1	scaffold_3	scaffold_4
OG0000157	MperO_g16999.t1	Apis_g20650.t1	scaffold_3	scaffold_4
OG0000157	MperO_g17004.t1	Apis_g20650.t1	scaffold_3	scaffold_4
OG0000157	MperO_g17009.t1	Apis_g20650.t1	scaffold_3	scaffold_4
OG0000157	MperO_g17014.t1	Apis_g20650.t1	scaffold_3	scaffold_4
OG0000157	MperO_g17048.t1	Apis_g20650.t1	scaffold_3	scaffold_4
OG0000157	MperO_g16905.t1	Apis_g20802.t1	scaffold_3	scaffold_4
OG0000157	MperO_g16906.t1	Apis_g20802.t1	scaffold_3	scaffold_4
OG0000157	MperO_g16938.t1	Apis_g20802.t1	scaffold_3	scaffold_4
OG0000157	MperO_g16943.t1	Apis_g20802.t1	scaffold_3	scaffold_4
OG0000157	MperO_g16999.t1	Apis_g20802.t1	scaffold_3	scaffold_4
OG0000157	MperO_g17004.t1	Apis_g20802.t1	scaffold_3	scaffold_4
OG0000157	MperO_g17009.t1	Apis_g20802.t1	scaffold_3	scaffold_4
OG0000157	MperO_g17014.t1	Apis_g20802.t1	scaffold_3	scaffold_4
OG0000157	MperO_g17048.t1	Apis_g20802.t1	scaffold_3	scaffold_4
OG0000157	MperO_g16905.t1	Apis_g20993.t1	scaffold_3	scaffold_4
OG0000157	MperO_g16906.t1	Apis_g20993.t1	scaffold_3	scaffold_4
OG0000157	MperO_g16938.t1	Apis_g20993.t1	scaffold_3	scaffold_4
OG0000157	MperO_g16943.t1	Apis_g20993.t1	scaffold_3	scaffold_4
OG0000157	MperO_g16999.t1	Apis_g20993.t1	scaffold_3	scaffold_4
OG0000157	MperO_g17004.t1	Apis_g20993.t1	scaffold_3	scaffold_4
OG0000157	MperO_g17009.t1	Apis_g20993.t1	scaffold_3	scaffold_4
OG0000157	MperO_g17014.t1	Apis_g20993.t1	scaffold_3	scaffold_4
OG0000157	MperO_g17048.t1	Apis_g20993.t1	scaffold_3	scaffold_4
OG0000157	MperO_g16905.t1	Apis_g21010.t1	scaffold_3	scaffold_4
OG0000157	MperO_g16906.t1	Apis_g21010.t1	scaffold_3	scaffold_4
OG0000157	MperO_g16938.t1	Apis_g21010.t1	scaffold_3	scaffold_4
OG0000157	MperO_g16943.t1	Apis_g21010.t1	scaffold_3	scaffold_4
OG0000157	MperO_g16999.t1	Apis_g21010.t1	scaffold_3	scaffold_4
OG0000157	MperO_g17004.t1	Apis_g21010.t1	scaffold_3	scaffold_4
OG0000157	MperO_g17009.t1	Apis_g21010.t1	scaffold_3	scaffold_4
OG0000157	MperO_g17014.t1	Apis_g21010.t1	scaffold_3	scaffold_4
OG0000157	MperO_g17048.t1	Apis_g21010.t1	scaffold_3	scaffold_4
OG0000160	MperO_g12362.t1	Apis_g15885.t1	scaffold_4	scaffold_3
OG0000163	MperO_g15892.t1	Apis_g11327.t1	scaffold_3	scaffold_1
OG0000170	MperO_g22519.t1	Apis_g27921.t1	scaffold_2	scaffold_2
OG0000172	MperO_g507.t1	Apis_g10994.t1	scaffold_1	scaffold_1
OG0000172	MperO_g24197.t1	Apis_g12190.t1	scaffold_2	scaffold_1
OG0000176	MperO_g27285.t1	Apis_g24263.t1	scaffold_2	scaffold_2
OG0000182	MperO_g1974.t2	Apis_g4574.t1	scaffold_1	scaffold_1
OG0000186	MperO_g16413.t1	Apis_g22536.t1	scaffold_3	scaffold_4
OG0000190	MperO_g9138.t1	Apis_g6209.t1	scaffold_1	scaffold_1
OG0000190	MperO_g2952.t1	Apis_g666.t1	scaffold_1	scaffold_1
OG0000191	MperO_g2844.t1	Apis_g10479.t1	scaffold_1	scaffold_1
OG0000196	MperO_g4130.t1	Apis_g9863.t1	scaffold_1	scaffold_1
OG0000199	MperO_g20833.t1	Apis_g30516.t1	scaffold_6	scaffold_2
OG0000207	MperO_g2886.t1	Apis_g8725.t1	scaffold_1	scaffold_1
OG0000207	MperO_g24199.t1	Apis_g2066.t1	scaffold_2	scaffold_1
OG0000209	MperO_g4421.t1	Apis_g3664.t1	scaffold_1	scaffold_1
OG0000213	MperO_g22497.t1	Apis_g27521.t1	scaffold_2	scaffold_2
OG0000213	MperO_g10476.t1	Apis_g15576.t1	scaffold_4	scaffold_3
OG0000215	MperO_g1063.t1	Apis_g27848.t1	scaffold_1	scaffold_2
OG0000219	MperO_g2331.t1	Apis_g9884.t1	scaffold_1	scaffold_1
OG0000219	MperO_g2492.t1	Apis_g7784.t1	scaffold_1	scaffold_1
OG0000222	MperO_g1191.t1	Apis_g10481.t1	scaffold_1	scaffold_1
OG0000224	MperO_g3668.t1	Apis_g905.t1	scaffold_1	scaffold_1
OG0000231	MperO_g18093.t1	Apis_g25192.t1	scaffold_3	scaffold_2
OG0000231	MperO_g13915.t1	Apis_g6279.t1	scaffold_5	scaffold_1
OG0000232	MperO_g8075.t1	Apis_g18100.t1	scaffold_1	scaffold_3
OG0000232	MperO_g22343.t1	Apis_g30722.t1	scaffold_2	scaffold_2
OG0000232	MperO_g23881.t1	Apis_g29237.t1	scaffold_2	scaffold_2
OG0000237	MperO_g8891.t1	Apis_g6594.t1	scaffold_1	scaffold_1
OG0000238	MperO_g8826.t1	Apis_g19217.t1	scaffold_1	scaffold_3
OG0000239	MperO_g5595.t1	Apis_g11467.t1	scaffold_1	scaffold_1
OG0000239	MperO_g1638.t1	Apis_g12404.t1	scaffold_1	scaffold_1
OG0000252	MperO_g1824.t1	Apis_g7315.t1	scaffold_1	scaffold_1
OG0000253	MperO_g12678.t2	Apis_g28502.t1	scaffold_4	scaffold_2
OG0000256	MperO_g8143.t1	Apis_g12386.t1	scaffold_1	scaffold_1
OG0000260	MperO_g16706.t1	Apis_g9532.t1	scaffold_3	scaffold_1
OG0000261	MperO_g23838.t1	Apis_g6973.t1	scaffold_2	scaffold_1
OG0000263	MperO_g24814.t1	Apis_g6200.t1	scaffold_2	scaffold_1
OG0000263	MperO_g13433.t1	Apis_g9038.t1	scaffold_4	scaffold_1
OG0000267	MperO_g25349.t1	Apis_g13686.t1	scaffold_2	scaffold_3
OG0000271	MperO_g21508.t1	Apis_g25774.t1	scaffold_6	scaffold_2
OG0000284	MperO_g12004.t1	Apis_g6907.t1	scaffold_4	scaffold_1
OG0000285	MperO_g17605.t1	Apis_g22537.t1	scaffold_3	scaffold_4
OG0000287	MperO_g22490.t1	Apis_g16464.t1	scaffold_2	scaffold_3
OG0000295	MperO_g4177.t1	Apis_g9587.t1	scaffold_1	scaffold_1
OG0000308	MperO_g18675.t1	Apis_g8970.t1	scaffold_3	scaffold_1
OG0000315	MperO_g25256.t1	Apis_g29601.t1	scaffold_2	scaffold_2
OG0000316	MperO_g21696.t1	Apis_g25490.t1	scaffold_6	scaffold_2
OG0000319	MperO_g25377.t1	Apis_g12178.t1	scaffold_2	scaffold_1
OG0000322	MperO_g5707.t1	Apis_g7948.t1	scaffold_1	scaffold_1
OG0000322	MperO_g3730.t1	Apis_g8124.t1	scaffold_1	scaffold_1
OG0000323	MperO_g15487.t1	Apis_g22086.t1	scaffold_3	scaffold_4
OG0000323	MperO_g3908.t1	Apis_g8376.t1	scaffold_1	scaffold_1
OG0000323	MperO_g24981.t1	Apis_g24953.t1	scaffold_2	scaffold_2
OG0000323	MperO_g23005.t1	Apis_g23158.t1	scaffold_2	scaffold_2
OG0000328	MperO_g18971.t1	Apis_g25119.t1	scaffold_3	scaffold_2
OG0000338	MperO_g13050.t1	Apis_g19673.t1	scaffold_4	scaffold_3
OG0000357	MperO_g16710.t1	Apis_g4788.t2	scaffold_3	scaffold_1
OG0000359	MperO_g5387.t1	Apis_g5276.t1	scaffold_1	scaffold_1
OG0000359	MperO_g16607.t1	Apis_g29294.t1	scaffold_3	scaffold_2
OG0000359	MperO_g16599.t1	Apis_g29290.t1	scaffold_3	scaffold_2
OG0000360	MperO_g575.t1	Apis_g13506.t1	scaffold_1	scaffold_3
OG0000360	MperO_g1728.t1	Apis_g7588.t1	scaffold_1	scaffold_1
OG0000361	MperO_g8572.t1	Apis_g6192.t1	scaffold_1	scaffold_1
OG0000361	MperO_g2236.t1	Apis_g8661.t1	scaffold_1	scaffold_1
OG0000363	MperO_g21695.t1	Apis_g7474.t1	scaffold_6	scaffold_1
OG0000366	MperO_g9765.t1	Apis_g13782.t1	scaffold_4	scaffold_3
OG0000366	MperO_g5940.t1	Apis_g5964.t1	scaffold_1	scaffold_1
OG0000367	MperO_g3381.t1	Apis_g10400.t1	scaffold_1	scaffold_1
OG0000382	MperO_g25263.t1	Apis_g28865.t1	scaffold_2	scaffold_2
OG0000382	MperO_g10143.t1	Apis_g16252.t1	scaffold_4	scaffold_3
OG0000382	MperO_g12958.t1	Apis_g16657.t1	scaffold_4	scaffold_3
OG0000382	MperO_g18594.t1	Apis_g22365.t1	scaffold_3	scaffold_4
OG0000384	MperO_g11002.t1	Apis_g13264.t1	scaffold_4	scaffold_3
OG0000392	MperO_g25147.t1	Apis_g6102.t1	scaffold_2	scaffold_1
OG0000400	MperO_g4651.t1	Apis_g9475.t1	scaffold_1	scaffold_1
OG0000403	MperO_g1164.t1	Apis_g11959.t1	scaffold_1	scaffold_1
OG0000405	MperO_g4383.t1	Apis_g2116.t1	scaffold_1	scaffold_1
OG0000415	MperO_g1799.t1	Apis_g8226.t1	scaffold_1	scaffold_1
OG0000415	MperO_g601.t1	Apis_g5445.t1	scaffold_1	scaffold_1
OG0000417	MperO_g9121.t1	Apis_g6220.t1	scaffold_1	scaffold_1
OG0000417	MperO_g17616.t1	Apis_g8578.t1	scaffold_3	scaffold_1
OG0000422	MperO_g16245.t1	Apis_g19418.t1	scaffold_3	scaffold_3
OG0000430	MperO_g2290.t1	Apis_g21565.t1	scaffold_1	scaffold_4
OG0000430	MperO_g1603.t1	Apis_g9883.t1	scaffold_1	scaffold_1
OG0000431	MperO_g603.t1	Apis_g10164.t1	scaffold_1	scaffold_1
OG0000435	MperO_g18596.t1	Apis_g15712.t1	scaffold_3	scaffold_3
OG0000440	MperO_g25001.t1	Apis_g27004.t1	scaffold_2	scaffold_2
OG0000440	MperO_g25002.t1	Apis_g27005.t1	scaffold_2	scaffold_2
OG0000444	MperO_g939.t1	Apis_g18832.t1	scaffold_1	scaffold_3
OG0000445	MperO_g25344.t1	Apis_g19301.t1	scaffold_2	scaffold_3
OG0000453	MperO_g2682.t1	Apis_g12237.t1	scaffold_1	scaffold_1
OG0000459	MperO_g10615.t1	Apis_g10456.t1	scaffold_4	scaffold_1
OG0000468	MperO_g17159.t1	Apis_g14190.t1	scaffold_3	scaffold_3
OG0000470	MperO_g4931.t1	Apis_g11295.t1	scaffold_1	scaffold_1
OG0000471	MperO_g1576.t1	Apis_g25659.t1	scaffold_1	scaffold_2
OG0000475	MperO_g8616.t1	Apis_g3969.t1	scaffold_1	scaffold_1
OG0000479	MperO_g2446.t1	Apis_g27023.t1	scaffold_1	scaffold_2
OG0000485	MperO_g568.t1	Apis_g12203.t1	scaffold_1	scaffold_1
OG0000485	MperO_g24475.t1	Apis_g9978.t1	scaffold_2	scaffold_1
OG0000485	MperO_g5673.t1	Apis_g6897.t1	scaffold_1	scaffold_1
OG0000487	MperO_g1007.t1	Apis_g7376.t1	scaffold_1	scaffold_1
OG0000487	MperO_g2975.t1	Apis_g10218.t1	scaffold_1	scaffold_1
OG0000499	MperO_g2777.t1	Apis_g24765.t1	scaffold_1	scaffold_2
OG0000506	MperO_g20793.t1	Apis_g30455.t1	scaffold_6	scaffold_2
OG0000511	MperO_g19227.t1	Apis_g22270.t1	scaffold_3	scaffold_4
OG0000519	MperO_g27631.t1	Apis_g28094.t1	scaffold_2	scaffold_2
OG0000529	MperO_g17424.t1	Apis_g6090.t1	scaffold_3	scaffold_1
OG0000537	MperO_g9814.t1	Apis_g24297.t1	scaffold_4	scaffold_2
OG0000537	MperO_g6204.t1	Apis_g1636.t1	scaffold_1	scaffold_1
OG0000539	MperO_g21100.t1	Apis_g1761.t1	scaffold_6	scaffold_1
OG0000541	MperO_g14435.t1	Apis_g6363.t1	scaffold_5	scaffold_1
OG0000549	MperO_g8586.t1	Apis_g11798.t1	scaffold_1	scaffold_1
OG0000558	MperO_g6170.t1	Apis_g13904.t1	scaffold_1	scaffold_3
OG0000560	MperO_g4376.t1	Apis_g5637.t1	scaffold_1	scaffold_1
OG0000569	MperO_g5683.t1	Apis_g6888.t1	scaffold_1	scaffold_1
OG0000571	MperO_g20706.t1	Apis_g14997.t1	scaffold_6	scaffold_3
OG0000579	MperO_g7997.t1	Apis_g8388.t1	scaffold_1	scaffold_1
OG0000582	MperO_g4656.t1	Apis_g9479.t1	scaffold_1	scaffold_1
OG0000590	MperO_g22014.t1	Apis_g26913.t1	scaffold_6	scaffold_2
OG0000590	MperO_g22003.t1	Apis_g26912.t1	scaffold_6	scaffold_2
OG0000590	MperO_g22004.t1	Apis_g26911.t1	scaffold_6	scaffold_2
OG0000592	MperO_g19499.t1	Apis_g28918.t1	scaffold_3	scaffold_2
OG0000597	MperO_g3548.t1	Apis_g15890.t1	scaffold_1	scaffold_3
OG0000614	MperO_g8520.t1	Apis_g29138.t1	scaffold_1	scaffold_2
OG0000616	MperO_g3472.t1	Apis_g9102.t1	scaffold_1	scaffold_1
OG0000617	MperO_g13246.t1	Apis_g8405.t1	scaffold_4	scaffold_1
OG0000620	MperO_g4456.t1	Apis_g2285.t1	scaffold_1	scaffold_1
OG0000620	MperO_g10075.t1	Apis_g6935.t1	scaffold_4	scaffold_1
OG0000623	MperO_g5455.t1	Apis_g1350.t1	scaffold_1	scaffold_1
OG0000629	MperO_g27433.t1	Apis_g24011.t1	scaffold_2	scaffold_2
OG0000631	MperO_g17584.t1	Apis_g26441.t1	scaffold_3	scaffold_2
OG0000636	MperO_g1297.t1	Apis_g2476.t1	scaffold_1	scaffold_1
OG0000641	MperO_g1322.t1	Apis_g8984.t1	scaffold_1	scaffold_1
OG0000645	MperO_g2019.t1	Apis_g31061.t1	scaffold_1	scaffold_2
OG0000646	MperO_g657.t1	Apis_g11359.t1	scaffold_1	scaffold_1
OG0000647	MperO_g5866.t1	Apis_g3331.t1	scaffold_1	scaffold_1
OG0000654	MperO_g6931.t1	Apis_g4403.t1	scaffold_1	scaffold_1
OG0000659	MperO_g26311.t1	Apis_g7872.t1	scaffold_2	scaffold_1
OG0000660	MperO_g26002.t1	Apis_g6360.t1	scaffold_2	scaffold_1
OG0000664	MperO_g5934.t1	Apis_g5730.t1	scaffold_1	scaffold_1
OG0000665	MperO_g14882.t1	Apis_g5748.t1	scaffold_5	scaffold_1
OG0000667	MperO_g7744.t1	Apis_g5990.t1	scaffold_1	scaffold_1
OG0000667	MperO_g4866.t1	Apis_g19626.t1	scaffold_1	scaffold_3
OG0000670	MperO_g8312.t1	Apis_g10347.t1	scaffold_1	scaffold_1
OG0000673	MperO_g8497.t1	Apis_g11539.t1	scaffold_1	scaffold_1
OG0000673	MperO_g24218.t1	Apis_g6789.t1	scaffold_2	scaffold_1
OG0000678	MperO_g21385.t1	Apis_g8884.t1	scaffold_6	scaffold_1
OG0000680	MperO_g9750.t1	Apis_g7424.t1	scaffold_4	scaffold_1
OG0000681	MperO_g26505.t1	Apis_g19904.t1	scaffold_2	scaffold_3
OG0000691	MperO_g24702.t1	Apis_g8881.t1	scaffold_2	scaffold_1
OG0000694	MperO_g18345.t1	Apis_g21965.t1	scaffold_3	scaffold_4
OG0000695	MperO_g18235.t1	Apis_g15779.t1	scaffold_3	scaffold_3
OG0000707	MperO_g4359.t1	Apis_g23013.t1	scaffold_1	scaffold_2
OG0000709	MperO_g18097.t1	Apis_g20615.t1	scaffold_3	scaffold_4
OG0000710	MperO_g24781.t1	Apis_g24717.t1	scaffold_2	scaffold_2
OG0000711	MperO_g12182.t1	Apis_g17645.t1	scaffold_4	scaffold_3
OG0000713	MperO_g22368.t1	Apis_g25092.t1	scaffold_2	scaffold_2
OG0000718	MperO_g27621.t1	Apis_g28087.t1	scaffold_2	scaffold_2
OG0000726	MperO_g12299.t1	Apis_g18065.t2	scaffold_4	scaffold_3
OG0000733	MperO_g15913.t1	Apis_g21620.t1	scaffold_3	scaffold_4
OG0000746	MperO_g19596.t1	Apis_g26674.t1	scaffold_3	scaffold_2
OG0000748	MperO_g2655.t1	Apis_g309.t1	scaffold_1	scaffold_1
OG0000753	MperO_g10644.t1	Apis_g17794.t1	scaffold_4	scaffold_3
OG0000756	MperO_g25327.t1	Apis_g1151.t1	scaffold_2	scaffold_1
OG0000758	MperO_g12791.t1	Apis_g1283.t1	scaffold_4	scaffold_1
OG0000760	MperO_g27037.t1	Apis_g30034.t1	scaffold_2	scaffold_2
OG0000763	MperO_g18970.t1	Apis_g31050.t1	scaffold_3	scaffold_2
OG0000776	MperO_g4589.t1	Apis_g11411.t1	scaffold_1	scaffold_1
OG0000783	MperO_g6213.t1	Apis_g3692.t1	scaffold_1	scaffold_1
OG0000783	MperO_g8225.t1	Apis_g5202.t1	scaffold_1	scaffold_1
OG0000784	MperO_g22539.t1	Apis_g3776.t1	scaffold_2	scaffold_1
OG0000785	MperO_g6583.t1	Apis_g4015.t1	scaffold_1	scaffold_1
OG0000785	MperO_g6326.t1	Apis_g3819.t1	scaffold_1	scaffold_1
OG0000789	MperO_g6404.t1	Apis_g3924.t1	scaffold_1	scaffold_1
OG0000789	MperO_g11068.t1	Apis_g13704.t1	scaffold_4	scaffold_3
OG0000789	MperO_g18634.t1	Apis_g20732.t1	scaffold_3	scaffold_4
OG0000790	MperO_g4510.t1	Apis_g6871.t1	scaffold_1	scaffold_1
OG0000790	MperO_g798.t1	Apis_g7278.t1	scaffold_1	scaffold_1
OG0000792	MperO_g7081.t1	Apis_g4477.t1	scaffold_1	scaffold_1
OG0000792	MperO_g23762.t1	Apis_g25392.t1	scaffold_2	scaffold_2
OG0000794	MperO_g17085.t1	Apis_g4863.t1	scaffold_3	scaffold_1
OG0000796	MperO_g7500.t1	Apis_g4911.t1	scaffold_1	scaffold_1
OG0000800	MperO_g23066.t1	Apis_g24792.t1	scaffold_2	scaffold_2
OG0000800	MperO_g6116.t1	Apis_g5247.t1	scaffold_1	scaffold_1
OG0000802	MperO_g665.t1	Apis_g16948.t1	scaffold_1	scaffold_3
OG0000803	MperO_g8270.t1	Apis_g5453.t1	scaffold_1	scaffold_1
OG0000808	MperO_g9099.t1	Apis_g6942.t1	scaffold_1	scaffold_1
OG0000820	MperO_g6702.t3	Apis_g8952.t1	scaffold_1	scaffold_1
OG0000828	MperO_g20794.t1	Apis_g8997.t1	scaffold_6	scaffold_1
OG0000832	MperO_g3501.t1	Apis_g9746.t1	scaffold_1	scaffold_1
OG0000832	MperO_g3478.t1	Apis_g9769.t1	scaffold_1	scaffold_1
OG0000846	MperO_g23927.t1	Apis_g23867.t1	scaffold_2	scaffold_2
OG0000847	MperO_g27486.t1	Apis_g23965.t1	scaffold_2	scaffold_2
OG0000850	MperO_g26055.t1	Apis_g27740.t1	scaffold_2	scaffold_2
OG0000852	MperO_g18796.t1	Apis_g20860.t1	scaffold_3	scaffold_4
OG0000854	MperO_g21642.t1	Apis_g24771.t1	scaffold_6	scaffold_2
OG0000858	MperO_g11588.t1	Apis_g16883.t1	scaffold_4	scaffold_3
OG0000860	MperO_g25589.t1	Apis_g29726.t1	scaffold_2	scaffold_2
OG0000860	MperO_g26007.t1	Apis_g27791.t1	scaffold_2	scaffold_2
OG0000869	MperO_g11007.t1	Apis_g13259.t1	scaffold_4	scaffold_3
OG0000876	MperO_g21010.t1	Apis_g18912.t2	scaffold_6	scaffold_3
OG0000879	MperO_g14965.t1	Apis_g19643.t1	scaffold_5	scaffold_3
OG0000879	MperO_g14968.t1	Apis_g19640.t1	scaffold_5	scaffold_3
OG0000881	MperO_g18500.t1	Apis_g21211.t1	scaffold_3	scaffold_4
OG0000882	MperO_g19189.t1	Apis_g22244.t1	scaffold_3	scaffold_4
OG0000897	MperO_g5436.t1	Apis_g15348.t1	scaffold_1	scaffold_3
OG0000898	MperO_g24300.t2	Apis_g934.t1	scaffold_2	scaffold_1
OG0000910	MperO_g8496.t1	Apis_g992.t1	scaffold_1	scaffold_1
OG0000910	MperO_g19299.t1	Apis_g27209.t1	scaffold_3	scaffold_2
OG0000917	MperO_g1844.t1	Apis_g1293.t1	scaffold_1	scaffold_1
OG0000930	MperO_g10036.t2	Apis_g14181.t1	scaffold_4	scaffold_3
OG0000932	MperO_g706.t1	Apis_g3556.t1	scaffold_1	scaffold_1
OG0000939	MperO_g24815.t1	Apis_g8956.t1	scaffold_2	scaffold_1
OG0000944	MperO_g16766.t1	Apis_g3404.t1	scaffold_3	scaffold_1
OG0000944	MperO_g6033.t3	Apis_g7239.t1	scaffold_1	scaffold_1
OG0000946	MperO_g13512.t1	Apis_g3501.t1	scaffold_5	scaffold_1
OG0000946	MperO_g6191.t1	Apis_g15295.t1	scaffold_1	scaffold_3
OG0000947	MperO_g6136.t2	Apis_g3567.t1	scaffold_1	scaffold_1
OG0000947	MperO_g6134.t1	Apis_g3563.t1	scaffold_1	scaffold_1
OG0000950	MperO_g6123.t1	Apis_g3581.t1	scaffold_1	scaffold_1
OG0000950	MperO_g11712.t1	Apis_g17408.t1	scaffold_4	scaffold_3
OG0000952	MperO_g27681.t1	Apis_g24241.t1	scaffold_2	scaffold_2
OG0000952	MperO_g6217.t1	Apis_g3699.t1	scaffold_1	scaffold_1
OG0000953	MperO_g6281.t1	Apis_g3777.t1	scaffold_1	scaffold_1
OG0000956	MperO_g6644.t2	Apis_g4119.t1	scaffold_1	scaffold_1
OG0000962	MperO_g21763.t1	Apis_g25691.t2	scaffold_6	scaffold_2
OG0000962	MperO_g7251.t2	Apis_g4627.t1	scaffold_1	scaffold_1
OG0000964	MperO_g7475.t1	Apis_g4892.t1	scaffold_1	scaffold_1
OG0000966	MperO_g5281.t1	Apis_g5369.t1	scaffold_1	scaffold_1
OG0000966	MperO_g22644.t1	Apis_g25524.t1	scaffold_2	scaffold_2
OG0000969	MperO_g8849.t1	Apis_g8818.t1	scaffold_1	scaffold_1
OG0000972	MperO_g3833.t1	Apis_g11744.t1	scaffold_1	scaffold_1
OG0000974	MperO_g5031.t2	Apis_g5923.t1	scaffold_1	scaffold_1
OG0000974	MperO_g16063.t2	Apis_g21432.t1	scaffold_3	scaffold_4
OG0000979	MperO_g18549.t1	Apis_g21257.t2	scaffold_3	scaffold_4
OG0000981	MperO_g19130.t1	Apis_g6415.t1	scaffold_3	scaffold_1
OG0000982	MperO_g5506.t1	Apis_g6457.t1	scaffold_1	scaffold_1
OG0000982	MperO_g13323.t1	Apis_g14336.t1	scaffold_4	scaffold_3
OG0000983	MperO_g5131.t1	Apis_g6504.t1	scaffold_1	scaffold_1
OG0000988	MperO_g10666.t1	Apis_g17811.t1	scaffold_4	scaffold_3
OG0000988	MperO_g5685.t1	Apis_g6886.t1	scaffold_1	scaffold_1
OG0000994	MperO_g4561.t1	Apis_g12272.t1	scaffold_1	scaffold_1
OG0000994	MperO_g4560.t1	Apis_g7378.t1	scaffold_1	scaffold_1
OG0000996	MperO_g1394.t1	Apis_g7517.t1	scaffold_1	scaffold_1
OG0001001	MperO_g3753.t1	Apis_g8028.t1	scaffold_1	scaffold_1
OG0001001	MperO_g4749.t1	Apis_g8021.t1	scaffold_1	scaffold_1
OG0001005	MperO_g10247.t1	Apis_g8366.t1	scaffold_4	scaffold_1
OG0001009	MperO_g1962.t1	Apis_g8507.t1	scaffold_1	scaffold_1
OG0001012	MperO_g14191.t1	Apis_g19090.t1	scaffold_5	scaffold_3
OG0001012	MperO_g4211.t1	Apis_g8889.t1	scaffold_1	scaffold_1
OG0001016	MperO_g2714.t1	Apis_g9005.t1	scaffold_1	scaffold_1
OG0001031	MperO_g2462.t1	Apis_g10391.t1	scaffold_1	scaffold_1
OG0001049	MperO_g878.t1	Apis_g23469.t1	scaffold_1	scaffold_2
OG0001051	MperO_g21000.t1	Apis_g24289.t1	scaffold_6	scaffold_2
OG0001051	MperO_g23919.t1	Apis_g23852.t1	scaffold_2	scaffold_2
OG0001053	MperO_g25973.t2	Apis_g27830.t1	scaffold_2	scaffold_2
OG0001053	MperO_g27682.t1	Apis_g24240.t1	scaffold_2	scaffold_2
OG0001054	MperO_g22851.t1	Apis_g24537.t1	scaffold_2	scaffold_2
OG0001055	MperO_g8663.t1	Apis_g24545.t1	scaffold_1	scaffold_2
OG0001057	MperO_g21546.t1	Apis_g24713.t1	scaffold_6	scaffold_2
OG0001057	MperO_g21547.t1	Apis_g24714.t1	scaffold_6	scaffold_2
OG0001060	MperO_g24914.t1	Apis_g25026.t1	scaffold_2	scaffold_2
OG0001061	MperO_g4102.t1	Apis_g28341.t1	scaffold_1	scaffold_2
OG0001063	MperO_g22502.t1	Apis_g25207.t1	scaffold_2	scaffold_2
OG0001064	MperO_g23704.t1	Apis_g25363.t1	scaffold_2	scaffold_2
OG0001066	MperO_g19677.t1	Apis_g26759.t1	scaffold_3	scaffold_2
OG0001066	MperO_g18244.t1	Apis_g26230.t1	scaffold_3	scaffold_2
OG0001067	MperO_g22495.t1	Apis_g26235.t1	scaffold_2	scaffold_2
OG0001067	MperO_g18252.t1	Apis_g26235.t1	scaffold_3	scaffold_2
OG0001067	MperO_g22495.t1	Apis_g27526.t1	scaffold_2	scaffold_2
OG0001067	MperO_g18252.t1	Apis_g27526.t1	scaffold_3	scaffold_2
OG0001069	MperO_g19661.t1	Apis_g26744.t1	scaffold_3	scaffold_2
OG0001069	MperO_g19663.t1	Apis_g26745.t1	scaffold_3	scaffold_2
OG0001070	MperO_g19666.t1	Apis_g26747.t1	scaffold_3	scaffold_2
OG0001070	MperO_g19706.t1	Apis_g26779.t1	scaffold_3	scaffold_2
OG0001072	MperO_g7861.t1	Apis_g26998.t1	scaffold_1	scaffold_2
OG0001075	MperO_g23399.t1	Apis_g27467.t1	scaffold_2	scaffold_2
OG0001075	MperO_g19386.t1	Apis_g27134.t1	scaffold_3	scaffold_2
OG0001076	MperO_g19375.t1	Apis_g27144.t1	scaffold_3	scaffold_2
OG0001076	MperO_g17895.t1	Apis_g20659.t1	scaffold_3	scaffold_4
OG0001077	MperO_g18818.t1	Apis_g20876.t1	scaffold_3	scaffold_4
OG0001077	MperO_g19166.t1	Apis_g27251.t1	scaffold_3	scaffold_2
OG0001078	MperO_g19472.t1	Apis_g28881.t1	scaffold_3	scaffold_2
OG0001078	MperO_g19474.t1	Apis_g27303.t1	scaffold_3	scaffold_2
OG0001081	MperO_g23505.t1	Apis_g27503.t1	scaffold_2	scaffold_2
OG0001081	MperO_g26458.t1	Apis_g28531.t1	scaffold_2	scaffold_2
OG0001082	MperO_g11384.t1	Apis_g18219.t1	scaffold_4	scaffold_3
OG0001084	MperO_g25933.t1	Apis_g27866.t2	scaffold_2	scaffold_2
OG0001085	MperO_g25823.t1	Apis_g28214.t1	scaffold_2	scaffold_2
OG0001085	MperO_g25831.t1	Apis_g28218.t2	scaffold_2	scaffold_2
OG0001086	MperO_g21182.t1	Apis_g30769.t1	scaffold_6	scaffold_2
OG0001086	MperO_g26476.t1	Apis_g28516.t1	scaffold_2	scaffold_2
OG0001089	MperO_g16160.t1	Apis_g29032.t1	scaffold_3	scaffold_2
OG0001093	MperO_g26674.t1	Apis_g29860.t1	scaffold_2	scaffold_2
OG0001097	MperO_g20520.t1	Apis_g30649.t1	scaffold_6	scaffold_2
OG0001097	MperO_g20519.t1	Apis_g30651.t1	scaffold_6	scaffold_2
OG0001103	MperO_g12716.t1	Apis_g13467.t1	scaffold_4	scaffold_3
OG0001106	MperO_g11027.t1	Apis_g13745.t1	scaffold_4	scaffold_3
OG0001116	MperO_g5094.t1	Apis_g16706.t1	scaffold_1	scaffold_3
OG0001118	MperO_g11872.t1	Apis_g17362.t1	scaffold_4	scaffold_3
OG0001120	MperO_g13558.t1	Apis_g18294.t1	scaffold_5	scaffold_3
OG0001120	MperO_g13557.t1	Apis_g18293.t1	scaffold_5	scaffold_3
OG0001122	MperO_g13633.t1	Apis_g18385.t1	scaffold_5	scaffold_3
OG0001123	MperO_g13821.t1	Apis_g18696.t1	scaffold_5	scaffold_3
OG0001127	MperO_g17024.t1	Apis_g21114.t1	scaffold_3	scaffold_4
OG0001132	MperO_g18074.t1	Apis_g22312.t1	scaffold_3	scaffold_4
OG0001132	MperO_g18075.t1	Apis_g22313.t1	scaffold_3	scaffold_4
OG0001156	MperO_g6393.t1	Apis_g789.t1	scaffold_1	scaffold_1
OG0001166	MperO_g8443.t2	Apis_g1103.t1	scaffold_1	scaffold_1
OG0001175	MperO_g10634.t1	Apis_g17780.t1	scaffold_4	scaffold_3
OG0001175	MperO_g8379.t1	Apis_g1488.t1	scaffold_1	scaffold_1
OG0001213	MperO_g8749.t1	Apis_g3274.t1	scaffold_1	scaffold_1
OG0001213	MperO_g5308.t1	Apis_g5336.t1	scaffold_1	scaffold_1
OG0001219	MperO_g17537.t1	Apis_g3383.t1	scaffold_3	scaffold_1
OG0001223	MperO_g12956.t1	Apis_g16655.t1	scaffold_4	scaffold_3
OG0001223	MperO_g6132.t1	Apis_g3551.t1	scaffold_1	scaffold_1
OG0001224	MperO_g5996.t1	Apis_g3555.t1	scaffold_1	scaffold_1
OG0001224	MperO_g13556.t3	Apis_g18292.t3	scaffold_5	scaffold_3
OG0001227	MperO_g6257.t1	Apis_g3751.t1	scaffold_1	scaffold_1
OG0001227	MperO_g6255.t1	Apis_g3750.t1	scaffold_1	scaffold_1
OG0001228	MperO_g4840.t1	Apis_g3790.t2	scaffold_1	scaffold_1
OG0001232	MperO_g6611.t2	Apis_g3989.t1	scaffold_1	scaffold_1
OG0001233	MperO_g6599.t1	Apis_g3999.t1	scaffold_1	scaffold_1
OG0001236	MperO_g6838.t1	Apis_g4311.t1	scaffold_1	scaffold_1
OG0001236	MperO_g6841.t1	Apis_g4310.t1	scaffold_1	scaffold_1
OG0001241	MperO_g6944.t1	Apis_g4414.t1	scaffold_1	scaffold_1
OG0001241	MperO_g6945.t1	Apis_g4415.t2	scaffold_1	scaffold_1
OG0001242	MperO_g6954.t1	Apis_g4427.t1	scaffold_1	scaffold_1
OG0001245	MperO_g7556.t1	Apis_g4971.t1	scaffold_1	scaffold_1
OG0001245	MperO_g7555.t1	Apis_g4970.t1	scaffold_1	scaffold_1
OG0001246	MperO_g7585.t1	Apis_g4997.t1	scaffold_1	scaffold_1
OG0001247	MperO_g7600.t1	Apis_g5010.t1	scaffold_1	scaffold_1
OG0001248	MperO_g12133.t1	Apis_g17692.t1	scaffold_4	scaffold_3
OG0001248	MperO_g7601.t1	Apis_g5011.t1	scaffold_1	scaffold_1
OG0001250	MperO_g7707.t1	Apis_g5115.t1	scaffold_1	scaffold_1
OG0001251	MperO_g8222.t2	Apis_g5199.t1	scaffold_1	scaffold_1
OG0001258	MperO_g21716.t1	Apis_g30599.t1	scaffold_6	scaffold_2
OG0001265	MperO_g5044.t1	Apis_g5733.t1	scaffold_1	scaffold_1
OG0001269	MperO_g4092.t1	Apis_g5944.t1	scaffold_1	scaffold_1
OG0001271	MperO_g18919.t1	Apis_g6070.t1	scaffold_3	scaffold_1
OG0001273	MperO_g5700.t1	Apis_g7987.t1	scaffold_1	scaffold_1
OG0001284	MperO_g22359.t1	Apis_g30780.t1	scaffold_2	scaffold_2
OG0001289	MperO_g22278.t1	Apis_g7421.t1	scaffold_2	scaffold_1
OG0001295	MperO_g5959.t1	Apis_g7646.t1	scaffold_1	scaffold_1
OG0001295	MperO_g5957.t1	Apis_g7648.t1	scaffold_1	scaffold_1
OG0001296	MperO_g5978.t1	Apis_g7701.t1	scaffold_1	scaffold_1
OG0001302	MperO_g12881.t2	Apis_g7888.t1	scaffold_4	scaffold_1
OG0001302	MperO_g3901.t1	Apis_g8822.t1	scaffold_1	scaffold_1
OG0001308	MperO_g3697.t1	Apis_g8071.t1	scaffold_1	scaffold_1
OG0001308	MperO_g4777.t1	Apis_g8067.t2	scaffold_1	scaffold_1
OG0001313	MperO_g4530.t1	Apis_g8474.t1	scaffold_1	scaffold_1
OG0001318	MperO_g4258.t1	Apis_g8948.t1	scaffold_1	scaffold_1
OG0001318	MperO_g4269.t1	Apis_g8955.t1	scaffold_1	scaffold_1
OG0001319	MperO_g18005.t1	Apis_g9854.t1	scaffold_3	scaffold_1
OG0001330	MperO_g4666.t1	Apis_g9489.t1	scaffold_1	scaffold_1
OG0001332	MperO_g8785.t1	Apis_g25096.t1	scaffold_1	scaffold_2
OG0001334	MperO_g3766.t1	Apis_g24785.t1	scaffold_1	scaffold_2
OG0001335	MperO_g3592.t1	Apis_g9651.t1	scaffold_1	scaffold_1
OG0001335	MperO_g3550.t1	Apis_g9696.t1	scaffold_1	scaffold_1
OG0001336	MperO_g3567.t1	Apis_g9675.t1	scaffold_1	scaffold_1
OG0001342	MperO_g3347.t1	Apis_g9909.t1	scaffold_1	scaffold_1
OG0001343	MperO_g3216.t1	Apis_g10026.t1	scaffold_1	scaffold_1
OG0001343	MperO_g3215.t1	Apis_g10031.t1	scaffold_1	scaffold_1
OG0001346	MperO_g3111.t1	Apis_g10136.t1	scaffold_1	scaffold_1
OG0001347	MperO_g3007.t1	Apis_g10210.t1	scaffold_1	scaffold_1
OG0001347	MperO_g6619.t1	Apis_g10210.t1	scaffold_1	scaffold_1
OG0001348	MperO_g3037.t1	Apis_g27606.t1	scaffold_1	scaffold_2
OG0001348	MperO_g3040.t1	Apis_g10364.t1	scaffold_1	scaffold_1
OG0001353	MperO_g2638.t1	Apis_g10528.t1	scaffold_1	scaffold_1
OG0001361	MperO_g22073.t1	Apis_g11078.t1	scaffold_6	scaffold_1
OG0001384	MperO_g25520.t1	Apis_g30560.t1	scaffold_2	scaffold_2
OG0001388	MperO_g23637.t1	Apis_g23247.t1	scaffold_2	scaffold_2
OG0001393	MperO_g24471.t1	Apis_g23463.t1	scaffold_2	scaffold_2
OG0001394	MperO_g22831.t1	Apis_g24581.t1	scaffold_2	scaffold_2
OG0001394	MperO_g24449.t1	Apis_g23482.t1	scaffold_2	scaffold_2
OG0001395	MperO_g24389.t1	Apis_g23534.t1	scaffold_2	scaffold_2
OG0001399	MperO_g27511.t1	Apis_g23993.t1	scaffold_2	scaffold_2
OG0001403	MperO_g19327.t1	Apis_g31020.t1	scaffold_3	scaffold_2
OG0001404	MperO_g22910.t1	Apis_g24457.t1	scaffold_2	scaffold_2
OG0001405	MperO_g21573.t2	Apis_g24734.t1	scaffold_6	scaffold_2
OG0001407	MperO_g23098.t1	Apis_g24821.t1	scaffold_2	scaffold_2
OG0001407	MperO_g23097.t1	Apis_g24820.t1	scaffold_2	scaffold_2
OG0001409	MperO_g24921.t1	Apis_g25015.t1	scaffold_2	scaffold_2
OG0001410	MperO_g24912.t1	Apis_g25028.t1	scaffold_2	scaffold_2
OG0001411	MperO_g24909.t3	Apis_g25029.t1	scaffold_2	scaffold_2
OG0001414	MperO_g23642.t1	Apis_g25235.t1	scaffold_2	scaffold_2
OG0001414	MperO_g23644.t1	Apis_g25236.t1	scaffold_2	scaffold_2
OG0001417	MperO_g21493.t1	Apis_g25768.t1	scaffold_6	scaffold_2
OG0001419	MperO_g20616.t1	Apis_g26003.t1	scaffold_6	scaffold_2
OG0001421	MperO_g17832.t1	Apis_g26105.t1	scaffold_3	scaffold_2
OG0001425	MperO_g19573.t1	Apis_g26654.t2	scaffold_3	scaffold_2
OG0001425	MperO_g19570.t1	Apis_g26652.t1	scaffold_3	scaffold_2
OG0001426	MperO_g19606.t1	Apis_g26691.t2	scaffold_3	scaffold_2
OG0001426	MperO_g19604.t2	Apis_g26688.t1	scaffold_3	scaffold_2
OG0001428	MperO_g17154.t1	Apis_g26831.t1	scaffold_3	scaffold_2
OG0001428	MperO_g17153.t1	Apis_g26828.t2	scaffold_3	scaffold_2
OG0001430	MperO_g12920.t1	Apis_g16619.t1	scaffold_4	scaffold_3
OG0001433	MperO_g19292.t2	Apis_g27218.t3	scaffold_3	scaffold_2
OG0001437	MperO_g19049.t1	Apis_g27401.t1	scaffold_3	scaffold_2
OG0001437	MperO_g19050.t1	Apis_g27400.t1	scaffold_3	scaffold_2
OG0001439	MperO_g25411.t1	Apis_g27593.t1	scaffold_2	scaffold_2
OG0001439	MperO_g25412.t2	Apis_g27592.t1	scaffold_2	scaffold_2
OG0001440	MperO_g25435.t1	Apis_g27614.t1	scaffold_2	scaffold_2
OG0001440	MperO_g25432.t1	Apis_g27609.t1	scaffold_2	scaffold_2
OG0001441	MperO_g26254.t1	Apis_g28421.t1	scaffold_2	scaffold_2
OG0001441	MperO_g25693.t1	Apis_g27686.t1	scaffold_2	scaffold_2
OG0001446	MperO_g22461.t1	Apis_g28041.t1	scaffold_2	scaffold_2
OG0001446	MperO_g22460.t1	Apis_g28040.t1	scaffold_2	scaffold_2
OG0001448	MperO_g26511.t1	Apis_g28474.t1	scaffold_2	scaffold_2
OG0001453	MperO_g17258.t1	Apis_g29099.t1	scaffold_3	scaffold_2
OG0001453	MperO_g15684.t1	Apis_g21850.t1	scaffold_3	scaffold_4
OG0001456	MperO_g16486.t1	Apis_g29168.t1	scaffold_3	scaffold_2
OG0001456	MperO_g16487.t1	Apis_g29169.t1	scaffold_3	scaffold_2
OG0001457	MperO_g20176.t1	Apis_g29298.t1	scaffold_6	scaffold_2
OG0001458	MperO_g21943.t1	Apis_g29313.t1	scaffold_6	scaffold_2
OG0001459	MperO_g21342.t1	Apis_g29365.t1	scaffold_6	scaffold_2
OG0001462	MperO_g26818.t1	Apis_g29785.t1	scaffold_2	scaffold_2
OG0001463	MperO_g11428.t1	Apis_g29848.t1	scaffold_4	scaffold_2
OG0001466	MperO_g21258.t1	Apis_g30373.t1	scaffold_6	scaffold_2
OG0001466	MperO_g21259.t1	Apis_g30372.t1	scaffold_6	scaffold_2
OG0001467	MperO_g20738.t1	Apis_g30423.t1	scaffold_6	scaffold_2
OG0001467	MperO_g20740.t1	Apis_g30422.t1	scaffold_6	scaffold_2
OG0001470	MperO_g21180.t1	Apis_g30771.t1	scaffold_6	scaffold_2
OG0001470	MperO_g21178.t1	Apis_g30773.t1	scaffold_6	scaffold_2
OG0001472	MperO_g20265.t1	Apis_g30973.t1	scaffold_6	scaffold_2
OG0001474	MperO_g7578.t1	Apis_g15152.t1	scaffold_1	scaffold_3
OG0001474	MperO_g8394.t1	Apis_g13153.t1	scaffold_1	scaffold_3
OG0001475	MperO_g12756.t1	Apis_g13209.t1	scaffold_4	scaffold_3
OG0001475	MperO_g12755.t1	Apis_g13208.t1	scaffold_4	scaffold_3
OG0001476	MperO_g10871.t1	Apis_g13410.t1	scaffold_4	scaffold_3
OG0001476	MperO_g10873.t1	Apis_g13408.t1	scaffold_4	scaffold_3
OG0001477	MperO_g10853.t2	Apis_g13429.t1	scaffold_4	scaffold_3
OG0001478	MperO_g11421.t1	Apis_g13607.t1	scaffold_4	scaffold_3
OG0001478	MperO_g11424.t1	Apis_g13610.t1	scaffold_4	scaffold_3
OG0001479	MperO_g11112.t1	Apis_g13674.t1	scaffold_4	scaffold_3
OG0001479	MperO_g18297.t1	Apis_g21993.t1	scaffold_3	scaffold_4
OG0001492	MperO_g9955.t1	Apis_g15639.t1	scaffold_4	scaffold_3
OG0001493	MperO_g11540.t1	Apis_g15653.t1	scaffold_4	scaffold_3
OG0001496	MperO_g9594.t1	Apis_g15873.t1	scaffold_4	scaffold_3
OG0001497	MperO_g12872.t1	Apis_g16120.t1	scaffold_4	scaffold_3
OG0001499	MperO_g11319.t1	Apis_g16173.t1	scaffold_4	scaffold_3
OG0001502	MperO_g10060.t1	Apis_g16505.t1	scaffold_4	scaffold_3
OG0001502	MperO_g10059.t1	Apis_g16506.t1	scaffold_4	scaffold_3
OG0001503	MperO_g11234.t1	Apis_g16608.t1	scaffold_4	scaffold_3
OG0001504	MperO_g12942.t1	Apis_g16644.t1	scaffold_4	scaffold_3
OG0001504	MperO_g12944.t1	Apis_g16647.t1	scaffold_4	scaffold_3
OG0001506	MperO_g11567.t1	Apis_g16899.t2	scaffold_4	scaffold_3
OG0001506	MperO_g11566.t1	Apis_g16900.t2	scaffold_4	scaffold_3
OG0001507	MperO_g11547.t1	Apis_g16910.t1	scaffold_4	scaffold_3
OG0001507	MperO_g11548.t1	Apis_g16909.t1	scaffold_4	scaffold_3
OG0001510	MperO_g14428.t1	Apis_g17061.t1	scaffold_5	scaffold_3
OG0001510	MperO_g14434.t1	Apis_g17063.t1	scaffold_5	scaffold_3
OG0001511	MperO_g12029.t2	Apis_g17232.t1	scaffold_4	scaffold_3
OG0001511	MperO_g12030.t7	Apis_g17231.t6	scaffold_4	scaffold_3
OG0001514	MperO_g12178.t1	Apis_g17650.t1	scaffold_4	scaffold_3
OG0001514	MperO_g13678.t1	Apis_g19657.t1	scaffold_5	scaffold_3
OG0001518	MperO_g11302.t1	Apis_g17906.t1	scaffold_4	scaffold_3
OG0001518	MperO_g11304.t2	Apis_g17908.t1	scaffold_4	scaffold_3
OG0001521	MperO_g13625.t1	Apis_g18377.t1	scaffold_5	scaffold_3
OG0001521	MperO_g14897.t2	Apis_g18801.t1	scaffold_5	scaffold_3
OG0001522	MperO_g15739.t1	Apis_g21803.t1	scaffold_3	scaffold_4
OG0001522	MperO_g13734.t1	Apis_g18481.t1	scaffold_5	scaffold_3
OG0001526	MperO_g14150.t1	Apis_g19027.t1	scaffold_5	scaffold_3
OG0001528	MperO_g15131.t1	Apis_g19542.t1	scaffold_5	scaffold_3
OG0001528	MperO_g14495.t1	Apis_g19272.t1	scaffold_5	scaffold_3
OG0001534	MperO_g18913.t1	Apis_g19652.t1	scaffold_3	scaffold_3
OG0001537	MperO_g16797.t1	Apis_g20521.t1	scaffold_3	scaffold_4
OG0001537	MperO_g16795.t1	Apis_g20519.t1	scaffold_3	scaffold_4
OG0001539	MperO_g17966.t3	Apis_g20698.t1	scaffold_3	scaffold_4
OG0001540	MperO_g17989.t1	Apis_g20721.t1	scaffold_3	scaffold_4
OG0001541	MperO_g19769.t1	Apis_g20890.t1	scaffold_3	scaffold_4
OG0001541	MperO_g19767.t1	Apis_g20889.t1	scaffold_3	scaffold_4
OG0001587	MperO_g24470.t1	Apis_g237.t1	scaffold_2	scaffold_1
OG0001634	MperO_g6215.t1	Apis_g1687.t1	scaffold_1	scaffold_1
OG0001655	MperO_g24682.t2	Apis_g8262.t1	scaffold_2	scaffold_1
OG0001655	MperO_g27491.t1	Apis_g2458.t1	scaffold_2	scaffold_1
OG0001664	MperO_g9564.t1	Apis_g2809.t3	scaffold_4	scaffold_1
OG0001675	MperO_g10996.t1	Apis_g3129.t1	scaffold_4	scaffold_1
OG0001675	MperO_g25073.t1	Apis_g24560.t1	scaffold_2	scaffold_2
OG0001686	MperO_g15988.t1	Apis_g3401.t1	scaffold_3	scaffold_1
OG0001686	MperO_g15988.t1	Apis_g21535.t1	scaffold_3	scaffold_4
OG0001688	MperO_g1479.t1	Apis_g9807.t1	scaffold_1	scaffold_1
OG0001697	MperO_g6293.t1	Apis_g3789.t1	scaffold_1	scaffold_1
OG0001698	MperO_g6297.t1	Apis_g3792.t1	scaffold_1	scaffold_1
OG0001699	MperO_g6298.t1	Apis_g3793.t1	scaffold_1	scaffold_1
OG0001701	MperO_g21046.t1	Apis_g8202.t1	scaffold_6	scaffold_1
OG0001701	MperO_g23875.t1	Apis_g3880.t1	scaffold_2	scaffold_1
OG0001703	MperO_g24362.t1	Apis_g19369.t1	scaffold_2	scaffold_3
OG0001703	MperO_g7347.t1	Apis_g3926.t1	scaffold_1	scaffold_1
OG0001705	MperO_g6421.t1	Apis_g3938.t1	scaffold_1	scaffold_1
OG0001706	MperO_g6422.t1	Apis_g3940.t1	scaffold_1	scaffold_1
OG0001708	MperO_g6427.t1	Apis_g3944.t1	scaffold_1	scaffold_1
OG0001710	MperO_g6425.t1	Apis_g3954.t1	scaffold_1	scaffold_1
OG0001718	MperO_g6640.t1	Apis_g4111.t1	scaffold_1	scaffold_1
OG0001719	MperO_g6641.t1	Apis_g4114.t1	scaffold_1	scaffold_1
OG0001720	MperO_g6642.t1	Apis_g4115.t1	scaffold_1	scaffold_1
OG0001721	MperO_g6643.t1	Apis_g4116.t1	scaffold_1	scaffold_1
OG0001723	MperO_g6786.t1	Apis_g4242.t1	scaffold_1	scaffold_1
OG0001725	MperO_g6794.t1	Apis_g4250.t2	scaffold_1	scaffold_1
OG0001726	MperO_g6811.t1	Apis_g4299.t1	scaffold_1	scaffold_1
OG0001728	MperO_g6899.t4	Apis_g4371.t1	scaffold_1	scaffold_1
OG0001731	MperO_g7164.t1	Apis_g4560.t1	scaffold_1	scaffold_1
OG0001733	MperO_g27441.t1	Apis_g4660.t1	scaffold_2	scaffold_1
OG0001733	MperO_g6689.t1	Apis_g15762.t1	scaffold_1	scaffold_3
OG0001737	MperO_g7389.t1	Apis_g4793.t1	scaffold_1	scaffold_1
OG0001738	MperO_g7391.t1	Apis_g4798.t1	scaffold_1	scaffold_1
OG0001742	MperO_g25597.t1	Apis_g27371.t1	scaffold_2	scaffold_2
OG0001742	MperO_g15164.t1	Apis_g4932.t1	scaffold_5	scaffold_1
OG0001743	MperO_g7543.t1	Apis_g4956.t1	scaffold_1	scaffold_1
OG0001745	MperO_g7548.t1	Apis_g4965.t1	scaffold_1	scaffold_1
OG0001751	MperO_g8316.t1	Apis_g5101.t1	scaffold_1	scaffold_1
OG0001751	MperO_g19632.t1	Apis_g26714.t1	scaffold_3	scaffold_2
OG0001752	MperO_g7708.t1	Apis_g5116.t1	scaffold_1	scaffold_1
OG0001753	MperO_g7710.t1	Apis_g5118.t1	scaffold_1	scaffold_1
OG0001754	MperO_g7712.t1	Apis_g5119.t1	scaffold_1	scaffold_1
OG0001755	MperO_g7714.t1	Apis_g5121.t1	scaffold_1	scaffold_1
OG0001756	MperO_g7715.t1	Apis_g5122.t1	scaffold_1	scaffold_1
OG0001757	MperO_g7729.t1	Apis_g5129.t1	scaffold_1	scaffold_1
OG0001763	MperO_g8228.t1	Apis_g5203.t1	scaffold_1	scaffold_1
OG0001765	MperO_g6121.t1	Apis_g5242.t1	scaffold_1	scaffold_1
OG0001766	MperO_g6113.t1	Apis_g5250.t2	scaffold_1	scaffold_1
OG0001773	MperO_g5239.t1	Apis_g5409.t1	scaffold_1	scaffold_1
OG0001774	MperO_g5230.t1	Apis_g5418.t1	scaffold_1	scaffold_1
OG0001785	MperO_g1162.t1	Apis_g5717.t1	scaffold_1	scaffold_1
OG0001796	MperO_g5014.t1	Apis_g5905.t1	scaffold_1	scaffold_1
OG0001827	MperO_g4796.t1	Apis_g6829.t1	scaffold_1	scaffold_1
OG0001839	MperO_g6043.t1	Apis_g7230.t1	scaffold_1	scaffold_1
OG0001840	MperO_g6042.t1	Apis_g7231.t1	scaffold_1	scaffold_1
OG0001848	MperO_g11934.t1	Apis_g7404.t1	scaffold_4	scaffold_1
OG0001851	MperO_g18202.t1	Apis_g8821.t1	scaffold_3	scaffold_1
OG0001851	MperO_g8922.t1	Apis_g7465.t1	scaffold_1	scaffold_1
OG0001868	MperO_g8694.t1	Apis_g7881.t1	scaffold_1	scaffold_1
OG0001868	MperO_g23854.t1	Apis_g10858.t1	scaffold_2	scaffold_1
OG0001871	MperO_g5721.t1	Apis_g7939.t1	scaffold_1	scaffold_1
OG0001876	MperO_g3726.t2	Apis_g8117.t1	scaffold_1	scaffold_1
OG0001881	MperO_g6766.t1	Apis_g8304.t1	scaffold_1	scaffold_1
OG0001881	MperO_g3155.t1	Apis_g11594.t1	scaffold_1	scaffold_1
OG0001896	MperO_g26836.t1	Apis_g8830.t1	scaffold_2	scaffold_1
OG0001900	MperO_g4274.t1	Apis_g8959.t1	scaffold_1	scaffold_1
OG0001906	MperO_g1345.t1	Apis_g9131.t1	scaffold_1	scaffold_1
OG0001907	MperO_g4343.t1	Apis_g9137.t1	scaffold_1	scaffold_1
OG0001908	MperO_g4341.t1	Apis_g9138.t1	scaffold_1	scaffold_1
OG0001911	MperO_g4399.t1	Apis_g9192.t1	scaffold_1	scaffold_1
OG0001912	MperO_g4408.t1	Apis_g9202.t1	scaffold_1	scaffold_1
OG0001916	MperO_g8682.t1	Apis_g9304.t1	scaffold_1	scaffold_1
OG0001916	MperO_g26974.t1	Apis_g28878.t1	scaffold_2	scaffold_2
OG0001918	MperO_g4643.t1	Apis_g9470.t1	scaffold_1	scaffold_1
OG0001919	MperO_g4650.t2	Apis_g9474.t1	scaffold_1	scaffold_1
OG0001920	MperO_g4671.t2	Apis_g9496.t1	scaffold_1	scaffold_1
OG0001923	MperO_g3449.t1	Apis_g9542.t1	scaffold_1	scaffold_1
OG0001924	MperO_g4696.t1	Apis_g9552.t1	scaffold_1	scaffold_1
OG0001925	MperO_g3613.t1	Apis_g9634.t1	scaffold_1	scaffold_1
OG0001927	MperO_g3547.t1	Apis_g9706.t1	scaffold_1	scaffold_1
OG0001928	MperO_g3546.t1	Apis_g9707.t1	scaffold_1	scaffold_1
OG0001931	MperO_g3425.t1	Apis_g9812.t1	scaffold_1	scaffold_1
OG0001938	MperO_g3348.t1	Apis_g9908.t1	scaffold_1	scaffold_1
OG0001939	MperO_g3346.t1	Apis_g9910.t1	scaffold_1	scaffold_1
OG0001944	MperO_g3198.t1	Apis_g10045.t2	scaffold_1	scaffold_1
OG0001958	MperO_g500.t1	Apis_g10728.t1	scaffold_1	scaffold_1
OG0001958	MperO_g8281.t1	Apis_g10726.t1	scaffold_1	scaffold_1
OG0001960	MperO_g10474.t1	Apis_g10872.t1	scaffold_4	scaffold_1
OG0001966	MperO_g1300.t1	Apis_g11113.t1	scaffold_1	scaffold_1
OG0001974	MperO_g5551.t1	Apis_g11631.t1	scaffold_1	scaffold_1
OG0001976	MperO_g14283.t1	Apis_g11767.t1	scaffold_5	scaffold_1
OG0001998	MperO_g21970.t3	Apis_g22984.t3	scaffold_6	scaffold_2
OG0002001	MperO_g8268.t1	Apis_g23062.t1	scaffold_1	scaffold_2
OG0002011	MperO_g24517.t1	Apis_g23432.t1	scaffold_2	scaffold_2
OG0002012	MperO_g19358.t1	Apis_g23535.t1	scaffold_3	scaffold_2
OG0002012	MperO_g19358.t1	Apis_g27160.t1	scaffold_3	scaffold_2
OG0002014	MperO_g23339.t1	Apis_g23627.t1	scaffold_2	scaffold_2
OG0002015	MperO_g23315.t1	Apis_g23652.t1	scaffold_2	scaffold_2
OG0002016	MperO_g23309.t1	Apis_g23659.t1	scaffold_2	scaffold_2
OG0002017	MperO_g23307.t1	Apis_g23660.t1	scaffold_2	scaffold_2
OG0002018	MperO_g22210.t1	Apis_g23783.t1	scaffold_2	scaffold_2
OG0002019	MperO_g15674.t1	Apis_g23834.t1	scaffold_3	scaffold_2
OG0002020	MperO_g23916.t1	Apis_g23849.t1	scaffold_2	scaffold_2
OG0002022	MperO_g23946.t1	Apis_g23890.t1	scaffold_2	scaffold_2
OG0002023	MperO_g23959.t1	Apis_g23902.t1	scaffold_2	scaffold_2
OG0002028	MperO_g27253.t1	Apis_g24338.t1	scaffold_2	scaffold_2
OG0002029	MperO_g27256.t2	Apis_g24340.t2	scaffold_2	scaffold_2
OG0002031	MperO_g27276.t1	Apis_g24363.t1	scaffold_2	scaffold_2
OG0002034	MperO_g24002.t1	Apis_g24614.t1	scaffold_2	scaffold_2
OG0002038	MperO_g21619.t1	Apis_g24755.t1	scaffold_6	scaffold_2
OG0002038	MperO_g26169.t1	Apis_g24756.t1	scaffold_2	scaffold_2
OG0002039	MperO_g23052.t1	Apis_g24781.t1	scaffold_2	scaffold_2
OG0002044	MperO_g24085.t3	Apis_g24945.t1	scaffold_2	scaffold_2
OG0002045	MperO_g11942.t2	Apis_g24959.t1	scaffold_4	scaffold_2
OG0002047	MperO_g24916.t1	Apis_g25021.t1	scaffold_2	scaffold_2
OG0002048	MperO_g24915.t1	Apis_g25023.t1	scaffold_2	scaffold_2
OG0002049	MperO_g24913.t1	Apis_g25027.t1	scaffold_2	scaffold_2
OG0002050	MperO_g24888.t1	Apis_g25046.t1	scaffold_2	scaffold_2
OG0002054	MperO_g23188.t1	Apis_g25248.t1	scaffold_2	scaffold_2
OG0002059	MperO_g23698.t1	Apis_g25354.t1	scaffold_2	scaffold_2
OG0002059	MperO_g23700.t2	Apis_g25356.t1	scaffold_2	scaffold_2
OG0002060	MperO_g23755.t1	Apis_g25388.t1	scaffold_2	scaffold_2
OG0002061	MperO_g23756.t1	Apis_g25390.t2	scaffold_2	scaffold_2
OG0002062	MperO_g23761.t1	Apis_g25391.t1	scaffold_2	scaffold_2
OG0002067	MperO_g22621.t1	Apis_g25503.t1	scaffold_2	scaffold_2
OG0002068	MperO_g22623.t1	Apis_g25505.t1	scaffold_2	scaffold_2
OG0002071	MperO_g21434.t1	Apis_g25701.t1	scaffold_6	scaffold_2
OG0002073	MperO_g21462.t1	Apis_g25725.t1	scaffold_6	scaffold_2
OG0002074	MperO_g21463.t2	Apis_g25726.t1	scaffold_6	scaffold_2
OG0002075	MperO_g21467.t1	Apis_g25728.t1	scaffold_6	scaffold_2
OG0002076	MperO_g21516.t1	Apis_g25785.t1	scaffold_6	scaffold_2
OG0002078	MperO_g21879.t1	Apis_g25857.t1	scaffold_6	scaffold_2
OG0002079	MperO_g20182.t1	Apis_g25918.t1	scaffold_6	scaffold_2
OG0002081	MperO_g20622.t1	Apis_g25993.t1	scaffold_6	scaffold_2
OG0002082	MperO_g20175.t1	Apis_g26032.t1	scaffold_6	scaffold_2
OG0002083	MperO_g18228.t1	Apis_g26121.t1	scaffold_3	scaffold_2
OG0002083	MperO_g18228.t1	Apis_g26213.t1	scaffold_3	scaffold_2
OG0002090	MperO_g17711.t1	Apis_g26374.t1	scaffold_3	scaffold_2
OG0002091	MperO_g17709.t1	Apis_g26377.t2	scaffold_3	scaffold_2
OG0002092	MperO_g17706.t1	Apis_g26380.t1	scaffold_3	scaffold_2
OG0002097	MperO_g17790.t1	Apis_g26523.t1	scaffold_3	scaffold_2
OG0002099	MperO_g19881.t1	Apis_g26561.t1	scaffold_3	scaffold_2
OG0002100	MperO_g19884.t1	Apis_g26563.t1	scaffold_3	scaffold_2
OG0002101	MperO_g20146.t1	Apis_g26569.t1	scaffold_6	scaffold_2
OG0002105	MperO_g22065.t1	Apis_g26873.t1	scaffold_6	scaffold_2
OG0002110	MperO_g19364.t1	Apis_g27155.t1	scaffold_3	scaffold_2
OG0002113	MperO_g19146.t1	Apis_g27276.t1	scaffold_3	scaffold_2
OG0002113	MperO_g19146.t1	Apis_g27281.t1	scaffold_3	scaffold_2
OG0002114	MperO_g19129.t1	Apis_g27294.t1	scaffold_3	scaffold_2
OG0002124	MperO_g26029.t1	Apis_g27774.t1	scaffold_2	scaffold_2
OG0002125	MperO_g26028.t1	Apis_g27775.t1	scaffold_2	scaffold_2
OG0002126	MperO_g26019.t1	Apis_g27781.t1	scaffold_2	scaffold_2
OG0002127	MperO_g26017.t1	Apis_g27784.t1	scaffold_2	scaffold_2
OG0002128	MperO_g25956.t1	Apis_g27843.t1	scaffold_2	scaffold_2
OG0002129	MperO_g25955.t1	Apis_g27845.t1	scaffold_2	scaffold_2
OG0002133	MperO_g25088.t1	Apis_g28003.t1	scaffold_2	scaffold_2
OG0002134	MperO_g27123.t1	Apis_g28120.t1	scaffold_2	scaffold_2
OG0002135	MperO_g25024.t1	Apis_g28167.t1	scaffold_2	scaffold_2
OG0002136	MperO_g25044.t1	Apis_g28180.t1	scaffold_2	scaffold_2
OG0002138	MperO_g26177.t1	Apis_g28354.t1	scaffold_2	scaffold_2
OG0002142	MperO_g26437.t1	Apis_g28547.t1	scaffold_2	scaffold_2
OG0002143	MperO_g26436.t1	Apis_g28548.t1	scaffold_2	scaffold_2
OG0002144	MperO_g26414.t1	Apis_g28575.t1	scaffold_2	scaffold_2
OG0002144	MperO_g13759.t1	Apis_g28575.t1	scaffold_5	scaffold_2
OG0002147	MperO_g24137.t1	Apis_g28724.t1	scaffold_2	scaffold_2
OG0002148	MperO_g24138.t1	Apis_g28725.t1	scaffold_2	scaffold_2
OG0002149	MperO_g24155.t1	Apis_g28741.t1	scaffold_2	scaffold_2
OG0002150	MperO_g26632.t1	Apis_g28780.t1	scaffold_2	scaffold_2
OG0002151	MperO_g26611.t1	Apis_g28795.t1	scaffold_2	scaffold_2
OG0002155	MperO_g25357.t1	Apis_g28854.t1	scaffold_2	scaffold_2
OG0002163	MperO_g16454.t1	Apis_g29134.t1	scaffold_3	scaffold_2
OG0002166	MperO_g10268.t1	Apis_g29301.t1	scaffold_4	scaffold_2
OG0002167	MperO_g21929.t1	Apis_g29304.t1	scaffold_6	scaffold_2
OG0002168	MperO_g21931.t1	Apis_g29306.t1	scaffold_6	scaffold_2
OG0002171	MperO_g21957.t1	Apis_g29322.t1	scaffold_6	scaffold_2
OG0002172	MperO_g21959.t1	Apis_g29324.t1	scaffold_6	scaffold_2
OG0002173	MperO_g21965.t1	Apis_g29331.t1	scaffold_6	scaffold_2
OG0002174	MperO_g21343.t1	Apis_g29364.t1	scaffold_6	scaffold_2
OG0002175	MperO_g21301.t1	Apis_g29395.t1	scaffold_6	scaffold_2
OG0002176	MperO_g21300.t1	Apis_g29396.t1	scaffold_6	scaffold_2
OG0002178	MperO_g25124.t2	Apis_g29440.t3	scaffold_2	scaffold_2
OG0002179	MperO_g25125.t1	Apis_g29444.t2	scaffold_2	scaffold_2
OG0002182	MperO_g25173.t1	Apis_g29514.t1	scaffold_2	scaffold_2
OG0002183	MperO_g25260.t1	Apis_g29607.t2	scaffold_2	scaffold_2
OG0002184	MperO_g25261.t2	Apis_g29608.t1	scaffold_2	scaffold_2
OG0002185	MperO_g25262.t1	Apis_g29609.t1	scaffold_2	scaffold_2
OG0002186	MperO_g26964.t1	Apis_g29610.t1	scaffold_2	scaffold_2
OG0002187	MperO_g25634.t1	Apis_g29684.t1	scaffold_2	scaffold_2
OG0002188	MperO_g25633.t1	Apis_g29685.t1	scaffold_2	scaffold_2
OG0002190	MperO_g12687.t1	Apis_g14954.t1	scaffold_4	scaffold_3
OG0002190	MperO_g2087.t1	Apis_g29808.t1	scaffold_1	scaffold_2
OG0002191	MperO_g26852.t1	Apis_g29809.t1	scaffold_2	scaffold_2
OG0002193	MperO_g26791.t1	Apis_g29949.t1	scaffold_2	scaffold_2
OG0002193	MperO_g26791.t1	Apis_g13868.t1	scaffold_2	scaffold_3
OG0002195	MperO_g23454.t1	Apis_g30059.t1	scaffold_2	scaffold_2
OG0002196	MperO_g23428.t2	Apis_g30087.t3	scaffold_2	scaffold_2
OG0002197	MperO_g19026.t1	Apis_g30116.t1	scaffold_3	scaffold_2
OG0002199	MperO_g18926.t2	Apis_g30158.t1	scaffold_3	scaffold_2
OG0002200	MperO_g18925.t1	Apis_g30160.t1	scaffold_3	scaffold_2
OG0002201	MperO_g18924.t1	Apis_g30161.t1	scaffold_3	scaffold_2
OG0002211	MperO_g20466.t1	Apis_g30701.t1	scaffold_6	scaffold_2
OG0002213	MperO_g20465.t1	Apis_g30704.t1	scaffold_6	scaffold_2
OG0002214	MperO_g20464.t1	Apis_g30705.t1	scaffold_6	scaffold_2
OG0002217	MperO_g21195.t1	Apis_g30762.t1	scaffold_6	scaffold_2
OG0002219	MperO_g21158.t1	Apis_g30827.t1	scaffold_6	scaffold_2
OG0002224	MperO_g21355.t1	Apis_g30937.t1	scaffold_6	scaffold_2
OG0002226	MperO_g18976.t1	Apis_g31043.t1	scaffold_3	scaffold_2
OG0002227	MperO_g18973.t1	Apis_g31047.t1	scaffold_3	scaffold_2
OG0002231	MperO_g13155.t1	Apis_g13047.t2	scaffold_4	scaffold_3
OG0002235	MperO_g10961.t1	Apis_g13292.t1	scaffold_4	scaffold_3
OG0002242	MperO_g10875.t1	Apis_g13406.t1	scaffold_4	scaffold_3
OG0002243	MperO_g10856.t1	Apis_g13427.t1	scaffold_4	scaffold_3
OG0002244	MperO_g10855.t1	Apis_g13428.t1	scaffold_4	scaffold_3
OG0002248	MperO_g10710.t1	Apis_g13567.t1	scaffold_4	scaffold_3
OG0002248	MperO_g20179.t1	Apis_g13567.t1	scaffold_6	scaffold_3
OG0002249	MperO_g10698.t1	Apis_g13579.t1	scaffold_4	scaffold_3
OG0002258	MperO_g14166.t1	Apis_g14245.t1	scaffold_5	scaffold_3
OG0002266	MperO_g11473.t4	Apis_g15676.t1	scaffold_4	scaffold_3
OG0002267	MperO_g10035.t1	Apis_g15705.t1	scaffold_4	scaffold_3
OG0002268	MperO_g10033.t1	Apis_g15706.t1	scaffold_4	scaffold_3
OG0002273	MperO_g9588.t1	Apis_g15863.t1	scaffold_4	scaffold_3
OG0002274	MperO_g23230.t1	Apis_g15878.t1	scaffold_2	scaffold_3
OG0002275	MperO_g9618.t1	Apis_g15887.t1	scaffold_4	scaffold_3
OG0002277	MperO_g10433.t1	Apis_g16028.t1	scaffold_4	scaffold_3
OG0002278	MperO_g10435.t1	Apis_g16029.t1	scaffold_4	scaffold_3
OG0002283	MperO_g11268.t1	Apis_g16203.t1	scaffold_4	scaffold_3
OG0002284	MperO_g11267.t1	Apis_g16204.t1	scaffold_4	scaffold_3
OG0002285	MperO_g11246.t1	Apis_g16205.t1	scaffold_4	scaffold_3
OG0002286	MperO_g11250.t1	Apis_g16209.t1	scaffold_4	scaffold_3
OG0002287	MperO_g11253.t2	Apis_g16213.t1	scaffold_4	scaffold_3
OG0002290	MperO_g10184.t1	Apis_g16302.t1	scaffold_4	scaffold_3
OG0002291	MperO_g10189.t1	Apis_g16306.t1	scaffold_4	scaffold_3
OG0002293	MperO_g10289.t1	Apis_g16394.t1	scaffold_4	scaffold_3
OG0002294	MperO_g10290.t1	Apis_g16396.t1	scaffold_4	scaffold_3
OG0002297	MperO_g12924.t1	Apis_g16628.t1	scaffold_4	scaffold_3
OG0002301	MperO_g12456.t1	Apis_g16760.t1	scaffold_4	scaffold_3
OG0002302	MperO_g11552.t1	Apis_g16905.t1	scaffold_4	scaffold_3
OG0002304	MperO_g14400.t1	Apis_g17035.t1	scaffold_5	scaffold_3
OG0002313	MperO_g12012.t2	Apis_g17248.t1	scaffold_4	scaffold_3
OG0002315	MperO_g15092.t1	Apis_g17344.t1	scaffold_5	scaffold_3
OG0002319	MperO_g11777.t1	Apis_g17486.t1	scaffold_4	scaffold_3
OG0002320	MperO_g11816.t1	Apis_g17536.t1	scaffold_4	scaffold_3
OG0002322	MperO_g12242.t1	Apis_g17584.t1	scaffold_4	scaffold_3
OG0002324	MperO_g12084.t1	Apis_g17741.t1	scaffold_4	scaffold_3
OG0002327	MperO_g13685.t1	Apis_g18432.t1	scaffold_5	scaffold_3
OG0002328	MperO_g13717.t1	Apis_g18469.t1	scaffold_5	scaffold_3
OG0002330	MperO_g14949.t1	Apis_g18546.t1	scaffold_5	scaffold_3
OG0002331	MperO_g14950.t1	Apis_g18547.t1	scaffold_5	scaffold_3
OG0002332	MperO_g12042.t1	Apis_g18548.t1	scaffold_4	scaffold_3
OG0002333	MperO_g14952.t1	Apis_g18549.t1	scaffold_5	scaffold_3
OG0002337	MperO_g13789.t1	Apis_g18721.t1	scaffold_5	scaffold_3
OG0002341	MperO_g14138.t1	Apis_g19039.t1	scaffold_5	scaffold_3
OG0002345	MperO_g15165.t1	Apis_g19427.t1	scaffold_5	scaffold_3
OG0002348	MperO_g14268.t1	Apis_g19447.t1	scaffold_5	scaffold_3
OG0002349	MperO_g14269.t1	Apis_g19449.t1	scaffold_5	scaffold_3
OG0002350	MperO_g14309.t1	Apis_g19470.t1	scaffold_5	scaffold_3
OG0002353	MperO_g14002.t1	Apis_g19661.t1	scaffold_5	scaffold_3
OG0002354	MperO_g15434.t1	Apis_g19722.t2	scaffold_5	scaffold_3
OG0002355	MperO_g15433.t1	Apis_g19723.t1	scaffold_5	scaffold_3
OG0002356	MperO_g15431.t1	Apis_g19724.t1	scaffold_5	scaffold_3
OG0002357	MperO_g15050.t1	Apis_g19791.t1	scaffold_5	scaffold_3
OG0002362	MperO_g15372.t1	Apis_g19980.t1	scaffold_5	scaffold_3
OG0002363	MperO_g15373.t1	Apis_g19981.t1	scaffold_5	scaffold_3
OG0002364	MperO_g15374.t1	Apis_g19982.t2	scaffold_5	scaffold_3
OG0002374	MperO_g17926.t1	Apis_g20677.t1	scaffold_3	scaffold_4
OG0002378	MperO_g16934.t1	Apis_g21006.t1	scaffold_3	scaffold_4
OG0002379	MperO_g16935.t1	Apis_g21007.t1	scaffold_3	scaffold_4
OG0002386	MperO_g16153.t1	Apis_g21311.t1	scaffold_3	scaffold_4
OG0002391	MperO_g15925.t1	Apis_g21604.t1	scaffold_3	scaffold_4
OG0002392	MperO_g15926.t1	Apis_g21605.t1	scaffold_3	scaffold_4
OG0002393	MperO_g15917.t1	Apis_g21615.t1	scaffold_3	scaffold_4
OG0002397	MperO_g15803.t1	Apis_g21746.t1	scaffold_3	scaffold_4
OG0002399	MperO_g18436.t1	Apis_g21893.t1	scaffold_3	scaffold_4
OG0002400	MperO_g18421.t1	Apis_g21907.t1	scaffold_3	scaffold_4
OG0002402	MperO_g18866.t1	Apis_g22030.t2	scaffold_3	scaffold_4
OG0002406	MperO_g19192.t1	Apis_g22243.t1	scaffold_3	scaffold_4
OG0002407	MperO_g19221.t1	Apis_g22262.t1	scaffold_3	scaffold_4
OG0002409	MperO_g18622.t1	Apis_g22342.t1	scaffold_3	scaffold_4
OG0002412	MperO_g16676.t1	Apis_g22482.t1	scaffold_3	scaffold_4
OG0002415	MperO_g16411.t1	Apis_g22540.t1	scaffold_3	scaffold_4
OG0002471	MperO_g27391.t1	Apis_g170.t1	scaffold_2	scaffold_1
OG0002473	MperO_g27573.t1	Apis_g227.t1	scaffold_2	scaffold_1
OG0002475	MperO_g17963.t1	Apis_g300.t1	scaffold_3	scaffold_1
OG0002476	MperO_g8079.t1	Apis_g312.t1	scaffold_1	scaffold_1
OG0002477	MperO_g26733.t1	Apis_g357.t1	scaffold_2	scaffold_1
OG0002478	MperO_g7987.t1	Apis_g403.t1	scaffold_1	scaffold_1
OG0002480	MperO_g8072.t1	Apis_g413.t1	scaffold_1	scaffold_1
OG0002485	MperO_g11619.t2	Apis_g696.t1	scaffold_4	scaffold_1
OG0002488	MperO_g8451.t1	Apis_g824.t1	scaffold_1	scaffold_1
OG0002489	MperO_g8456.t1	Apis_g827.t1	scaffold_1	scaffold_1
OG0002490	MperO_g8457.t1	Apis_g833.t1	scaffold_1	scaffold_1
OG0002491	MperO_g8462.t1	Apis_g836.t1	scaffold_1	scaffold_1
OG0002492	MperO_g8477.t1	Apis_g839.t2	scaffold_1	scaffold_1
OG0002493	MperO_g8491.t1	Apis_g850.t1	scaffold_1	scaffold_1
OG0002495	MperO_g8494.t1	Apis_g883.t1	scaffold_1	scaffold_1
OG0002497	MperO_g8502.t1	Apis_g938.t1	scaffold_1	scaffold_1
OG0002498	MperO_g8506.t1	Apis_g945.t1	scaffold_1	scaffold_1
OG0002499	MperO_g7553.t1	Apis_g956.t1	scaffold_1	scaffold_1
OG0002500	MperO_g8509.t1	Apis_g959.t1	scaffold_1	scaffold_1
OG0002501	MperO_g8516.t1	Apis_g974.t1	scaffold_1	scaffold_1
OG0002502	MperO_g8518.t1	Apis_g978.t1	scaffold_1	scaffold_1
OG0002503	MperO_g8519.t1	Apis_g979.t1	scaffold_1	scaffold_1
OG0002504	MperO_g8521.t1	Apis_g982.t1	scaffold_1	scaffold_1
OG0002505	MperO_g8522.t1	Apis_g983.t1	scaffold_1	scaffold_1
OG0002506	MperO_g8525.t1	Apis_g986.t1	scaffold_1	scaffold_1
OG0002508	MperO_g24569.t1	Apis_g1092.t1	scaffold_2	scaffold_1
OG0002509	MperO_g5987.t1	Apis_g1135.t1	scaffold_1	scaffold_1
OG0002511	MperO_g8400.t1	Apis_g1252.t1	scaffold_1	scaffold_1
OG0002513	MperO_g4298.t1	Apis_g1264.t1	scaffold_1	scaffold_1
OG0002516	MperO_g4694.t2	Apis_g1456.t1	scaffold_1	scaffold_1
OG0002518	MperO_g8383.t5	Apis_g1479.t3	scaffold_1	scaffold_1
OG0002519	MperO_g8378.t1	Apis_g1491.t2	scaffold_1	scaffold_1
OG0002521	MperO_g8375.t1	Apis_g1498.t1	scaffold_1	scaffold_1
OG0002527	MperO_g16421.t1	Apis_g1688.t1	scaffold_3	scaffold_1
OG0002535	MperO_g22571.t1	Apis_g1849.t1	scaffold_2	scaffold_1
OG0002544	MperO_g6936.t1	Apis_g2189.t1	scaffold_1	scaffold_1
OG0002548	MperO_g21321.t1	Apis_g2284.t1	scaffold_6	scaffold_1
OG0002551	MperO_g10306.t1	Apis_g2399.t3	scaffold_4	scaffold_1
OG0002559	MperO_g8543.t1	Apis_g2613.t1	scaffold_1	scaffold_1
OG0002567	MperO_g26970.t1	Apis_g2957.t1	scaffold_2	scaffold_1
OG0002568	MperO_g6660.t1	Apis_g2974.t1	scaffold_1	scaffold_1
OG0002574	MperO_g11025.t1	Apis_g3173.t1	scaffold_4	scaffold_1
OG0002577	MperO_g8125.t1	Apis_g3218.t1	scaffold_1	scaffold_1
OG0002579	MperO_g6370.t1	Apis_g3300.t1	scaffold_1	scaffold_1
OG0002581	MperO_g27703.t1	Apis_g3394.t1	scaffold_2	scaffold_1
OG0002584	MperO_g14032.t2	Apis_g3538.t1	scaffold_5	scaffold_1
OG0002585	MperO_g16977.t1	Apis_g3541.t1	scaffold_3	scaffold_1
OG0002586	MperO_g6143.t1	Apis_g3584.t1	scaffold_1	scaffold_1
OG0002587	MperO_g13326.t1	Apis_g3596.t1	scaffold_4	scaffold_1
OG0002589	MperO_g6176.t2	Apis_g3609.t2	scaffold_1	scaffold_1
OG0002590	MperO_g6177.t1	Apis_g3610.t1	scaffold_1	scaffold_1
OG0002591	MperO_g6179.t1	Apis_g3614.t1	scaffold_1	scaffold_1
OG0002592	MperO_g6181.t1	Apis_g3619.t1	scaffold_1	scaffold_1
OG0002593	MperO_g6185.t1	Apis_g3629.t1	scaffold_1	scaffold_1
OG0002594	MperO_g6186.t1	Apis_g3630.t1	scaffold_1	scaffold_1
OG0002595	MperO_g6196.t4	Apis_g3672.t2	scaffold_1	scaffold_1
OG0002597	MperO_g6207.t1	Apis_g3682.t1	scaffold_1	scaffold_1
OG0002598	MperO_g6208.t1	Apis_g3683.t1	scaffold_1	scaffold_1
OG0002599	MperO_g6210.t1	Apis_g3685.t1	scaffold_1	scaffold_1
OG0002600	MperO_g6211.t1	Apis_g3689.t1	scaffold_1	scaffold_1
OG0002601	MperO_g6212.t1	Apis_g3690.t1	scaffold_1	scaffold_1
OG0002602	MperO_g6218.t1	Apis_g3700.t1	scaffold_1	scaffold_1
OG0002603	MperO_g6219.t1	Apis_g3701.t1	scaffold_1	scaffold_1
OG0002604	MperO_g6222.t1	Apis_g3705.t1	scaffold_1	scaffold_1
OG0002605	MperO_g6223.t1	Apis_g3706.t1	scaffold_1	scaffold_1
OG0002606	MperO_g6224.t1	Apis_g3707.t1	scaffold_1	scaffold_1
OG0002607	MperO_g6225.t2	Apis_g3708.t1	scaffold_1	scaffold_1
OG0002608	MperO_g6226.t1	Apis_g3709.t1	scaffold_1	scaffold_1
OG0002609	MperO_g6227.t1	Apis_g3710.t1	scaffold_1	scaffold_1
OG0002610	MperO_g6228.t1	Apis_g3711.t1	scaffold_1	scaffold_1
OG0002611	MperO_g6229.t1	Apis_g3712.t1	scaffold_1	scaffold_1
OG0002612	MperO_g6231.t1	Apis_g3713.t1	scaffold_1	scaffold_1
OG0002613	MperO_g6236.t1	Apis_g3724.t1	scaffold_1	scaffold_1
OG0002614	MperO_g6239.t1	Apis_g3728.t1	scaffold_1	scaffold_1
OG0002615	MperO_g6240.t1	Apis_g3743.t1	scaffold_1	scaffold_1
OG0002616	MperO_g6250.t1	Apis_g3744.t1	scaffold_1	scaffold_1
OG0002617	MperO_g6253.t1	Apis_g3747.t1	scaffold_1	scaffold_1
OG0002618	MperO_g6262.t1	Apis_g3758.t1	scaffold_1	scaffold_1
OG0002619	MperO_g6263.t1	Apis_g3760.t1	scaffold_1	scaffold_1
OG0002620	MperO_g6264.t1	Apis_g3761.t1	scaffold_1	scaffold_1
OG0002621	MperO_g6265.t1	Apis_g3763.t1	scaffold_1	scaffold_1
OG0002622	MperO_g6266.t1	Apis_g3764.t1	scaffold_1	scaffold_1
OG0002623	MperO_g6267.t1	Apis_g3765.t1	scaffold_1	scaffold_1
OG0002624	MperO_g6269.t2	Apis_g3767.t1	scaffold_1	scaffold_1
OG0002625	MperO_g6271.t1	Apis_g3769.t1	scaffold_1	scaffold_1
OG0002626	MperO_g6272.t1	Apis_g3770.t1	scaffold_1	scaffold_1
OG0002627	MperO_g6282.t1	Apis_g3779.t1	scaffold_1	scaffold_1
OG0002628	MperO_g6283.t2	Apis_g3780.t1	scaffold_1	scaffold_1
OG0002629	MperO_g6285.t1	Apis_g3781.t1	scaffold_1	scaffold_1
OG0002630	MperO_g6288.t1	Apis_g3782.t1	scaffold_1	scaffold_1
OG0002631	MperO_g6289.t1	Apis_g3783.t1	scaffold_1	scaffold_1
OG0002632	MperO_g6291.t1	Apis_g3784.t1	scaffold_1	scaffold_1
OG0002633	MperO_g6304.t1	Apis_g3798.t1	scaffold_1	scaffold_1
OG0002634	MperO_g6305.t1	Apis_g3799.t1	scaffold_1	scaffold_1
OG0002635	MperO_g6307.t1	Apis_g3800.t1	scaffold_1	scaffold_1
OG0002636	MperO_g6308.t1	Apis_g3801.t1	scaffold_1	scaffold_1
OG0002637	MperO_g24227.t1	Apis_g3802.t1	scaffold_2	scaffold_1
OG0002638	MperO_g6309.t1	Apis_g3803.t1	scaffold_1	scaffold_1
OG0002639	MperO_g6312.t1	Apis_g3805.t1	scaffold_1	scaffold_1
OG0002640	MperO_g6314.t1	Apis_g3806.t1	scaffold_1	scaffold_1
OG0002641	MperO_g6315.t1	Apis_g3807.t1	scaffold_1	scaffold_1
OG0002642	MperO_g6316.t1	Apis_g3808.t1	scaffold_1	scaffold_1
OG0002643	MperO_g6318.t2	Apis_g3809.t1	scaffold_1	scaffold_1
OG0002644	MperO_g6319.t2	Apis_g3810.t1	scaffold_1	scaffold_1
OG0002645	MperO_g6323.t1	Apis_g3816.t1	scaffold_1	scaffold_1
OG0002646	MperO_g6324.t1	Apis_g3817.t1	scaffold_1	scaffold_1
OG0002647	MperO_g6327.t1	Apis_g3820.t2	scaffold_1	scaffold_1
OG0002648	MperO_g6332.t1	Apis_g3822.t1	scaffold_1	scaffold_1
OG0002649	MperO_g6338.t1	Apis_g3828.t2	scaffold_1	scaffold_1
OG0002651	MperO_g6340.t1	Apis_g3837.t1	scaffold_1	scaffold_1
OG0002652	MperO_g6341.t1	Apis_g3838.t1	scaffold_1	scaffold_1
OG0002653	MperO_g6344.t1	Apis_g3851.t1	scaffold_1	scaffold_1
OG0002654	MperO_g6346.t1	Apis_g3862.t1	scaffold_1	scaffold_1
OG0002655	MperO_g6348.t2	Apis_g3866.t2	scaffold_1	scaffold_1
OG0002656	MperO_g6349.t1	Apis_g3867.t1	scaffold_1	scaffold_1
OG0002657	MperO_g6351.t1	Apis_g3869.t1	scaffold_1	scaffold_1
OG0002658	MperO_g6353.t1	Apis_g3870.t1	scaffold_1	scaffold_1
OG0002659	MperO_g6355.t1	Apis_g3871.t1	scaffold_1	scaffold_1
OG0002660	MperO_g6356.t1	Apis_g3872.t1	scaffold_1	scaffold_1
OG0002661	MperO_g6357.t1	Apis_g3873.t1	scaffold_1	scaffold_1
OG0002662	MperO_g6358.t2	Apis_g3874.t2	scaffold_1	scaffold_1
OG0002663	MperO_g6360.t1	Apis_g3875.t1	scaffold_1	scaffold_1
OG0002664	MperO_g6361.t1	Apis_g3876.t1	scaffold_1	scaffold_1
OG0002665	MperO_g6362.t1	Apis_g3877.t1	scaffold_1	scaffold_1
OG0002667	MperO_g6371.t1	Apis_g3889.t2	scaffold_1	scaffold_1
OG0002668	MperO_g6372.t1	Apis_g3890.t1	scaffold_1	scaffold_1
OG0002669	MperO_g6373.t1	Apis_g3891.t1	scaffold_1	scaffold_1
OG0002670	MperO_g6377.t1	Apis_g3897.t1	scaffold_1	scaffold_1
OG0002671	MperO_g6385.t1	Apis_g3901.t1	scaffold_1	scaffold_1
OG0002672	MperO_g6386.t1	Apis_g3905.t1	scaffold_1	scaffold_1
OG0002673	MperO_g6395.t1	Apis_g3912.t1	scaffold_1	scaffold_1
OG0002674	MperO_g6396.t1	Apis_g3913.t1	scaffold_1	scaffold_1
OG0002675	MperO_g6397.t1	Apis_g3914.t1	scaffold_1	scaffold_1
OG0002676	MperO_g6400.t1	Apis_g3916.t1	scaffold_1	scaffold_1
OG0002677	MperO_g6403.t1	Apis_g3917.t1	scaffold_1	scaffold_1
OG0002678	MperO_g6402.t1	Apis_g3918.t1	scaffold_1	scaffold_1
OG0002679	MperO_g6401.t3	Apis_g3921.t1	scaffold_1	scaffold_1
OG0002681	MperO_g6405.t1	Apis_g3925.t1	scaffold_1	scaffold_1
OG0002682	MperO_g6408.t2	Apis_g3928.t2	scaffold_1	scaffold_1
OG0002683	MperO_g6412.t1	Apis_g3933.t1	scaffold_1	scaffold_1
OG0002684	MperO_g6415.t2	Apis_g3937.t1	scaffold_1	scaffold_1
OG0002685	MperO_g6430.t1	Apis_g3947.t2	scaffold_1	scaffold_1
OG0002686	MperO_g6432.t1	Apis_g3948.t1	scaffold_1	scaffold_1
OG0002687	MperO_g6435.t1	Apis_g3949.t1	scaffold_1	scaffold_1
OG0002688	MperO_g6436.t1	Apis_g3950.t1	scaffold_1	scaffold_1
OG0002689	MperO_g6437.t1	Apis_g3951.t1	scaffold_1	scaffold_1
OG0002690	MperO_g6439.t1	Apis_g3955.t2	scaffold_1	scaffold_1
OG0002691	MperO_g6440.t2	Apis_g3956.t1	scaffold_1	scaffold_1
OG0002692	MperO_g6443.t1	Apis_g3957.t1	scaffold_1	scaffold_1
OG0002693	MperO_g6444.t3	Apis_g3958.t1	scaffold_1	scaffold_1
OG0002694	MperO_g6446.t1	Apis_g3963.t1	scaffold_1	scaffold_1
OG0002695	MperO_g6447.t1	Apis_g3964.t1	scaffold_1	scaffold_1
OG0002696	MperO_g6448.t1	Apis_g3965.t1	scaffold_1	scaffold_1
OG0002697	MperO_g6449.t1	Apis_g3966.t1	scaffold_1	scaffold_1
OG0002698	MperO_g6451.t1	Apis_g3968.t2	scaffold_1	scaffold_1
OG0002699	MperO_g6452.t1	Apis_g3970.t1	scaffold_1	scaffold_1
OG0002700	MperO_g6453.t1	Apis_g3971.t1	scaffold_1	scaffold_1
OG0002701	MperO_g6454.t1	Apis_g3972.t1	scaffold_1	scaffold_1
OG0002702	MperO_g6455.t1	Apis_g3973.t1	scaffold_1	scaffold_1
OG0002703	MperO_g6456.t1	Apis_g3974.t1	scaffold_1	scaffold_1
OG0002704	MperO_g6457.t1	Apis_g3975.t1	scaffold_1	scaffold_1
OG0002705	MperO_g6459.t3	Apis_g3977.t4	scaffold_1	scaffold_1
OG0002706	MperO_g6460.t1	Apis_g3978.t1	scaffold_1	scaffold_1
OG0002707	MperO_g6461.t1	Apis_g3979.t1	scaffold_1	scaffold_1
OG0002708	MperO_g6462.t1	Apis_g3981.t1	scaffold_1	scaffold_1
OG0002709	MperO_g6463.t1	Apis_g3982.t1	scaffold_1	scaffold_1
OG0002710	MperO_g6614.t1	Apis_g3985.t1	scaffold_1	scaffold_1
OG0002711	MperO_g6613.t1	Apis_g3986.t1	scaffold_1	scaffold_1
OG0002712	MperO_g6612.t2	Apis_g3987.t1	scaffold_1	scaffold_1
OG0002713	MperO_g6610.t1	Apis_g3990.t1	scaffold_1	scaffold_1
OG0002714	MperO_g6609.t1	Apis_g3991.t1	scaffold_1	scaffold_1
OG0002715	MperO_g6608.t1	Apis_g3992.t1	scaffold_1	scaffold_1
OG0002716	MperO_g6598.t1	Apis_g4003.t1	scaffold_1	scaffold_1
OG0002717	MperO_g6594.t1	Apis_g4005.t1	scaffold_1	scaffold_1
OG0002718	MperO_g6590.t1	Apis_g4006.t1	scaffold_1	scaffold_1
OG0002719	MperO_g6589.t1	Apis_g4008.t1	scaffold_1	scaffold_1
OG0002720	MperO_g6587.t2	Apis_g4009.t1	scaffold_1	scaffold_1
OG0002722	MperO_g6585.t1	Apis_g4012.t1	scaffold_1	scaffold_1
OG0002723	MperO_g6584.t2	Apis_g4013.t4	scaffold_1	scaffold_1
OG0002724	MperO_g6581.t1	Apis_g4019.t1	scaffold_1	scaffold_1
OG0002725	MperO_g6579.t1	Apis_g4022.t1	scaffold_1	scaffold_1
OG0002726	MperO_g6567.t1	Apis_g4029.t1	scaffold_1	scaffold_1
OG0002727	MperO_g6565.t1	Apis_g4030.t1	scaffold_1	scaffold_1
OG0002728	MperO_g6564.t1	Apis_g4031.t1	scaffold_1	scaffold_1
OG0002729	MperO_g6563.t1	Apis_g4032.t1	scaffold_1	scaffold_1
OG0002730	MperO_g6561.t1	Apis_g4035.t1	scaffold_1	scaffold_1
OG0002731	MperO_g6555.t1	Apis_g4037.t1	scaffold_1	scaffold_1
OG0002732	MperO_g6550.t2	Apis_g4041.t1	scaffold_1	scaffold_1
OG0002733	MperO_g6547.t1	Apis_g4043.t1	scaffold_1	scaffold_1
OG0002734	MperO_g6545.t1	Apis_g4044.t1	scaffold_1	scaffold_1
OG0002735	MperO_g6539.t1	Apis_g4046.t1	scaffold_1	scaffold_1
OG0002736	MperO_g6536.t1	Apis_g4049.t1	scaffold_1	scaffold_1
OG0002737	MperO_g6521.t1	Apis_g4055.t1	scaffold_1	scaffold_1
OG0002738	MperO_g6483.t1	Apis_g4066.t1	scaffold_1	scaffold_1
OG0002739	MperO_g6479.t1	Apis_g4069.t1	scaffold_1	scaffold_1
OG0002740	MperO_g6478.t1	Apis_g4070.t1	scaffold_1	scaffold_1
OG0002741	MperO_g6477.t1	Apis_g4071.t1	scaffold_1	scaffold_1
OG0002742	MperO_g6476.t1	Apis_g4073.t1	scaffold_1	scaffold_1
OG0002743	MperO_g6466.t1	Apis_g4076.t1	scaffold_1	scaffold_1
OG0002744	MperO_g6464.t1	Apis_g4079.t1	scaffold_1	scaffold_1
OG0002745	MperO_g6616.t1	Apis_g4081.t1	scaffold_1	scaffold_1
OG0002746	MperO_g6617.t1	Apis_g4085.t1	scaffold_1	scaffold_1
OG0002747	MperO_g6618.t1	Apis_g4086.t1	scaffold_1	scaffold_1
OG0002748	MperO_g6621.t2	Apis_g4088.t1	scaffold_1	scaffold_1
OG0002749	MperO_g6624.t1	Apis_g4091.t1	scaffold_1	scaffold_1
OG0002750	MperO_g6626.t1	Apis_g4096.t1	scaffold_1	scaffold_1
OG0002751	MperO_g6627.t5	Apis_g4097.t1	scaffold_1	scaffold_1
OG0002752	MperO_g6629.t1	Apis_g4099.t1	scaffold_1	scaffold_1
OG0002753	MperO_g6630.t2	Apis_g4100.t2	scaffold_1	scaffold_1
OG0002754	MperO_g6632.t1	Apis_g4103.t1	scaffold_1	scaffold_1
OG0002755	MperO_g6634.t1	Apis_g4104.t1	scaffold_1	scaffold_1
OG0002756	MperO_g6636.t1	Apis_g4106.t1	scaffold_1	scaffold_1
OG0002757	MperO_g6637.t1	Apis_g4107.t1	scaffold_1	scaffold_1
OG0002758	MperO_g6648.t1	Apis_g4123.t1	scaffold_1	scaffold_1
OG0002759	MperO_g6649.t1	Apis_g4124.t1	scaffold_1	scaffold_1
OG0002760	MperO_g6650.t1	Apis_g4125.t1	scaffold_1	scaffold_1
OG0002761	MperO_g6652.t1	Apis_g4126.t1	scaffold_1	scaffold_1
OG0002762	MperO_g6653.t1	Apis_g4128.t1	scaffold_1	scaffold_1
OG0002763	MperO_g6654.t1	Apis_g4130.t1	scaffold_1	scaffold_1
OG0002764	MperO_g6655.t1	Apis_g4131.t1	scaffold_1	scaffold_1
OG0002765	MperO_g6662.t1	Apis_g4135.t1	scaffold_1	scaffold_1
OG0002766	MperO_g6663.t1	Apis_g4138.t1	scaffold_1	scaffold_1
OG0002768	MperO_g6671.t1	Apis_g4149.t1	scaffold_1	scaffold_1
OG0002769	MperO_g6673.t1	Apis_g4150.t1	scaffold_1	scaffold_1
OG0002770	MperO_g6675.t1	Apis_g4152.t1	scaffold_1	scaffold_1
OG0002771	MperO_g6677.t1	Apis_g4153.t1	scaffold_1	scaffold_1
OG0002772	MperO_g6678.t1	Apis_g4154.t1	scaffold_1	scaffold_1
OG0002773	MperO_g6679.t1	Apis_g4155.t1	scaffold_1	scaffold_1
OG0002774	MperO_g6680.t1	Apis_g4156.t1	scaffold_1	scaffold_1
OG0002775	MperO_g6681.t1	Apis_g4157.t1	scaffold_1	scaffold_1
OG0002776	MperO_g6682.t1	Apis_g4158.t1	scaffold_1	scaffold_1
OG0002777	MperO_g6683.t1	Apis_g4159.t2	scaffold_1	scaffold_1
OG0002778	MperO_g6685.t1	Apis_g4161.t1	scaffold_1	scaffold_1
OG0002779	MperO_g6687.t1	Apis_g4162.t1	scaffold_1	scaffold_1
OG0002780	MperO_g6688.t1	Apis_g4164.t1	scaffold_1	scaffold_1
OG0002781	MperO_g6695.t1	Apis_g4170.t1	scaffold_1	scaffold_1
OG0002782	MperO_g6696.t1	Apis_g4171.t1	scaffold_1	scaffold_1
OG0002783	MperO_g6697.t1	Apis_g4172.t1	scaffold_1	scaffold_1
OG0002784	MperO_g6698.t1	Apis_g4173.t1	scaffold_1	scaffold_1
OG0002785	MperO_g6699.t1	Apis_g4174.t1	scaffold_1	scaffold_1
OG0002786	MperO_g6700.t1	Apis_g4175.t1	scaffold_1	scaffold_1
OG0002787	MperO_g6701.t2	Apis_g4176.t1	scaffold_1	scaffold_1
OG0002788	MperO_g6704.t1	Apis_g4178.t1	scaffold_1	scaffold_1
OG0002789	MperO_g6706.t1	Apis_g4179.t1	scaffold_1	scaffold_1
OG0002790	MperO_g6709.t1	Apis_g4181.t2	scaffold_1	scaffold_1
OG0002791	MperO_g6711.t1	Apis_g4182.t1	scaffold_1	scaffold_1
OG0002792	MperO_g6712.t2	Apis_g4183.t1	scaffold_1	scaffold_1
OG0002793	MperO_g6713.t1	Apis_g4184.t1	scaffold_1	scaffold_1
OG0002794	MperO_g6715.t1	Apis_g4189.t1	scaffold_1	scaffold_1
OG0002795	MperO_g6716.t2	Apis_g4194.t1	scaffold_1	scaffold_1
OG0002796	MperO_g6717.t1	Apis_g4195.t1	scaffold_1	scaffold_1
OG0002797	MperO_g6720.t1	Apis_g4198.t1	scaffold_1	scaffold_1
OG0002798	MperO_g6721.t1	Apis_g4199.t1	scaffold_1	scaffold_1
OG0002799	MperO_g6722.t1	Apis_g4200.t1	scaffold_1	scaffold_1
OG0002800	MperO_g6723.t1	Apis_g4201.t1	scaffold_1	scaffold_1
OG0002802	MperO_g6725.t1	Apis_g4204.t1	scaffold_1	scaffold_1
OG0002803	MperO_g6727.t1	Apis_g4206.t1	scaffold_1	scaffold_1
OG0002804	MperO_g6728.t1	Apis_g4207.t1	scaffold_1	scaffold_1
OG0002805	MperO_g6729.t1	Apis_g4208.t1	scaffold_1	scaffold_1
OG0002806	MperO_g6730.t1	Apis_g4209.t1	scaffold_1	scaffold_1
OG0002807	MperO_g6731.t1	Apis_g4210.t1	scaffold_1	scaffold_1
OG0002808	MperO_g6732.t1	Apis_g4212.t1	scaffold_1	scaffold_1
OG0002809	MperO_g6733.t1	Apis_g4213.t1	scaffold_1	scaffold_1
OG0002810	MperO_g6734.t1	Apis_g4214.t1	scaffold_1	scaffold_1
OG0002811	MperO_g6735.t1	Apis_g4215.t1	scaffold_1	scaffold_1
OG0002812	MperO_g6736.t2	Apis_g4216.t2	scaffold_1	scaffold_1
OG0002813	MperO_g6737.t1	Apis_g4217.t1	scaffold_1	scaffold_1
OG0002814	MperO_g6745.t1	Apis_g4218.t1	scaffold_1	scaffold_1
OG0002815	MperO_g6746.t1	Apis_g4220.t1	scaffold_1	scaffold_1
OG0002816	MperO_g6748.t1	Apis_g4222.t1	scaffold_1	scaffold_1
OG0002817	MperO_g6749.t1	Apis_g4223.t1	scaffold_1	scaffold_1
OG0002818	MperO_g6750.t2	Apis_g4225.t1	scaffold_1	scaffold_1
OG0002819	MperO_g6751.t1	Apis_g4226.t1	scaffold_1	scaffold_1
OG0002820	MperO_g6753.t1	Apis_g4227.t1	scaffold_1	scaffold_1
OG0002821	MperO_g6760.t1	Apis_g4229.t1	scaffold_1	scaffold_1
OG0002822	MperO_g6762.t1	Apis_g4230.t1	scaffold_1	scaffold_1
OG0002823	MperO_g6763.t1	Apis_g4235.t1	scaffold_1	scaffold_1
OG0002824	MperO_g6764.t4	Apis_g4236.t1	scaffold_1	scaffold_1
OG0002825	MperO_g6781.t1	Apis_g4238.t1	scaffold_1	scaffold_1
OG0002826	MperO_g6783.t1	Apis_g4239.t1	scaffold_1	scaffold_1
OG0002827	MperO_g6784.t1	Apis_g4240.t1	scaffold_1	scaffold_1
OG0002828	MperO_g6785.t1	Apis_g4241.t1	scaffold_1	scaffold_1
OG0002829	MperO_g6789.t1	Apis_g4244.t1	scaffold_1	scaffold_1
OG0002830	MperO_g6790.t3	Apis_g4246.t3	scaffold_1	scaffold_1
OG0002831	MperO_g6791.t1	Apis_g4247.t1	scaffold_1	scaffold_1
OG0002832	MperO_g6792.t1	Apis_g4248.t1	scaffold_1	scaffold_1
OG0002833	MperO_g6795.t1	Apis_g4255.t1	scaffold_1	scaffold_1
OG0002834	MperO_g6799.t1	Apis_g4258.t1	scaffold_1	scaffold_1
OG0002835	MperO_g6800.t3	Apis_g4260.t3	scaffold_1	scaffold_1
OG0002836	MperO_g6801.t1	Apis_g4265.t1	scaffold_1	scaffold_1
OG0002837	MperO_g6804.t1	Apis_g4267.t1	scaffold_1	scaffold_1
OG0002838	MperO_g6805.t1	Apis_g4268.t1	scaffold_1	scaffold_1
OG0002839	MperO_g6806.t1	Apis_g4270.t1	scaffold_1	scaffold_1
OG0002840	MperO_g6828.t1	Apis_g4280.t1	scaffold_1	scaffold_1
OG0002841	MperO_g6826.t2	Apis_g4281.t1	scaffold_1	scaffold_1
OG0002842	MperO_g6825.t1	Apis_g4282.t1	scaffold_1	scaffold_1
OG0002843	MperO_g6824.t1	Apis_g4283.t1	scaffold_1	scaffold_1
OG0002844	MperO_g6823.t1	Apis_g4284.t1	scaffold_1	scaffold_1
OG0002845	MperO_g6822.t1	Apis_g4288.t1	scaffold_1	scaffold_1
OG0002846	MperO_g6821.t1	Apis_g4289.t1	scaffold_1	scaffold_1
OG0002847	MperO_g6820.t1	Apis_g4290.t1	scaffold_1	scaffold_1
OG0002848	MperO_g6819.t1	Apis_g4291.t1	scaffold_1	scaffold_1
OG0002849	MperO_g6818.t1	Apis_g4292.t1	scaffold_1	scaffold_1
OG0002850	MperO_g6817.t1	Apis_g4293.t1	scaffold_1	scaffold_1
OG0002851	MperO_g6814.t1	Apis_g4295.t1	scaffold_1	scaffold_1
OG0002852	MperO_g6836.t1	Apis_g4303.t1	scaffold_1	scaffold_1
OG0002853	MperO_g6848.t1	Apis_g4304.t1	scaffold_1	scaffold_1
OG0002854	MperO_g6842.t3	Apis_g4309.t3	scaffold_1	scaffold_1
OG0002855	MperO_g6852.t1	Apis_g4314.t1	scaffold_1	scaffold_1
OG0002856	MperO_g6853.t1	Apis_g4315.t1	scaffold_1	scaffold_1
OG0002858	MperO_g6854.t1	Apis_g4319.t1	scaffold_1	scaffold_1
OG0002859	MperO_g6855.t1	Apis_g4320.t1	scaffold_1	scaffold_1
OG0002860	MperO_g6856.t1	Apis_g4322.t1	scaffold_1	scaffold_1
OG0002861	MperO_g6857.t1	Apis_g4323.t1	scaffold_1	scaffold_1
OG0002862	MperO_g6858.t1	Apis_g4324.t1	scaffold_1	scaffold_1
OG0002863	MperO_g6859.t1	Apis_g4326.t1	scaffold_1	scaffold_1
OG0002864	MperO_g6860.t1	Apis_g4327.t1	scaffold_1	scaffold_1
OG0002865	MperO_g6861.t1	Apis_g4328.t1	scaffold_1	scaffold_1
OG0002866	MperO_g6862.t1	Apis_g4329.t1	scaffold_1	scaffold_1
OG0002867	MperO_g6863.t1	Apis_g4330.t1	scaffold_1	scaffold_1
OG0002868	MperO_g6864.t1	Apis_g4331.t1	scaffold_1	scaffold_1
OG0002869	MperO_g6865.t1	Apis_g4332.t1	scaffold_1	scaffold_1
OG0002870	MperO_g21635.t1	Apis_g4339.t1	scaffold_6	scaffold_1
OG0002871	MperO_g6873.t2	Apis_g4344.t3	scaffold_1	scaffold_1
OG0002872	MperO_g6874.t1	Apis_g4345.t1	scaffold_1	scaffold_1
OG0002873	MperO_g6875.t1	Apis_g4346.t1	scaffold_1	scaffold_1
OG0002874	MperO_g6876.t1	Apis_g4347.t1	scaffold_1	scaffold_1
OG0002875	MperO_g6877.t1	Apis_g4348.t1	scaffold_1	scaffold_1
OG0002876	MperO_g6879.t1	Apis_g4351.t2	scaffold_1	scaffold_1
OG0002877	MperO_g6880.t1	Apis_g4352.t1	scaffold_1	scaffold_1
OG0002878	MperO_g6881.t1	Apis_g4355.t2	scaffold_1	scaffold_1
OG0002879	MperO_g6882.t1	Apis_g4356.t1	scaffold_1	scaffold_1
OG0002880	MperO_g6885.t1	Apis_g4357.t1	scaffold_1	scaffold_1
OG0002881	MperO_g6883.t1	Apis_g4358.t1	scaffold_1	scaffold_1
OG0002882	MperO_g6886.t2	Apis_g4361.t2	scaffold_1	scaffold_1
OG0002883	MperO_g6887.t1	Apis_g4362.t1	scaffold_1	scaffold_1
OG0002884	MperO_g6889.t1	Apis_g4363.t1	scaffold_1	scaffold_1
OG0002885	MperO_g6890.t1	Apis_g4364.t1	scaffold_1	scaffold_1
OG0002886	MperO_g6893.t1	Apis_g4367.t1	scaffold_1	scaffold_1
OG0002887	MperO_g6894.t1	Apis_g4368.t1	scaffold_1	scaffold_1
OG0002888	MperO_g6895.t1	Apis_g4369.t1	scaffold_1	scaffold_1
OG0002889	MperO_g6898.t1	Apis_g4370.t3	scaffold_1	scaffold_1
OG0002890	MperO_g6901.t1	Apis_g4373.t1	scaffold_1	scaffold_1
OG0002891	MperO_g6902.t1	Apis_g4374.t1	scaffold_1	scaffold_1
OG0002892	MperO_g6908.t1	Apis_g4380.t1	scaffold_1	scaffold_1
OG0002893	MperO_g6909.t2	Apis_g4383.t1	scaffold_1	scaffold_1
OG0002894	MperO_g6910.t1	Apis_g4385.t1	scaffold_1	scaffold_1
OG0002895	MperO_g6915.t1	Apis_g4392.t1	scaffold_1	scaffold_1
OG0002896	MperO_g6916.t1	Apis_g4393.t1	scaffold_1	scaffold_1
OG0002897	MperO_g6919.t1	Apis_g4394.t1	scaffold_1	scaffold_1
OG0002898	MperO_g6923.t2	Apis_g4395.t3	scaffold_1	scaffold_1
OG0002899	MperO_g6924.t1	Apis_g4396.t1	scaffold_1	scaffold_1
OG0002900	MperO_g6925.t1	Apis_g4397.t1	scaffold_1	scaffold_1
OG0002901	MperO_g6926.t1	Apis_g4398.t2	scaffold_1	scaffold_1
OG0002902	MperO_g6927.t1	Apis_g4399.t1	scaffold_1	scaffold_1
OG0002903	MperO_g6928.t1	Apis_g4400.t1	scaffold_1	scaffold_1
OG0002904	MperO_g6937.t1	Apis_g4410.t1	scaffold_1	scaffold_1
OG0002905	MperO_g6939.t1	Apis_g4411.t1	scaffold_1	scaffold_1
OG0002906	MperO_g6946.t1	Apis_g4416.t1	scaffold_1	scaffold_1
OG0002907	MperO_g6947.t1	Apis_g4417.t1	scaffold_1	scaffold_1
OG0002908	MperO_g6948.t3	Apis_g4421.t2	scaffold_1	scaffold_1
OG0002909	MperO_g6949.t1	Apis_g4422.t1	scaffold_1	scaffold_1
OG0002910	MperO_g6950.t1	Apis_g4424.t1	scaffold_1	scaffold_1
OG0002911	MperO_g6951.t1	Apis_g4426.t1	scaffold_1	scaffold_1
OG0002912	MperO_g6971.t1	Apis_g4432.t1	scaffold_1	scaffold_1
OG0002913	MperO_g6970.t1	Apis_g4433.t1	scaffold_1	scaffold_1
OG0002914	MperO_g6967.t1	Apis_g4434.t1	scaffold_1	scaffold_1
OG0002915	MperO_g6966.t1	Apis_g4435.t1	scaffold_1	scaffold_1
OG0002916	MperO_g6963.t1	Apis_g4440.t1	scaffold_1	scaffold_1
OG0002917	MperO_g6962.t1	Apis_g4441.t1	scaffold_1	scaffold_1
OG0002918	MperO_g6960.t1	Apis_g4442.t1	scaffold_1	scaffold_1
OG0002919	MperO_g6959.t1	Apis_g4443.t1	scaffold_1	scaffold_1
OG0002921	MperO_g7060.t1	Apis_g4447.t1	scaffold_1	scaffold_1
OG0002922	MperO_g7074.t1	Apis_g4465.t1	scaffold_1	scaffold_1
OG0002923	MperO_g7077.t1	Apis_g4467.t1	scaffold_1	scaffold_1
OG0002924	MperO_g7078.t1	Apis_g4470.t1	scaffold_1	scaffold_1
OG0002925	MperO_g7079.t2	Apis_g4471.t2	scaffold_1	scaffold_1
OG0002927	MperO_g7083.t1	Apis_g4478.t1	scaffold_1	scaffold_1
OG0002928	MperO_g7084.t1	Apis_g4482.t1	scaffold_1	scaffold_1
OG0002929	MperO_g7085.t1	Apis_g4483.t2	scaffold_1	scaffold_1
OG0002930	MperO_g7087.t1	Apis_g4485.t2	scaffold_1	scaffold_1
OG0002931	MperO_g7089.t1	Apis_g4488.t1	scaffold_1	scaffold_1
OG0002932	MperO_g7090.t1	Apis_g4489.t1	scaffold_1	scaffold_1
OG0002933	MperO_g7091.t3	Apis_g4494.t1	scaffold_1	scaffold_1
OG0002934	MperO_g7097.t1	Apis_g4498.t1	scaffold_1	scaffold_1
OG0002935	MperO_g7103.t1	Apis_g4506.t1	scaffold_1	scaffold_1
OG0002936	MperO_g7107.t1	Apis_g4507.t1	scaffold_1	scaffold_1
OG0002937	MperO_g7108.t1	Apis_g4508.t1	scaffold_1	scaffold_1
OG0002938	MperO_g7109.t1	Apis_g4512.t1	scaffold_1	scaffold_1
OG0002939	MperO_g7110.t1	Apis_g4513.t1	scaffold_1	scaffold_1
OG0002940	MperO_g7111.t1	Apis_g4514.t1	scaffold_1	scaffold_1
OG0002941	MperO_g7112.t1	Apis_g4515.t1	scaffold_1	scaffold_1
OG0002942	MperO_g7113.t1	Apis_g4516.t1	scaffold_1	scaffold_1
OG0002943	MperO_g7115.t1	Apis_g4517.t1	scaffold_1	scaffold_1
OG0002944	MperO_g7116.t1	Apis_g4518.t1	scaffold_1	scaffold_1
OG0002945	MperO_g7117.t1	Apis_g4520.t1	scaffold_1	scaffold_1
OG0002946	MperO_g7118.t1	Apis_g4521.t1	scaffold_1	scaffold_1
OG0002947	MperO_g7119.t2	Apis_g4522.t1	scaffold_1	scaffold_1
OG0002948	MperO_g7120.t1	Apis_g4523.t1	scaffold_1	scaffold_1
OG0002949	MperO_g7123.t1	Apis_g4526.t1	scaffold_1	scaffold_1
OG0002950	MperO_g7124.t1	Apis_g4527.t1	scaffold_1	scaffold_1
OG0002951	MperO_g7127.t1	Apis_g4528.t1	scaffold_1	scaffold_1
OG0002952	MperO_g7129.t1	Apis_g4529.t1	scaffold_1	scaffold_1
OG0002953	MperO_g7130.t1	Apis_g4531.t1	scaffold_1	scaffold_1
OG0002954	MperO_g7132.t1	Apis_g4534.t1	scaffold_1	scaffold_1
OG0002955	MperO_g7133.t1	Apis_g4535.t1	scaffold_1	scaffold_1
OG0002956	MperO_g7134.t1	Apis_g4536.t1	scaffold_1	scaffold_1
OG0002957	MperO_g7136.t1	Apis_g4537.t1	scaffold_1	scaffold_1
OG0002958	MperO_g7137.t1	Apis_g4538.t1	scaffold_1	scaffold_1
OG0002959	MperO_g7140.t1	Apis_g4541.t1	scaffold_1	scaffold_1
OG0002960	MperO_g7141.t1	Apis_g4542.t1	scaffold_1	scaffold_1
OG0002961	MperO_g7148.t1	Apis_g4545.t1	scaffold_1	scaffold_1
OG0002962	MperO_g7150.t1	Apis_g4546.t1	scaffold_1	scaffold_1
OG0002963	MperO_g7156.t1	Apis_g4551.t1	scaffold_1	scaffold_1
OG0002964	MperO_g7157.t1	Apis_g4552.t1	scaffold_1	scaffold_1
OG0002965	MperO_g7161.t1	Apis_g4559.t1	scaffold_1	scaffold_1
OG0002966	MperO_g7167.t1	Apis_g4561.t1	scaffold_1	scaffold_1
OG0002967	MperO_g7168.t1	Apis_g4564.t1	scaffold_1	scaffold_1
OG0002968	MperO_g7172.t1	Apis_g4572.t1	scaffold_1	scaffold_1
OG0002969	MperO_g7180.t3	Apis_g4579.t2	scaffold_1	scaffold_1
OG0002970	MperO_g7181.t1	Apis_g4580.t2	scaffold_1	scaffold_1
OG0002971	MperO_g7182.t1	Apis_g4581.t1	scaffold_1	scaffold_1
OG0002972	MperO_g7184.t1	Apis_g4582.t1	scaffold_1	scaffold_1
OG0002973	MperO_g7207.t1	Apis_g4586.t1	scaffold_1	scaffold_1
OG0002974	MperO_g7208.t1	Apis_g4587.t1	scaffold_1	scaffold_1
OG0002975	MperO_g7209.t1	Apis_g4588.t1	scaffold_1	scaffold_1
OG0002976	MperO_g7213.t1	Apis_g4589.t1	scaffold_1	scaffold_1
OG0002977	MperO_g7215.t1	Apis_g4591.t1	scaffold_1	scaffold_1
OG0002978	MperO_g7216.t1	Apis_g4592.t1	scaffold_1	scaffold_1
OG0002979	MperO_g7217.t1	Apis_g4593.t1	scaffold_1	scaffold_1
OG0002980	MperO_g7218.t1	Apis_g4594.t1	scaffold_1	scaffold_1
OG0002981	MperO_g7219.t1	Apis_g4595.t1	scaffold_1	scaffold_1
OG0002982	MperO_g7225.t1	Apis_g4596.t1	scaffold_1	scaffold_1
OG0002983	MperO_g7227.t1	Apis_g4603.t1	scaffold_1	scaffold_1
OG0002984	MperO_g7228.t1	Apis_g4604.t1	scaffold_1	scaffold_1
OG0002985	MperO_g7229.t1	Apis_g4605.t1	scaffold_1	scaffold_1
OG0002986	MperO_g7231.t1	Apis_g4606.t1	scaffold_1	scaffold_1
OG0002987	MperO_g7232.t1	Apis_g4607.t1	scaffold_1	scaffold_1
OG0002988	MperO_g7235.t1	Apis_g4613.t1	scaffold_1	scaffold_1
OG0002989	MperO_g7236.t1	Apis_g4614.t1	scaffold_1	scaffold_1
OG0002990	MperO_g7237.t1	Apis_g4615.t1	scaffold_1	scaffold_1
OG0002991	MperO_g7241.t1	Apis_g4619.t1	scaffold_1	scaffold_1
OG0002992	MperO_g7243.t2	Apis_g4620.t1	scaffold_1	scaffold_1
OG0002993	MperO_g7244.t1	Apis_g4622.t1	scaffold_1	scaffold_1
OG0002994	MperO_g7247.t1	Apis_g4623.t1	scaffold_1	scaffold_1
OG0002995	MperO_g7249.t1	Apis_g4626.t1	scaffold_1	scaffold_1
OG0002996	MperO_g7252.t1	Apis_g4628.t1	scaffold_1	scaffold_1
OG0002997	MperO_g7254.t1	Apis_g4629.t1	scaffold_1	scaffold_1
OG0002999	MperO_g7255.t1	Apis_g4632.t1	scaffold_1	scaffold_1
OG0003000	MperO_g7256.t1	Apis_g4633.t1	scaffold_1	scaffold_1
OG0003001	MperO_g7258.t1	Apis_g4635.t1	scaffold_1	scaffold_1
OG0003002	MperO_g7259.t1	Apis_g4636.t1	scaffold_1	scaffold_1
OG0003003	MperO_g7264.t1	Apis_g4643.t1	scaffold_1	scaffold_1
OG0003004	MperO_g7265.t1	Apis_g4644.t1	scaffold_1	scaffold_1
OG0003005	MperO_g13242.t1	Apis_g4645.t1	scaffold_4	scaffold_1
OG0003006	MperO_g7266.t1	Apis_g4646.t1	scaffold_1	scaffold_1
OG0003007	MperO_g7268.t3	Apis_g4648.t1	scaffold_1	scaffold_1
OG0003008	MperO_g7270.t1	Apis_g4649.t1	scaffold_1	scaffold_1
OG0003009	MperO_g7271.t1	Apis_g4650.t1	scaffold_1	scaffold_1
OG0003010	MperO_g7272.t1	Apis_g4652.t1	scaffold_1	scaffold_1
OG0003011	MperO_g7273.t1	Apis_g4653.t1	scaffold_1	scaffold_1
OG0003012	MperO_g7274.t1	Apis_g4656.t1	scaffold_1	scaffold_1
OG0003013	MperO_g7276.t1	Apis_g4657.t1	scaffold_1	scaffold_1
OG0003014	MperO_g7277.t1	Apis_g4658.t1	scaffold_1	scaffold_1
OG0003015	MperO_g7280.t1	Apis_g4664.t1	scaffold_1	scaffold_1
OG0003016	MperO_g7281.t1	Apis_g4666.t1	scaffold_1	scaffold_1
OG0003017	MperO_g7283.t1	Apis_g4667.t1	scaffold_1	scaffold_1
OG0003018	MperO_g7285.t1	Apis_g4669.t1	scaffold_1	scaffold_1
OG0003019	MperO_g7288.t1	Apis_g4672.t1	scaffold_1	scaffold_1
OG0003020	MperO_g7290.t3	Apis_g4673.t3	scaffold_1	scaffold_1
OG0003021	MperO_g7291.t1	Apis_g4674.t1	scaffold_1	scaffold_1
OG0003022	MperO_g7293.t1	Apis_g4676.t1	scaffold_1	scaffold_1
OG0003023	MperO_g7294.t1	Apis_g4677.t1	scaffold_1	scaffold_1
OG0003024	MperO_g7295.t1	Apis_g4678.t1	scaffold_1	scaffold_1
OG0003025	MperO_g7296.t1	Apis_g4679.t1	scaffold_1	scaffold_1
OG0003026	MperO_g7297.t1	Apis_g4685.t1	scaffold_1	scaffold_1
OG0003027	MperO_g7298.t1	Apis_g4686.t1	scaffold_1	scaffold_1
OG0003028	MperO_g7299.t1	Apis_g4687.t1	scaffold_1	scaffold_1
OG0003029	MperO_g7300.t1	Apis_g4688.t1	scaffold_1	scaffold_1
OG0003030	MperO_g7301.t1	Apis_g4689.t1	scaffold_1	scaffold_1
OG0003031	MperO_g7302.t2	Apis_g4690.t1	scaffold_1	scaffold_1
OG0003032	MperO_g7308.t1	Apis_g4701.t1	scaffold_1	scaffold_1
OG0003033	MperO_g7310.t1	Apis_g4702.t1	scaffold_1	scaffold_1
OG0003034	MperO_g7314.t1	Apis_g4706.t1	scaffold_1	scaffold_1
OG0003035	MperO_g7316.t1	Apis_g4707.t1	scaffold_1	scaffold_1
OG0003036	MperO_g7317.t1	Apis_g4708.t1	scaffold_1	scaffold_1
OG0003037	MperO_g7318.t1	Apis_g4709.t1	scaffold_1	scaffold_1
OG0003038	MperO_g7319.t1	Apis_g4710.t1	scaffold_1	scaffold_1
OG0003039	MperO_g7320.t1	Apis_g4711.t1	scaffold_1	scaffold_1
OG0003040	MperO_g7321.t1	Apis_g4712.t1	scaffold_1	scaffold_1
OG0003041	MperO_g7322.t1	Apis_g4713.t1	scaffold_1	scaffold_1
OG0003042	MperO_g7323.t1	Apis_g4714.t1	scaffold_1	scaffold_1
OG0003043	MperO_g7325.t1	Apis_g4718.t1	scaffold_1	scaffold_1
OG0003044	MperO_g7326.t1	Apis_g4719.t1	scaffold_1	scaffold_1
OG0003045	MperO_g7327.t1	Apis_g4720.t1	scaffold_1	scaffold_1
OG0003046	MperO_g7328.t1	Apis_g4721.t1	scaffold_1	scaffold_1
OG0003047	MperO_g7329.t1	Apis_g4722.t1	scaffold_1	scaffold_1
OG0003048	MperO_g7330.t1	Apis_g4723.t1	scaffold_1	scaffold_1
OG0003049	MperO_g7331.t1	Apis_g4724.t1	scaffold_1	scaffold_1
OG0003050	MperO_g7332.t1	Apis_g4725.t1	scaffold_1	scaffold_1
OG0003051	MperO_g7333.t1	Apis_g4726.t1	scaffold_1	scaffold_1
OG0003052	MperO_g7334.t1	Apis_g4727.t2	scaffold_1	scaffold_1
OG0003053	MperO_g7337.t1	Apis_g4729.t1	scaffold_1	scaffold_1
OG0003054	MperO_g7339.t1	Apis_g4731.t1	scaffold_1	scaffold_1
OG0003055	MperO_g7345.t1	Apis_g4739.t1	scaffold_1	scaffold_1
OG0003056	MperO_g7346.t1	Apis_g4740.t1	scaffold_1	scaffold_1
OG0003057	MperO_g7348.t1	Apis_g4741.t1	scaffold_1	scaffold_1
OG0003058	MperO_g7349.t1	Apis_g4742.t1	scaffold_1	scaffold_1
OG0003059	MperO_g7350.t1	Apis_g4743.t1	scaffold_1	scaffold_1
OG0003060	MperO_g7357.t1	Apis_g4748.t1	scaffold_1	scaffold_1
OG0003061	MperO_g7359.t1	Apis_g4753.t1	scaffold_1	scaffold_1
OG0003062	MperO_g7364.t1	Apis_g4758.t1	scaffold_1	scaffold_1
OG0003063	MperO_g7365.t1	Apis_g4759.t1	scaffold_1	scaffold_1
OG0003064	MperO_g7366.t1	Apis_g4762.t1	scaffold_1	scaffold_1
OG0003065	MperO_g7367.t1	Apis_g4763.t1	scaffold_1	scaffold_1
OG0003066	MperO_g7368.t1	Apis_g4764.t1	scaffold_1	scaffold_1
OG0003067	MperO_g7370.t1	Apis_g4765.t1	scaffold_1	scaffold_1
OG0003068	MperO_g7371.t1	Apis_g4766.t1	scaffold_1	scaffold_1
OG0003069	MperO_g7372.t1	Apis_g4767.t1	scaffold_1	scaffold_1
OG0003070	MperO_g7378.t1	Apis_g4773.t1	scaffold_1	scaffold_1
OG0003071	MperO_g7379.t2	Apis_g4775.t1	scaffold_1	scaffold_1
OG0003072	MperO_g7381.t1	Apis_g4777.t1	scaffold_1	scaffold_1
OG0003073	MperO_g7382.t1	Apis_g4779.t1	scaffold_1	scaffold_1
OG0003074	MperO_g7383.t2	Apis_g4781.t2	scaffold_1	scaffold_1
OG0003075	MperO_g7386.t1	Apis_g4785.t2	scaffold_1	scaffold_1
OG0003076	MperO_g7392.t2	Apis_g4799.t1	scaffold_1	scaffold_1
OG0003077	MperO_g7393.t1	Apis_g4800.t1	scaffold_1	scaffold_1
OG0003078	MperO_g7395.t1	Apis_g4802.t1	scaffold_1	scaffold_1
OG0003079	MperO_g7396.t1	Apis_g4803.t1	scaffold_1	scaffold_1
OG0003080	MperO_g7397.t1	Apis_g4804.t1	scaffold_1	scaffold_1
OG0003081	MperO_g7399.t1	Apis_g4808.t1	scaffold_1	scaffold_1
OG0003082	MperO_g7400.t1	Apis_g4809.t1	scaffold_1	scaffold_1
OG0003083	MperO_g7401.t1	Apis_g4811.t2	scaffold_1	scaffold_1
OG0003084	MperO_g7404.t2	Apis_g4813.t1	scaffold_1	scaffold_1
OG0003085	MperO_g7405.t1	Apis_g4814.t1	scaffold_1	scaffold_1
OG0003086	MperO_g7406.t1	Apis_g4815.t1	scaffold_1	scaffold_1
OG0003087	MperO_g7407.t1	Apis_g4816.t1	scaffold_1	scaffold_1
OG0003088	MperO_g7413.t1	Apis_g4817.t1	scaffold_1	scaffold_1
OG0003089	MperO_g7414.t1	Apis_g4820.t1	scaffold_1	scaffold_1
OG0003090	MperO_g7415.t1	Apis_g4821.t1	scaffold_1	scaffold_1
OG0003091	MperO_g7417.t1	Apis_g4823.t1	scaffold_1	scaffold_1
OG0003092	MperO_g7482.t1	Apis_g4824.t1	scaffold_1	scaffold_1
OG0003093	MperO_g7481.t1	Apis_g4825.t1	scaffold_1	scaffold_1
OG0003094	MperO_g7423.t1	Apis_g4826.t2	scaffold_1	scaffold_1
OG0003095	MperO_g7429.t1	Apis_g4832.t1	scaffold_1	scaffold_1
OG0003096	MperO_g7431.t1	Apis_g4834.t1	scaffold_1	scaffold_1
OG0003097	MperO_g7436.t1	Apis_g4839.t1	scaffold_1	scaffold_1
OG0003098	MperO_g7437.t1	Apis_g4840.t1	scaffold_1	scaffold_1
OG0003099	MperO_g7438.t1	Apis_g4841.t1	scaffold_1	scaffold_1
OG0003100	MperO_g7441.t1	Apis_g4843.t1	scaffold_1	scaffold_1
OG0003101	MperO_g7442.t1	Apis_g4844.t1	scaffold_1	scaffold_1
OG0003102	MperO_g7443.t1	Apis_g4845.t1	scaffold_1	scaffold_1
OG0003103	MperO_g7444.t1	Apis_g4846.t1	scaffold_1	scaffold_1
OG0003104	MperO_g7453.t1	Apis_g4848.t1	scaffold_1	scaffold_1
OG0003105	MperO_g7454.t2	Apis_g4865.t2	scaffold_1	scaffold_1
OG0003106	MperO_g7455.t1	Apis_g4868.t1	scaffold_1	scaffold_1
OG0003107	MperO_g7456.t1	Apis_g4870.t1	scaffold_1	scaffold_1
OG0003108	MperO_g7459.t1	Apis_g4871.t1	scaffold_1	scaffold_1
OG0003109	MperO_g7461.t1	Apis_g4875.t1	scaffold_1	scaffold_1
OG0003110	MperO_g7462.t1	Apis_g4876.t1	scaffold_1	scaffold_1
OG0003111	MperO_g7463.t1	Apis_g4877.t1	scaffold_1	scaffold_1
OG0003112	MperO_g7464.t1	Apis_g4878.t1	scaffold_1	scaffold_1
OG0003113	MperO_g7465.t1	Apis_g4879.t1	scaffold_1	scaffold_1
OG0003114	MperO_g7466.t1	Apis_g4880.t1	scaffold_1	scaffold_1
OG0003116	MperO_g7468.t1	Apis_g4883.t1	scaffold_1	scaffold_1
OG0003117	MperO_g7469.t1	Apis_g4884.t1	scaffold_1	scaffold_1
OG0003118	MperO_g7470.t1	Apis_g4886.t1	scaffold_1	scaffold_1
OG0003119	MperO_g7476.t1	Apis_g4893.t1	scaffold_1	scaffold_1
OG0003120	MperO_g7478.t1	Apis_g4894.t1	scaffold_1	scaffold_1
OG0003121	MperO_g7486.t1	Apis_g4897.t1	scaffold_1	scaffold_1
OG0003122	MperO_g7484.t1	Apis_g4898.t1	scaffold_1	scaffold_1
OG0003123	MperO_g7491.t1	Apis_g4900.t1	scaffold_1	scaffold_1
OG0003124	MperO_g7492.t1	Apis_g4901.t1	scaffold_1	scaffold_1
OG0003125	MperO_g7493.t1	Apis_g4903.t1	scaffold_1	scaffold_1
OG0003126	MperO_g7494.t1	Apis_g4904.t1	scaffold_1	scaffold_1
OG0003127	MperO_g7496.t1	Apis_g4906.t1	scaffold_1	scaffold_1
OG0003128	MperO_g7498.t1	Apis_g4909.t1	scaffold_1	scaffold_1
OG0003129	MperO_g7499.t1	Apis_g4910.t1	scaffold_1	scaffold_1
OG0003130	MperO_g7502.t1	Apis_g4913.t1	scaffold_1	scaffold_1
OG0003131	MperO_g7511.t1	Apis_g4922.t1	scaffold_1	scaffold_1
OG0003132	MperO_g7513.t1	Apis_g4923.t1	scaffold_1	scaffold_1
OG0003133	MperO_g7516.t1	Apis_g4925.t1	scaffold_1	scaffold_1
OG0003134	MperO_g7517.t1	Apis_g4926.t1	scaffold_1	scaffold_1
OG0003135	MperO_g7518.t1	Apis_g4927.t1	scaffold_1	scaffold_1
OG0003136	MperO_g7525.t2	Apis_g4935.t2	scaffold_1	scaffold_1
OG0003137	MperO_g7526.t1	Apis_g4936.t1	scaffold_1	scaffold_1
OG0003138	MperO_g7527.t1	Apis_g4939.t1	scaffold_1	scaffold_1
OG0003139	MperO_g7531.t1	Apis_g4941.t1	scaffold_1	scaffold_1
OG0003140	MperO_g7532.t2	Apis_g4942.t1	scaffold_1	scaffold_1
OG0003141	MperO_g7534.t1	Apis_g4943.t1	scaffold_1	scaffold_1
OG0003142	MperO_g7536.t1	Apis_g4948.t1	scaffold_1	scaffold_1
OG0003143	MperO_g7537.t1	Apis_g4950.t1	scaffold_1	scaffold_1
OG0003144	MperO_g7539.t1	Apis_g4952.t1	scaffold_1	scaffold_1
OG0003145	MperO_g7540.t1	Apis_g4953.t2	scaffold_1	scaffold_1
OG0003146	MperO_g7541.t1	Apis_g4954.t1	scaffold_1	scaffold_1
OG0003148	MperO_g7550.t1	Apis_g4966.t1	scaffold_1	scaffold_1
OG0003149	MperO_g7551.t1	Apis_g4967.t1	scaffold_1	scaffold_1
OG0003150	MperO_g7552.t1	Apis_g4968.t1	scaffold_1	scaffold_1
OG0003151	MperO_g7554.t1	Apis_g4969.t1	scaffold_1	scaffold_1
OG0003152	MperO_g7557.t1	Apis_g4974.t1	scaffold_1	scaffold_1
OG0003153	MperO_g7558.t1	Apis_g4975.t1	scaffold_1	scaffold_1
OG0003154	MperO_g7559.t2	Apis_g4976.t1	scaffold_1	scaffold_1
OG0003155	MperO_g7561.t1	Apis_g4977.t1	scaffold_1	scaffold_1
OG0003156	MperO_g7566.t2	Apis_g4980.t1	scaffold_1	scaffold_1
OG0003157	MperO_g7567.t1	Apis_g4981.t1	scaffold_1	scaffold_1
OG0003158	MperO_g7568.t1	Apis_g4982.t1	scaffold_1	scaffold_1
OG0003159	MperO_g7570.t1	Apis_g4983.t1	scaffold_1	scaffold_1
OG0003160	MperO_g7575.t1	Apis_g4986.t1	scaffold_1	scaffold_1
OG0003161	MperO_g7577.t1	Apis_g4988.t2	scaffold_1	scaffold_1
OG0003162	MperO_g7580.t1	Apis_g4990.t1	scaffold_1	scaffold_1
OG0003163	MperO_g7584.t1	Apis_g4996.t1	scaffold_1	scaffold_1
OG0003164	MperO_g7588.t1	Apis_g5000.t1	scaffold_1	scaffold_1
OG0003165	MperO_g7589.t1	Apis_g5001.t1	scaffold_1	scaffold_1
OG0003166	MperO_g7590.t1	Apis_g5002.t1	scaffold_1	scaffold_1
OG0003167	MperO_g7602.t2	Apis_g5012.t1	scaffold_1	scaffold_1
OG0003169	MperO_g7612.t1	Apis_g5019.t1	scaffold_1	scaffold_1
OG0003170	MperO_g7613.t1	Apis_g5020.t1	scaffold_1	scaffold_1
OG0003171	MperO_g7614.t1	Apis_g5022.t1	scaffold_1	scaffold_1
OG0003172	MperO_g7617.t2	Apis_g5023.t2	scaffold_1	scaffold_1
OG0003173	MperO_g7619.t1	Apis_g5024.t1	scaffold_1	scaffold_1
OG0003174	MperO_g7624.t1	Apis_g5040.t1	scaffold_1	scaffold_1
OG0003175	MperO_g7625.t1	Apis_g5042.t1	scaffold_1	scaffold_1
OG0003176	MperO_g7628.t1	Apis_g5043.t1	scaffold_1	scaffold_1
OG0003177	MperO_g7629.t2	Apis_g5044.t1	scaffold_1	scaffold_1
OG0003178	MperO_g7630.t1	Apis_g5045.t1	scaffold_1	scaffold_1
OG0003179	MperO_g7631.t2	Apis_g5046.t1	scaffold_1	scaffold_1
OG0003180	MperO_g7633.t1	Apis_g5049.t1	scaffold_1	scaffold_1
OG0003181	MperO_g7645.t1	Apis_g5059.t2	scaffold_1	scaffold_1
OG0003182	MperO_g7647.t1	Apis_g5060.t1	scaffold_1	scaffold_1
OG0003183	MperO_g7649.t1	Apis_g5061.t1	scaffold_1	scaffold_1
OG0003184	MperO_g7651.t1	Apis_g5063.t1	scaffold_1	scaffold_1
OG0003185	MperO_g7652.t1	Apis_g5064.t1	scaffold_1	scaffold_1
OG0003186	MperO_g7653.t1	Apis_g5065.t1	scaffold_1	scaffold_1
OG0003187	MperO_g7654.t1	Apis_g5066.t1	scaffold_1	scaffold_1
OG0003188	MperO_g7669.t1	Apis_g5087.t1	scaffold_1	scaffold_1
OG0003189	MperO_g7671.t1	Apis_g5088.t1	scaffold_1	scaffold_1
OG0003190	MperO_g7678.t1	Apis_g5095.t1	scaffold_1	scaffold_1
OG0003191	MperO_g7699.t1	Apis_g5104.t1	scaffold_1	scaffold_1
OG0003192	MperO_g7702.t1	Apis_g5106.t1	scaffold_1	scaffold_1
OG0003193	MperO_g7709.t1	Apis_g5117.t1	scaffold_1	scaffold_1
OG0003194	MperO_g7716.t1	Apis_g5123.t1	scaffold_1	scaffold_1
OG0003195	MperO_g7717.t1	Apis_g5124.t1	scaffold_1	scaffold_1
OG0003196	MperO_g7726.t1	Apis_g5127.t2	scaffold_1	scaffold_1
OG0003197	MperO_g7732.t1	Apis_g5130.t1	scaffold_1	scaffold_1
OG0003198	MperO_g7734.t1	Apis_g5131.t1	scaffold_1	scaffold_1
OG0003199	MperO_g7735.t1	Apis_g5132.t2	scaffold_1	scaffold_1
OG0003200	MperO_g7743.t1	Apis_g5134.t1	scaffold_1	scaffold_1
OG0003201	MperO_g8176.t1	Apis_g5142.t1	scaffold_1	scaffold_1
OG0003202	MperO_g8179.t1	Apis_g5148.t1	scaffold_1	scaffold_1
OG0003203	MperO_g8182.t1	Apis_g5150.t1	scaffold_1	scaffold_1
OG0003204	MperO_g8184.t1	Apis_g5151.t1	scaffold_1	scaffold_1
OG0003205	MperO_g8189.t1	Apis_g5155.t1	scaffold_1	scaffold_1
OG0003206	MperO_g8191.t1	Apis_g5156.t1	scaffold_1	scaffold_1
OG0003207	MperO_g8195.t1	Apis_g5157.t1	scaffold_1	scaffold_1
OG0003208	MperO_g8197.t1	Apis_g5159.t1	scaffold_1	scaffold_1
OG0003209	MperO_g8198.t1	Apis_g5160.t1	scaffold_1	scaffold_1
OG0003210	MperO_g8199.t1	Apis_g5162.t1	scaffold_1	scaffold_1
OG0003211	MperO_g8202.t1	Apis_g5163.t1	scaffold_1	scaffold_1
OG0003212	MperO_g8206.t1	Apis_g5166.t1	scaffold_1	scaffold_1
OG0003213	MperO_g8208.t1	Apis_g5186.t1	scaffold_1	scaffold_1
OG0003214	MperO_g8211.t1	Apis_g5188.t1	scaffold_1	scaffold_1
OG0003215	MperO_g8213.t1	Apis_g5189.t1	scaffold_1	scaffold_1
OG0003216	MperO_g8214.t1	Apis_g5190.t1	scaffold_1	scaffold_1
OG0003217	MperO_g8215.t1	Apis_g5191.t1	scaffold_1	scaffold_1
OG0003218	MperO_g8217.t1	Apis_g5197.t1	scaffold_1	scaffold_1
OG0003219	MperO_g8220.t1	Apis_g5198.t1	scaffold_1	scaffold_1
OG0003220	MperO_g16004.t1	Apis_g5204.t1	scaffold_3	scaffold_1
OG0003221	MperO_g8399.t1	Apis_g5207.t1	scaffold_1	scaffold_1
OG0003222	MperO_g8236.t1	Apis_g5208.t1	scaffold_1	scaffold_1
OG0003223	MperO_g8238.t1	Apis_g5209.t1	scaffold_1	scaffold_1
OG0003224	MperO_g8239.t1	Apis_g5210.t1	scaffold_1	scaffold_1
OG0003225	MperO_g8241.t1	Apis_g5211.t1	scaffold_1	scaffold_1
OG0003226	MperO_g8246.t1	Apis_g5213.t1	scaffold_1	scaffold_1
OG0003227	MperO_g8252.t1	Apis_g5218.t1	scaffold_1	scaffold_1
OG0003228	MperO_g8254.t1	Apis_g5219.t1	scaffold_1	scaffold_1
OG0003229	MperO_g8256.t1	Apis_g5222.t1	scaffold_1	scaffold_1
OG0003230	MperO_g8257.t1	Apis_g5223.t1	scaffold_1	scaffold_1
OG0003231	MperO_g8258.t1	Apis_g5225.t1	scaffold_1	scaffold_1
OG0003232	MperO_g8259.t1	Apis_g5226.t1	scaffold_1	scaffold_1
OG0003233	MperO_g8260.t1	Apis_g5227.t1	scaffold_1	scaffold_1
OG0003234	MperO_g8261.t1	Apis_g5228.t1	scaffold_1	scaffold_1
OG0003235	MperO_g7440.t1	Apis_g5238.t1	scaffold_1	scaffold_1
OG0003236	MperO_g6119.t2	Apis_g5245.t3	scaffold_1	scaffold_1
OG0003237	MperO_g6118.t2	Apis_g5246.t1	scaffold_1	scaffold_1
OG0003238	MperO_g6115.t1	Apis_g5248.t1	scaffold_1	scaffold_1
OG0003239	MperO_g6114.t1	Apis_g5249.t1	scaffold_1	scaffold_1
OG0003241	MperO_g6112.t1	Apis_g5255.t1	scaffold_1	scaffold_1
OG0003242	MperO_g6111.t1	Apis_g5256.t1	scaffold_1	scaffold_1
OG0003243	MperO_g6110.t1	Apis_g5258.t1	scaffold_1	scaffold_1
OG0003244	MperO_g6109.t2	Apis_g5259.t2	scaffold_1	scaffold_1
OG0003245	MperO_g6107.t1	Apis_g5261.t1	scaffold_1	scaffold_1
OG0003246	MperO_g6106.t1	Apis_g5262.t1	scaffold_1	scaffold_1
OG0003247	MperO_g6105.t1	Apis_g5263.t1	scaffold_1	scaffold_1
OG0003248	MperO_g6104.t2	Apis_g5264.t2	scaffold_1	scaffold_1
OG0003249	MperO_g6103.t1	Apis_g5265.t1	scaffold_1	scaffold_1
OG0003250	MperO_g5392.t1	Apis_g5268.t1	scaffold_1	scaffold_1
OG0003251	MperO_g5391.t1	Apis_g5270.t1	scaffold_1	scaffold_1
OG0003252	MperO_g5390.t1	Apis_g5271.t1	scaffold_1	scaffold_1
OG0003253	MperO_g5389.t1	Apis_g5272.t1	scaffold_1	scaffold_1
OG0003254	MperO_g5381.t1	Apis_g5281.t1	scaffold_1	scaffold_1
OG0003255	MperO_g5379.t1	Apis_g5282.t1	scaffold_1	scaffold_1
OG0003256	MperO_g5378.t1	Apis_g5283.t1	scaffold_1	scaffold_1
OG0003257	MperO_g4903.t1	Apis_g5284.t1	scaffold_1	scaffold_1
OG0003258	MperO_g5374.t1	Apis_g5285.t1	scaffold_1	scaffold_1
OG0003260	MperO_g5368.t1	Apis_g5295.t1	scaffold_1	scaffold_1
OG0003261	MperO_g5365.t1	Apis_g5299.t1	scaffold_1	scaffold_1
OG0003262	MperO_g5363.t1	Apis_g5302.t1	scaffold_1	scaffold_1
OG0003263	MperO_g5362.t1	Apis_g5303.t1	scaffold_1	scaffold_1
OG0003264	MperO_g5360.t1	Apis_g5304.t1	scaffold_1	scaffold_1
OG0003265	MperO_g5349.t1	Apis_g5313.t1	scaffold_1	scaffold_1
OG0003266	MperO_g5346.t1	Apis_g5315.t1	scaffold_1	scaffold_1
OG0003267	MperO_g5342.t1	Apis_g5317.t1	scaffold_1	scaffold_1
OG0003268	MperO_g5340.t1	Apis_g5319.t1	scaffold_1	scaffold_1
OG0003269	MperO_g5334.t1	Apis_g5326.t1	scaffold_1	scaffold_1
OG0003270	MperO_g5331.t1	Apis_g5328.t1	scaffold_1	scaffold_1
OG0003271	MperO_g5330.t1	Apis_g5329.t1	scaffold_1	scaffold_1
OG0003272	MperO_g5329.t1	Apis_g5330.t1	scaffold_1	scaffold_1
OG0003273	MperO_g5327.t1	Apis_g5332.t1	scaffold_1	scaffold_1
OG0003274	MperO_g5326.t1	Apis_g5333.t1	scaffold_1	scaffold_1
OG0003275	MperO_g5323.t1	Apis_g5334.t1	scaffold_1	scaffold_1
OG0003276	MperO_g5302.t1	Apis_g5339.t1	scaffold_1	scaffold_1
OG0003277	MperO_g5295.t1	Apis_g5347.t1	scaffold_1	scaffold_1
OG0003278	MperO_g5294.t1	Apis_g5348.t1	scaffold_1	scaffold_1
OG0003279	MperO_g5293.t1	Apis_g5349.t1	scaffold_1	scaffold_1
OG0003280	MperO_g5292.t1	Apis_g5350.t1	scaffold_1	scaffold_1
OG0003281	MperO_g5290.t1	Apis_g5352.t1	scaffold_1	scaffold_1
OG0003282	MperO_g5289.t1	Apis_g5353.t1	scaffold_1	scaffold_1
OG0003283	MperO_g5288.t2	Apis_g5354.t1	scaffold_1	scaffold_1
OG0003284	MperO_g5283.t1	Apis_g5367.t1	scaffold_1	scaffold_1
OG0003285	MperO_g5307.t1	Apis_g5368.t1	scaffold_1	scaffold_1
OG0003286	MperO_g5280.t1	Apis_g5370.t1	scaffold_1	scaffold_1
OG0003287	MperO_g5278.t1	Apis_g5371.t1	scaffold_1	scaffold_1
OG0003288	MperO_g5277.t1	Apis_g5373.t1	scaffold_1	scaffold_1
OG0003289	MperO_g5274.t1	Apis_g5378.t1	scaffold_1	scaffold_1
OG0003290	MperO_g5267.t1	Apis_g5380.t1	scaffold_1	scaffold_1
OG0003291	MperO_g5266.t1	Apis_g5381.t1	scaffold_1	scaffold_1
OG0003292	MperO_g5265.t1	Apis_g5382.t1	scaffold_1	scaffold_1
OG0003294	MperO_g5258.t1	Apis_g5394.t1	scaffold_1	scaffold_1
OG0003295	MperO_g5248.t1	Apis_g5398.t1	scaffold_1	scaffold_1
OG0003296	MperO_g5244.t1	Apis_g5401.t1	scaffold_1	scaffold_1
OG0003297	MperO_g5243.t1	Apis_g5402.t1	scaffold_1	scaffold_1
OG0003298	MperO_g5242.t1	Apis_g5404.t2	scaffold_1	scaffold_1
OG0003299	MperO_g5241.t1	Apis_g5405.t1	scaffold_1	scaffold_1
OG0003300	MperO_g5240.t1	Apis_g5406.t1	scaffold_1	scaffold_1
OG0003301	MperO_g5236.t2	Apis_g5412.t2	scaffold_1	scaffold_1
OG0003302	MperO_g5235.t1	Apis_g5413.t1	scaffold_1	scaffold_1
OG0003303	MperO_g5234.t1	Apis_g5414.t1	scaffold_1	scaffold_1
OG0003304	MperO_g5232.t1	Apis_g5416.t1	scaffold_1	scaffold_1
OG0003305	MperO_g5231.t1	Apis_g5417.t1	scaffold_1	scaffold_1
OG0003307	MperO_g8887.t1	Apis_g5441.t1	scaffold_1	scaffold_1
OG0003314	MperO_g19079.t1	Apis_g5537.t1	scaffold_3	scaffold_1
OG0003315	MperO_g5180.t1	Apis_g5538.t1	scaffold_1	scaffold_1
OG0003316	MperO_g5179.t1	Apis_g5539.t1	scaffold_1	scaffold_1
OG0003317	MperO_g5178.t1	Apis_g5541.t1	scaffold_1	scaffold_1
OG0003318	MperO_g5175.t1	Apis_g5542.t1	scaffold_1	scaffold_1
OG0003319	MperO_g5171.t1	Apis_g5543.t1	scaffold_1	scaffold_1
OG0003320	MperO_g5170.t1	Apis_g5544.t1	scaffold_1	scaffold_1
OG0003321	MperO_g5168.t1	Apis_g5549.t1	scaffold_1	scaffold_1
OG0003322	MperO_g5166.t1	Apis_g5551.t1	scaffold_1	scaffold_1
OG0003323	MperO_g26354.t1	Apis_g5556.t1	scaffold_2	scaffold_1
OG0003324	MperO_g5160.t1	Apis_g5558.t1	scaffold_1	scaffold_1
OG0003325	MperO_g5159.t1	Apis_g5559.t2	scaffold_1	scaffold_1
OG0003326	MperO_g5157.t1	Apis_g5560.t1	scaffold_1	scaffold_1
OG0003327	MperO_g5156.t1	Apis_g5562.t1	scaffold_1	scaffold_1
OG0003328	MperO_g5152.t1	Apis_g5564.t1	scaffold_1	scaffold_1
OG0003329	MperO_g5151.t1	Apis_g5566.t2	scaffold_1	scaffold_1
OG0003330	MperO_g5110.t1	Apis_g5589.t1	scaffold_1	scaffold_1
OG0003331	MperO_g5109.t1	Apis_g5590.t1	scaffold_1	scaffold_1
OG0003332	MperO_g5108.t1	Apis_g5591.t1	scaffold_1	scaffold_1
OG0003333	MperO_g5107.t1	Apis_g5592.t1	scaffold_1	scaffold_1
OG0003334	MperO_g5106.t1	Apis_g5593.t1	scaffold_1	scaffold_1
OG0003335	MperO_g5105.t1	Apis_g5594.t1	scaffold_1	scaffold_1
OG0003336	MperO_g5104.t1	Apis_g5595.t1	scaffold_1	scaffold_1
OG0003337	MperO_g5102.t1	Apis_g5596.t1	scaffold_1	scaffold_1
OG0003338	MperO_g5101.t1	Apis_g5597.t1	scaffold_1	scaffold_1
OG0003339	MperO_g5100.t1	Apis_g5598.t1	scaffold_1	scaffold_1
OG0003340	MperO_g5099.t1	Apis_g5599.t1	scaffold_1	scaffold_1
OG0003341	MperO_g4237.t1	Apis_g5622.t1	scaffold_1	scaffold_1
OG0003343	MperO_g19691.t1	Apis_g5666.t1	scaffold_3	scaffold_1
OG0003345	MperO_g5037.t1	Apis_g5691.t1	scaffold_1	scaffold_1
OG0003349	MperO_g5043.t1	Apis_g5723.t1	scaffold_1	scaffold_1
OG0003353	MperO_g4305.t1	Apis_g5780.t1	scaffold_1	scaffold_1
OG0003355	MperO_g5060.t1	Apis_g5782.t1	scaffold_1	scaffold_1
OG0003360	MperO_g5015.t1	Apis_g5906.t1	scaffold_1	scaffold_1
OG0003361	MperO_g5016.t1	Apis_g5907.t1	scaffold_1	scaffold_1
OG0003362	MperO_g5017.t1	Apis_g5909.t1	scaffold_1	scaffold_1
OG0003363	MperO_g5018.t1	Apis_g5910.t1	scaffold_1	scaffold_1
OG0003364	MperO_g5019.t2	Apis_g5911.t1	scaffold_1	scaffold_1
OG0003365	MperO_g5020.t1	Apis_g5912.t1	scaffold_1	scaffold_1
OG0003367	MperO_g5022.t1	Apis_g5915.t1	scaffold_1	scaffold_1
OG0003368	MperO_g5023.t1	Apis_g5916.t1	scaffold_1	scaffold_1
OG0003369	MperO_g5024.t1	Apis_g5917.t1	scaffold_1	scaffold_1
OG0003370	MperO_g5026.t2	Apis_g5919.t1	scaffold_1	scaffold_1
OG0003371	MperO_g5027.t1	Apis_g5920.t1	scaffold_1	scaffold_1
OG0003372	MperO_g5029.t1	Apis_g5921.t1	scaffold_1	scaffold_1
OG0003373	MperO_g5030.t2	Apis_g5922.t1	scaffold_1	scaffold_1
OG0003374	MperO_g5032.t1	Apis_g5924.t1	scaffold_1	scaffold_1
OG0003375	MperO_g5033.t1	Apis_g5925.t1	scaffold_1	scaffold_1
OG0003380	MperO_g4928.t1	Apis_g5980.t1	scaffold_1	scaffold_1
OG0003381	MperO_g4927.t1	Apis_g5981.t2	scaffold_1	scaffold_1
OG0003382	MperO_g4926.t1	Apis_g5982.t1	scaffold_1	scaffold_1
OG0003383	MperO_g4924.t1	Apis_g5984.t1	scaffold_1	scaffold_1
OG0003384	MperO_g4923.t2	Apis_g5985.t1	scaffold_1	scaffold_1
OG0003385	MperO_g4922.t1	Apis_g5986.t1	scaffold_1	scaffold_1
OG0003386	MperO_g4921.t1	Apis_g5987.t1	scaffold_1	scaffold_1
OG0003387	MperO_g4920.t1	Apis_g5988.t1	scaffold_1	scaffold_1
OG0003388	MperO_g4917.t1	Apis_g5989.t4	scaffold_1	scaffold_1
OG0003389	MperO_g4913.t1	Apis_g5991.t1	scaffold_1	scaffold_1
OG0003390	MperO_g4912.t1	Apis_g5992.t1	scaffold_1	scaffold_1
OG0003391	MperO_g4909.t1	Apis_g5994.t1	scaffold_1	scaffold_1
OG0003392	MperO_g4908.t1	Apis_g5995.t1	scaffold_1	scaffold_1
OG0003393	MperO_g4907.t1	Apis_g5996.t1	scaffold_1	scaffold_1
OG0003394	MperO_g4906.t3	Apis_g5997.t2	scaffold_1	scaffold_1
OG0003395	MperO_g4905.t1	Apis_g5998.t1	scaffold_1	scaffold_1
OG0003396	MperO_g4904.t1	Apis_g6000.t1	scaffold_1	scaffold_1
OG0003406	MperO_g4851.t1	Apis_g6126.t1	scaffold_1	scaffold_1
OG0003407	MperO_g13374.t1	Apis_g6180.t1	scaffold_4	scaffold_1
OG0003416	MperO_g4957.t1	Apis_g6331.t1	scaffold_1	scaffold_1
OG0003417	MperO_g4958.t1	Apis_g6332.t1	scaffold_1	scaffold_1
OG0003418	MperO_g4960.t1	Apis_g6333.t1	scaffold_1	scaffold_1
OG0003419	MperO_g4961.t2	Apis_g6334.t2	scaffold_1	scaffold_1
OG0003420	MperO_g4963.t3	Apis_g6335.t1	scaffold_1	scaffold_1
OG0003421	MperO_g4964.t1	Apis_g6336.t1	scaffold_1	scaffold_1
OG0003422	MperO_g4967.t1	Apis_g6339.t1	scaffold_1	scaffold_1
OG0003428	MperO_g4989.t1	Apis_g6420.t1	scaffold_1	scaffold_1
OG0003432	MperO_g11612.t1	Apis_g6481.t1	scaffold_4	scaffold_1
OG0003442	MperO_g4805.t1	Apis_g6823.t1	scaffold_1	scaffold_1
OG0003443	MperO_g4791.t1	Apis_g6831.t1	scaffold_1	scaffold_1
OG0003444	MperO_g4790.t1	Apis_g6832.t1	scaffold_1	scaffold_1
OG0003445	MperO_g23192.t1	Apis_g6844.t1	scaffold_2	scaffold_1
OG0003446	MperO_g5684.t1	Apis_g6887.t1	scaffold_1	scaffold_1
OG0003447	MperO_g5682.t1	Apis_g6889.t2	scaffold_1	scaffold_1
OG0003448	MperO_g5681.t1	Apis_g6890.t1	scaffold_1	scaffold_1
OG0003449	MperO_g5679.t1	Apis_g6891.t1	scaffold_1	scaffold_1
OG0003450	MperO_g5676.t1	Apis_g6892.t1	scaffold_1	scaffold_1
OG0003453	MperO_g9100.t1	Apis_g6941.t1	scaffold_1	scaffold_1
OG0003458	MperO_g5626.t2	Apis_g7023.t3	scaffold_1	scaffold_1
OG0003459	MperO_g5624.t2	Apis_g7024.t1	scaffold_1	scaffold_1
OG0003460	MperO_g5623.t1	Apis_g7025.t1	scaffold_1	scaffold_1
OG0003461	MperO_g5621.t1	Apis_g7026.t1	scaffold_1	scaffold_1
OG0003462	MperO_g5620.t1	Apis_g7027.t1	scaffold_1	scaffold_1
OG0003463	MperO_g5612.t1	Apis_g7030.t1	scaffold_1	scaffold_1
OG0003464	MperO_g5611.t1	Apis_g7031.t1	scaffold_1	scaffold_1
OG0003465	MperO_g5610.t1	Apis_g7032.t1	scaffold_1	scaffold_1
OG0003466	MperO_g5608.t1	Apis_g7035.t1	scaffold_1	scaffold_1
OG0003467	MperO_g5607.t1	Apis_g7039.t1	scaffold_1	scaffold_1
OG0003468	MperO_g5605.t1	Apis_g7040.t1	scaffold_1	scaffold_1
OG0003469	MperO_g1978.t1	Apis_g7086.t1	scaffold_1	scaffold_1
OG0003470	MperO_g5456.t1	Apis_g7096.t1	scaffold_1	scaffold_1
OG0003474	MperO_g5420.t2	Apis_g7140.t2	scaffold_1	scaffold_1
OG0003475	MperO_g5419.t1	Apis_g7141.t1	scaffold_1	scaffold_1
OG0003476	MperO_g5418.t1	Apis_g7143.t1	scaffold_1	scaffold_1
OG0003477	MperO_g5414.t1	Apis_g7146.t1	scaffold_1	scaffold_1
OG0003478	MperO_g5409.t1	Apis_g7161.t1	scaffold_1	scaffold_1
OG0003479	MperO_g5406.t1	Apis_g7163.t1	scaffold_1	scaffold_1
OG0003480	MperO_g5398.t1	Apis_g7167.t1	scaffold_1	scaffold_1
OG0003482	MperO_g5396.t1	Apis_g7184.t1	scaffold_1	scaffold_1
OG0003483	MperO_g5395.t1	Apis_g7185.t1	scaffold_1	scaffold_1
OG0003484	MperO_g6085.t1	Apis_g7190.t1	scaffold_1	scaffold_1
OG0003485	MperO_g6083.t1	Apis_g7191.t1	scaffold_1	scaffold_1
OG0003486	MperO_g6082.t1	Apis_g7192.t1	scaffold_1	scaffold_1
OG0003487	MperO_g6081.t2	Apis_g7193.t2	scaffold_1	scaffold_1
OG0003488	MperO_g6080.t1	Apis_g7194.t2	scaffold_1	scaffold_1
OG0003489	MperO_g6079.t1	Apis_g7195.t1	scaffold_1	scaffold_1
OG0003490	MperO_g6075.t1	Apis_g7196.t2	scaffold_1	scaffold_1
OG0003491	MperO_g6073.t1	Apis_g7197.t2	scaffold_1	scaffold_1
OG0003492	MperO_g6069.t1	Apis_g7206.t1	scaffold_1	scaffold_1
OG0003493	MperO_g6056.t2	Apis_g7215.t2	scaffold_1	scaffold_1
OG0003494	MperO_g6055.t1	Apis_g7216.t1	scaffold_1	scaffold_1
OG0003495	MperO_g6051.t1	Apis_g7217.t1	scaffold_1	scaffold_1
OG0003496	MperO_g6045.t3	Apis_g7225.t1	scaffold_1	scaffold_1
OG0003497	MperO_g6044.t1	Apis_g7229.t1	scaffold_1	scaffold_1
OG0003498	MperO_g6041.t1	Apis_g7235.t1	scaffold_1	scaffold_1
OG0003499	MperO_g6038.t1	Apis_g7238.t1	scaffold_1	scaffold_1
OG0003501	MperO_g5982.t1	Apis_g7258.t1	scaffold_1	scaffold_1
OG0003502	MperO_g5983.t1	Apis_g7259.t1	scaffold_1	scaffold_1
OG0003503	MperO_g5990.t1	Apis_g7260.t1	scaffold_1	scaffold_1
OG0003504	MperO_g15912.t2	Apis_g7285.t1	scaffold_3	scaffold_1
OG0003512	MperO_g5753.t1	Apis_g7368.t2	scaffold_1	scaffold_1
OG0003514	MperO_g5796.t1	Apis_g7415.t2	scaffold_1	scaffold_1
OG0003515	MperO_g5801.t1	Apis_g7419.t1	scaffold_1	scaffold_1
OG0003516	MperO_g5802.t1	Apis_g7420.t1	scaffold_1	scaffold_1
OG0003517	MperO_g5804.t1	Apis_g7423.t1	scaffold_1	scaffold_1
OG0003519	MperO_g5830.t1	Apis_g7444.t1	scaffold_1	scaffold_1
OG0003521	MperO_g5851.t1	Apis_g7485.t1	scaffold_1	scaffold_1
OG0003523	MperO_g5888.t1	Apis_g7518.t1	scaffold_1	scaffold_1
OG0003524	MperO_g5889.t1	Apis_g7519.t1	scaffold_1	scaffold_1
OG0003525	MperO_g5891.t2	Apis_g7524.t1	scaffold_1	scaffold_1
OG0003526	MperO_g5893.t1	Apis_g7525.t1	scaffold_1	scaffold_1
OG0003527	MperO_g5898.t1	Apis_g7527.t1	scaffold_1	scaffold_1
OG0003528	MperO_g5901.t1	Apis_g7529.t2	scaffold_1	scaffold_1
OG0003530	MperO_g5951.t1	Apis_g7604.t2	scaffold_1	scaffold_1
OG0003531	MperO_g5952.t1	Apis_g7605.t1	scaffold_1	scaffold_1
OG0003535	MperO_g20673.t1	Apis_g7636.t2	scaffold_6	scaffold_1
OG0003537	MperO_g5960.t2	Apis_g7664.t2	scaffold_1	scaffold_1
OG0003539	MperO_g5963.t1	Apis_g7675.t1	scaffold_1	scaffold_1
OG0003545	MperO_g4067.t1	Apis_g7865.t1	scaffold_1	scaffold_1
OG0003547	MperO_g27100.t1	Apis_g7878.t1	scaffold_2	scaffold_1
OG0003548	MperO_g27206.t1	Apis_g7910.t1	scaffold_2	scaffold_1
OG0003549	MperO_g5745.t1	Apis_g7916.t1	scaffold_1	scaffold_1
OG0003550	MperO_g5739.t1	Apis_g7918.t1	scaffold_1	scaffold_1
OG0003551	MperO_g5738.t1	Apis_g7919.t1	scaffold_1	scaffold_1
OG0003552	MperO_g5737.t1	Apis_g7920.t2	scaffold_1	scaffold_1
OG0003553	MperO_g5736.t1	Apis_g7921.t1	scaffold_1	scaffold_1
OG0003554	MperO_g5734.t1	Apis_g7923.t1	scaffold_1	scaffold_1
OG0003555	MperO_g5732.t1	Apis_g7926.t1	scaffold_1	scaffold_1
OG0003556	MperO_g5731.t1	Apis_g7928.t1	scaffold_1	scaffold_1
OG0003558	MperO_g5729.t1	Apis_g7937.t1	scaffold_1	scaffold_1
OG0003559	MperO_g5726.t1	Apis_g7938.t1	scaffold_1	scaffold_1
OG0003561	MperO_g5717.t1	Apis_g7941.t1	scaffold_1	scaffold_1
OG0003562	MperO_g5716.t1	Apis_g7942.t1	scaffold_1	scaffold_1
OG0003563	MperO_g5710.t1	Apis_g7945.t1	scaffold_1	scaffold_1
OG0003564	MperO_g5709.t1	Apis_g7946.t1	scaffold_1	scaffold_1
OG0003565	MperO_g5708.t1	Apis_g7947.t1	scaffold_1	scaffold_1
OG0003566	MperO_g5702.t2	Apis_g7950.t1	scaffold_1	scaffold_1
OG0003567	MperO_g5701.t1	Apis_g7951.t1	scaffold_1	scaffold_1
OG0003568	MperO_g5698.t1	Apis_g7955.t1	scaffold_1	scaffold_1
OG0003569	MperO_g5696.t1	Apis_g7956.t1	scaffold_1	scaffold_1
OG0003570	MperO_g5694.t1	Apis_g7958.t1	scaffold_1	scaffold_1
OG0003571	MperO_g5693.t1	Apis_g7959.t1	scaffold_1	scaffold_1
OG0003573	MperO_g5690.t2	Apis_g7963.t1	scaffold_1	scaffold_1
OG0003574	MperO_g5689.t1	Apis_g7964.t1	scaffold_1	scaffold_1
OG0003575	MperO_g11641.t1	Apis_g7974.t1	scaffold_4	scaffold_1
OG0003578	MperO_g4715.t1	Apis_g8005.t1	scaffold_1	scaffold_1
OG0003579	MperO_g4725.t1	Apis_g8009.t1	scaffold_1	scaffold_1
OG0003581	MperO_g4726.t1	Apis_g8012.t1	scaffold_1	scaffold_1
OG0003582	MperO_g4727.t1	Apis_g8013.t1	scaffold_1	scaffold_1
[truncated: 9,374 more rows]

## Sheet: b
Supplementary Table 2b: One-to-one orthologs identified by OrthoFinder between M. persicae clone O v2 and R. maidis.
Orthogroup_ID	M_persicae_gene_ID	R_maidis_gene_ID	M_persicae_scaffold	R_maidis_scaffold
OG0000001	MperO_g6503.t1	Rmai_Rma17177	scaffold_1	scaffold3
OG0000004	MperO_g13401.t1	Rmai_Rma17576	scaffold_4	scaffold3
OG0000006	MperO_g4044.t1	Rmai_Rma02478	scaffold_1	scaffold1
OG0000009	MperO_g3448.t1	Rmai_Rma17057	scaffold_1	scaffold3
OG0000009	MperO_g3448.t1	Rmai_Rma17376	scaffold_1	scaffold3
OG0000009	MperO_g10546.t1	Rmai_Rma17057	scaffold_4	scaffold3
OG0000009	MperO_g10546.t1	Rmai_Rma17376	scaffold_4	scaffold3
OG0000009	MperO_g16904.t1	Rmai_Rma10252	scaffold_3	scaffold2
OG0000009	MperO_g16904.t1	Rmai_Rma10257	scaffold_3	scaffold2
OG0000009	MperO_g16904.t1	Rmai_Rma10259	scaffold_3	scaffold2
OG0000009	MperO_g16904.t1	Rmai_Rma10284	scaffold_3	scaffold2
OG0000009	MperO_g16904.t1	Rmai_Rma10285	scaffold_3	scaffold2
OG0000009	MperO_g16904.t1	Rmai_Rma10323	scaffold_3	scaffold2
OG0000009	MperO_g16904.t1	Rmai_Rma10326	scaffold_3	scaffold2
OG0000009	MperO_g16904.t1	Rmai_Rma10115	scaffold_3	scaffold2
OG0000009	MperO_g16904.t1	Rmai_Rma10112	scaffold_3	scaffold2
OG0000009	MperO_g16904.t1	Rmai_Rma10110	scaffold_3	scaffold2
OG0000009	MperO_g16904.t1	Rmai_Rma10107	scaffold_3	scaffold2
OG0000009	MperO_g16904.t1	Rmai_Rma10105	scaffold_3	scaffold2
OG0000009	MperO_g16904.t1	Rmai_Rma10102	scaffold_3	scaffold2
OG0000009	MperO_g16904.t1	Rmai_Rma10100	scaffold_3	scaffold2
OG0000009	MperO_g16904.t1	Rmai_Rma10142	scaffold_3	scaffold2
OG0000009	MperO_g16904.t1	Rmai_Rma10145	scaffold_3	scaffold2
OG0000009	MperO_g16904.t1	Rmai_Rma11627	scaffold_3	scaffold2
OG0000009	MperO_g16904.t1	Rmai_Rma11628	scaffold_3	scaffold2
OG0000009	MperO_g16904.t1	Rmai_Rma11630	scaffold_3	scaffold2
OG0000009	MperO_g16904.t1	Rmai_Rma11634	scaffold_3	scaffold2
OG0000009	MperO_g16904.t1	Rmai_Rma11636	scaffold_3	scaffold2
OG0000009	MperO_g16925.t1	Rmai_Rma10252	scaffold_3	scaffold2
OG0000009	MperO_g16925.t1	Rmai_Rma10257	scaffold_3	scaffold2
OG0000009	MperO_g16925.t1	Rmai_Rma10259	scaffold_3	scaffold2
OG0000009	MperO_g16925.t1	Rmai_Rma10284	scaffold_3	scaffold2
OG0000009	MperO_g16925.t1	Rmai_Rma10285	scaffold_3	scaffold2
OG0000009	MperO_g16925.t1	Rmai_Rma10323	scaffold_3	scaffold2
OG0000009	MperO_g16925.t1	Rmai_Rma10326	scaffold_3	scaffold2
OG0000009	MperO_g16925.t1	Rmai_Rma10115	scaffold_3	scaffold2
OG0000009	MperO_g16925.t1	Rmai_Rma10112	scaffold_3	scaffold2
OG0000009	MperO_g16925.t1	Rmai_Rma10110	scaffold_3	scaffold2
OG0000009	MperO_g16925.t1	Rmai_Rma10107	scaffold_3	scaffold2
OG0000009	MperO_g16925.t1	Rmai_Rma10105	scaffold_3	scaffold2
OG0000009	MperO_g16925.t1	Rmai_Rma10102	scaffold_3	scaffold2
OG0000009	MperO_g16925.t1	Rmai_Rma10100	scaffold_3	scaffold2
OG0000009	MperO_g16925.t1	Rmai_Rma10142	scaffold_3	scaffold2
OG0000009	MperO_g16925.t1	Rmai_Rma10145	scaffold_3	scaffold2
OG0000009	MperO_g16925.t1	Rmai_Rma11627	scaffold_3	scaffold2
OG0000009	MperO_g16925.t1	Rmai_Rma11628	scaffold_3	scaffold2
OG0000009	MperO_g16925.t1	Rmai_Rma11630	scaffold_3	scaffold2
OG0000009	MperO_g16925.t1	Rmai_Rma11634	scaffold_3	scaffold2
OG0000009	MperO_g16925.t1	Rmai_Rma11636	scaffold_3	scaffold2
OG0000009	MperO_g16939.t1	Rmai_Rma10252	scaffold_3	scaffold2
OG0000009	MperO_g16939.t1	Rmai_Rma10257	scaffold_3	scaffold2
OG0000009	MperO_g16939.t1	Rmai_Rma10259	scaffold_3	scaffold2
OG0000009	MperO_g16939.t1	Rmai_Rma10284	scaffold_3	scaffold2
OG0000009	MperO_g16939.t1	Rmai_Rma10285	scaffold_3	scaffold2
OG0000009	MperO_g16939.t1	Rmai_Rma10323	scaffold_3	scaffold2
OG0000009	MperO_g16939.t1	Rmai_Rma10326	scaffold_3	scaffold2
OG0000009	MperO_g16939.t1	Rmai_Rma10115	scaffold_3	scaffold2
OG0000009	MperO_g16939.t1	Rmai_Rma10112	scaffold_3	scaffold2
OG0000009	MperO_g16939.t1	Rmai_Rma10110	scaffold_3	scaffold2
OG0000009	MperO_g16939.t1	Rmai_Rma10107	scaffold_3	scaffold2
OG0000009	MperO_g16939.t1	Rmai_Rma10105	scaffold_3	scaffold2
OG0000009	MperO_g16939.t1	Rmai_Rma10102	scaffold_3	scaffold2
OG0000009	MperO_g16939.t1	Rmai_Rma10100	scaffold_3	scaffold2
OG0000009	MperO_g16939.t1	Rmai_Rma10142	scaffold_3	scaffold2
OG0000009	MperO_g16939.t1	Rmai_Rma10145	scaffold_3	scaffold2
OG0000009	MperO_g16939.t1	Rmai_Rma11627	scaffold_3	scaffold2
OG0000009	MperO_g16939.t1	Rmai_Rma11628	scaffold_3	scaffold2
OG0000009	MperO_g16939.t1	Rmai_Rma11630	scaffold_3	scaffold2
OG0000009	MperO_g16939.t1	Rmai_Rma11634	scaffold_3	scaffold2
OG0000009	MperO_g16939.t1	Rmai_Rma11636	scaffold_3	scaffold2
OG0000009	MperO_g16944.t1	Rmai_Rma10252	scaffold_3	scaffold2
OG0000009	MperO_g16944.t1	Rmai_Rma10257	scaffold_3	scaffold2
OG0000009	MperO_g16944.t1	Rmai_Rma10259	scaffold_3	scaffold2
OG0000009	MperO_g16944.t1	Rmai_Rma10284	scaffold_3	scaffold2
OG0000009	MperO_g16944.t1	Rmai_Rma10285	scaffold_3	scaffold2
OG0000009	MperO_g16944.t1	Rmai_Rma10323	scaffold_3	scaffold2
OG0000009	MperO_g16944.t1	Rmai_Rma10326	scaffold_3	scaffold2
OG0000009	MperO_g16944.t1	Rmai_Rma10115	scaffold_3	scaffold2
OG0000009	MperO_g16944.t1	Rmai_Rma10112	scaffold_3	scaffold2
OG0000009	MperO_g16944.t1	Rmai_Rma10110	scaffold_3	scaffold2
OG0000009	MperO_g16944.t1	Rmai_Rma10107	scaffold_3	scaffold2
OG0000009	MperO_g16944.t1	Rmai_Rma10105	scaffold_3	scaffold2
OG0000009	MperO_g16944.t1	Rmai_Rma10102	scaffold_3	scaffold2
OG0000009	MperO_g16944.t1	Rmai_Rma10100	scaffold_3	scaffold2
OG0000009	MperO_g16944.t1	Rmai_Rma10142	scaffold_3	scaffold2
OG0000009	MperO_g16944.t1	Rmai_Rma10145	scaffold_3	scaffold2
OG0000009	MperO_g16944.t1	Rmai_Rma11627	scaffold_3	scaffold2
OG0000009	MperO_g16944.t1	Rmai_Rma11628	scaffold_3	scaffold2
OG0000009	MperO_g16944.t1	Rmai_Rma11630	scaffold_3	scaffold2
OG0000009	MperO_g16944.t1	Rmai_Rma11634	scaffold_3	scaffold2
OG0000009	MperO_g16944.t1	Rmai_Rma11636	scaffold_3	scaffold2
OG0000009	MperO_g17000.t1	Rmai_Rma10252	scaffold_3	scaffold2
OG0000009	MperO_g17000.t1	Rmai_Rma10257	scaffold_3	scaffold2
OG0000009	MperO_g17000.t1	Rmai_Rma10259	scaffold_3	scaffold2
OG0000009	MperO_g17000.t1	Rmai_Rma10284	scaffold_3	scaffold2
OG0000009	MperO_g17000.t1	Rmai_Rma10285	scaffold_3	scaffold2
OG0000009	MperO_g17000.t1	Rmai_Rma10323	scaffold_3	scaffold2
OG0000009	MperO_g17000.t1	Rmai_Rma10326	scaffold_3	scaffold2
OG0000009	MperO_g17000.t1	Rmai_Rma10115	scaffold_3	scaffold2
OG0000009	MperO_g17000.t1	Rmai_Rma10112	scaffold_3	scaffold2
OG0000009	MperO_g17000.t1	Rmai_Rma10110	scaffold_3	scaffold2
OG0000009	MperO_g17000.t1	Rmai_Rma10107	scaffold_3	scaffold2
OG0000009	MperO_g17000.t1	Rmai_Rma10105	scaffold_3	scaffold2
OG0000009	MperO_g17000.t1	Rmai_Rma10102	scaffold_3	scaffold2
OG0000009	MperO_g17000.t1	Rmai_Rma10100	scaffold_3	scaffold2
OG0000009	MperO_g17000.t1	Rmai_Rma10142	scaffold_3	scaffold2
OG0000009	MperO_g17000.t1	Rmai_Rma10145	scaffold_3	scaffold2
OG0000009	MperO_g17000.t1	Rmai_Rma11627	scaffold_3	scaffold2
OG0000009	MperO_g17000.t1	Rmai_Rma11628	scaffold_3	scaffold2
OG0000009	MperO_g17000.t1	Rmai_Rma11630	scaffold_3	scaffold2
OG0000009	MperO_g17000.t1	Rmai_Rma11634	scaffold_3	scaffold2
OG0000009	MperO_g17000.t1	Rmai_Rma11636	scaffold_3	scaffold2
OG0000009	MperO_g17005.t1	Rmai_Rma10252	scaffold_3	scaffold2
OG0000009	MperO_g17005.t1	Rmai_Rma10257	scaffold_3	scaffold2
OG0000009	MperO_g17005.t1	Rmai_Rma10259	scaffold_3	scaffold2
OG0000009	MperO_g17005.t1	Rmai_Rma10284	scaffold_3	scaffold2
OG0000009	MperO_g17005.t1	Rmai_Rma10285	scaffold_3	scaffold2
OG0000009	MperO_g17005.t1	Rmai_Rma10323	scaffold_3	scaffold2
OG0000009	MperO_g17005.t1	Rmai_Rma10326	scaffold_3	scaffold2
OG0000009	MperO_g17005.t1	Rmai_Rma10115	scaffold_3	scaffold2
OG0000009	MperO_g17005.t1	Rmai_Rma10112	scaffold_3	scaffold2
OG0000009	MperO_g17005.t1	Rmai_Rma10110	scaffold_3	scaffold2
OG0000009	MperO_g17005.t1	Rmai_Rma10107	scaffold_3	scaffold2
OG0000009	MperO_g17005.t1	Rmai_Rma10105	scaffold_3	scaffold2
OG0000009	MperO_g17005.t1	Rmai_Rma10102	scaffold_3	scaffold2
OG0000009	MperO_g17005.t1	Rmai_Rma10100	scaffold_3	scaffold2
OG0000009	MperO_g17005.t1	Rmai_Rma10142	scaffold_3	scaffold2
OG0000009	MperO_g17005.t1	Rmai_Rma10145	scaffold_3	scaffold2
OG0000009	MperO_g17005.t1	Rmai_Rma11627	scaffold_3	scaffold2
OG0000009	MperO_g17005.t1	Rmai_Rma11628	scaffold_3	scaffold2
OG0000009	MperO_g17005.t1	Rmai_Rma11630	scaffold_3	scaffold2
OG0000009	MperO_g17005.t1	Rmai_Rma11634	scaffold_3	scaffold2
OG0000009	MperO_g17005.t1	Rmai_Rma11636	scaffold_3	scaffold2
OG0000009	MperO_g17010.t1	Rmai_Rma10252	scaffold_3	scaffold2
OG0000009	MperO_g17010.t1	Rmai_Rma10257	scaffold_3	scaffold2
OG0000009	MperO_g17010.t1	Rmai_Rma10259	scaffold_3	scaffold2
OG0000009	MperO_g17010.t1	Rmai_Rma10284	scaffold_3	scaffold2
OG0000009	MperO_g17010.t1	Rmai_Rma10285	scaffold_3	scaffold2
OG0000009	MperO_g17010.t1	Rmai_Rma10323	scaffold_3	scaffold2
OG0000009	MperO_g17010.t1	Rmai_Rma10326	scaffold_3	scaffold2
OG0000009	MperO_g17010.t1	Rmai_Rma10115	scaffold_3	scaffold2
OG0000009	MperO_g17010.t1	Rmai_Rma10112	scaffold_3	scaffold2
OG0000009	MperO_g17010.t1	Rmai_Rma10110	scaffold_3	scaffold2
OG0000009	MperO_g17010.t1	Rmai_Rma10107	scaffold_3	scaffold2
OG0000009	MperO_g17010.t1	Rmai_Rma10105	scaffold_3	scaffold2
OG0000009	MperO_g17010.t1	Rmai_Rma10102	scaffold_3	scaffold2
OG0000009	MperO_g17010.t1	Rmai_Rma10100	scaffold_3	scaffold2
OG0000009	MperO_g17010.t1	Rmai_Rma10142	scaffold_3	scaffold2
OG0000009	MperO_g17010.t1	Rmai_Rma10145	scaffold_3	scaffold2
OG0000009	MperO_g17010.t1	Rmai_Rma11627	scaffold_3	scaffold2
OG0000009	MperO_g17010.t1	Rmai_Rma11628	scaffold_3	scaffold2
OG0000009	MperO_g17010.t1	Rmai_Rma11630	scaffold_3	scaffold2
OG0000009	MperO_g17010.t1	Rmai_Rma11634	scaffold_3	scaffold2
OG0000009	MperO_g17010.t1	Rmai_Rma11636	scaffold_3	scaffold2
OG0000009	MperO_g17047.t1	Rmai_Rma10252	scaffold_3	scaffold2
OG0000009	MperO_g17047.t1	Rmai_Rma10257	scaffold_3	scaffold2
OG0000009	MperO_g17047.t1	Rmai_Rma10259	scaffold_3	scaffold2
OG0000009	MperO_g17047.t1	Rmai_Rma10284	scaffold_3	scaffold2
OG0000009	MperO_g17047.t1	Rmai_Rma10285	scaffold_3	scaffold2
OG0000009	MperO_g17047.t1	Rmai_Rma10323	scaffold_3	scaffold2
OG0000009	MperO_g17047.t1	Rmai_Rma10326	scaffold_3	scaffold2
OG0000009	MperO_g17047.t1	Rmai_Rma10115	scaffold_3	scaffold2
OG0000009	MperO_g17047.t1	Rmai_Rma10112	scaffold_3	scaffold2
OG0000009	MperO_g17047.t1	Rmai_Rma10110	scaffold_3	scaffold2
OG0000009	MperO_g17047.t1	Rmai_Rma10107	scaffold_3	scaffold2
OG0000009	MperO_g17047.t1	Rmai_Rma10105	scaffold_3	scaffold2
OG0000009	MperO_g17047.t1	Rmai_Rma10102	scaffold_3	scaffold2
OG0000009	MperO_g17047.t1	Rmai_Rma10100	scaffold_3	scaffold2
OG0000009	MperO_g17047.t1	Rmai_Rma10142	scaffold_3	scaffold2
OG0000009	MperO_g17047.t1	Rmai_Rma10145	scaffold_3	scaffold2
OG0000009	MperO_g17047.t1	Rmai_Rma11627	scaffold_3	scaffold2
OG0000009	MperO_g17047.t1	Rmai_Rma11628	scaffold_3	scaffold2
OG0000009	MperO_g17047.t1	Rmai_Rma11630	scaffold_3	scaffold2
OG0000009	MperO_g17047.t1	Rmai_Rma11634	scaffold_3	scaffold2
OG0000009	MperO_g17047.t1	Rmai_Rma11636	scaffold_3	scaffold2
OG0000010	MperO_g20726.t1	Rmai_Rma12361	scaffold_6	scaffold3
OG0000012	MperO_g7953.t1	Rmai_Rma16641	scaffold_1	scaffold3
OG0000012	MperO_g1969.t1	Rmai_Rma17742	scaffold_1	scaffold3
OG0000013	MperO_g2891.t1	Rmai_Rma12270	scaffold_1	scaffold3
OG0000014	MperO_g4055.t1	Rmai_Rma13580	scaffold_1	scaffold3
OG0000017	MperO_g24592.t1	Rmai_Rma01451	scaffold_2	scaffold1
OG0000019	MperO_g4873.t1	Rmai_Rma12380	scaffold_1	scaffold3
OG0000019	MperO_g21607.t1	Rmai_Rma13600	scaffold_6	scaffold3
OG0000023	MperO_g9490.t1	Rmai_Rma07512	scaffold_4	scaffold2
OG0000025	MperO_g24780.t1	Rmai_Rma15263	scaffold_2	scaffold3
OG0000030	MperO_g15573.t1	Rmai_Rma15022	scaffold_3	scaffold3
OG0000035	MperO_g4150.t1	Rmai_Rma12390	scaffold_1	scaffold3
OG0000036	MperO_g8611.t1	Rmai_Rma16470	scaffold_1	scaffold3
OG0000036	MperO_g1650.t1	Rmai_Rma13483	scaffold_1	scaffold3
OG0000041	MperO_g8870.t1	Rmai_Rma02426	scaffold_1	scaffold1
OG0000041	MperO_g3179.t1	Rmai_Rma16796	scaffold_1	scaffold3
OG0000041	MperO_g4531.t1	Rmai_Rma16798	scaffold_1	scaffold3
OG0000048	MperO_g4095.t1	Rmai_Rma15424	scaffold_1	scaffold3
OG0000054	MperO_g1289.t1	Rmai_Rma10885	scaffold_1	scaffold2
OG0000054	MperO_g3024.t1	Rmai_Rma05132	scaffold_1	scaffold4
OG0000057	MperO_g8331.t1	Rmai_Rma17787	scaffold_1	scaffold3
OG0000063	MperO_g11102.t1	Rmai_Rma11692	scaffold_4	scaffold3
OG0000066	MperO_g1484.t1	Rmai_Rma08956	scaffold_1	scaffold2
OG0000075	MperO_g27454.t1	Rmai_Rma17730	scaffold_2	scaffold3
OG0000080	MperO_g10689.t1	Rmai_Rma15267	scaffold_4	scaffold3
OG0000087	MperO_g6162.t1	Rmai_Rma06170	scaffold_1	scaffold4
OG0000088	MperO_g5057.t1	Rmai_Rma15473	scaffold_1	scaffold3
OG0000099	MperO_g9081.t1	Rmai_Rma16040	scaffold_1	scaffold4
OG0000109	MperO_g10415.t2	Rmai_Rma11742	scaffold_4	scaffold3
OG0000123	MperO_g23297.t1	Rmai_Rma08708	scaffold_2	scaffold2
OG0000125	MperO_g10819.t1	Rmai_Rma01456	scaffold_4	scaffold1
OG0000125	MperO_g5056.t1	Rmai_Rma17003	scaffold_1	scaffold3
OG0000130	MperO_g4233.t1	Rmai_Rma13576	scaffold_1	scaffold3
OG0000131	MperO_g12894.t1	Rmai_Rma12415	scaffold_4	scaffold3
OG0000134	MperO_g17468.t1	Rmai_Rma16277	scaffold_3	scaffold4
OG0000147	MperO_g8310.t1	Rmai_Rma12637	scaffold_1	scaffold1
OG0000152	MperO_g922.t1	Rmai_Rma00088	scaffold_1	scaffold1
OG0000163	MperO_g2516.t1	Rmai_Rma17436	scaffold_1	scaffold3
OG0000169	MperO_g548.t1	Rmai_Rma01478	scaffold_1	scaffold1
OG0000176	MperO_g4192.t1	Rmai_Rma11150	scaffold_1	scaffold2
OG0000182	MperO_g1974.t2	Rmai_Rma14513	scaffold_1	scaffold3
OG0000185	MperO_g25498.t1	Rmai_Rma07785	scaffold_2	scaffold2
OG0000232	MperO_g23881.t1	Rmai_Rma17309	scaffold_2	scaffold3
OG0000240	MperO_g11648.t1	Rmai_Rma14054	scaffold_4	scaffold3
OG0000269	MperO_g8902.t1	Rmai_Rma14538	scaffold_1	scaffold3
OG0000276	MperO_g19669.t1	Rmai_Rma00718	scaffold_3	scaffold1
OG0000285	MperO_g2027.t1	Rmai_Rma16469	scaffold_1	scaffold3
OG0000292	MperO_g2238.t1	Rmai_Rma06667	scaffold_1	scaffold2
OG0000295	MperO_g24610.t1	Rmai_Rma14956	scaffold_2	scaffold3
OG0000295	MperO_g4177.t1	Rmai_Rma06398	scaffold_1	scaffold2
OG0000315	MperO_g25256.t1	Rmai_Rma07596	scaffold_2	scaffold2
OG0000316	MperO_g6233.t1	Rmai_Rma08706	scaffold_1	scaffold2
OG0000316	MperO_g21696.t1	Rmai_Rma04652	scaffold_6	scaffold4
OG0000323	MperO_g15487.t1	Rmai_Rma00680	scaffold_3	scaffold1
OG0000323	MperO_g3908.t1	Rmai_Rma13281	scaffold_1	scaffold3
OG0000323	MperO_g3908.t1	Rmai_Rma13473	scaffold_1	scaffold3
OG0000323	MperO_g24981.t1	Rmai_Rma00599	scaffold_2	scaffold1
OG0000323	MperO_g23005.t1	Rmai_Rma07738	scaffold_2	scaffold2
OG0000327	MperO_g873.t1	Rmai_Rma12507	scaffold_1	scaffold3
OG0000327	MperO_g2834.t1	Rmai_Rma12498	scaffold_1	scaffold3
OG0000359	MperO_g16607.t1	Rmai_Rma02993	scaffold_3	scaffold1
OG0000365	MperO_g17523.t1	Rmai_Rma04296	scaffold_3	scaffold4
OG0000366	MperO_g9765.t1	Rmai_Rma02369	scaffold_4	scaffold1
OG0000367	MperO_g3381.t1	Rmai_Rma17945	scaffold_1	scaffold3
OG0000370	MperO_g19333.t1	Rmai_Rma11997	scaffold_3	scaffold3
OG0000378	MperO_g4161.t1	Rmai_Rma12142	scaffold_1	scaffold3
OG0000382	MperO_g25263.t1	Rmai_Rma04056	scaffold_2	scaffold1
OG0000382	MperO_g10143.t1	Rmai_Rma02217	scaffold_4	scaffold1
OG0000382	MperO_g12958.t1	Rmai_Rma03445	scaffold_4	scaffold1
OG0000382	MperO_g18594.t1	Rmai_Rma03731	scaffold_3	scaffold1
OG0000384	MperO_g11002.t1	Rmai_Rma05148	scaffold_4	scaffold4
OG0000394	MperO_g5317.t1	Rmai_Rma14039	scaffold_1	scaffold3
OG0000403	MperO_g1164.t1	Rmai_Rma09218	scaffold_1	scaffold2
OG0000408	MperO_g2256.t1	Rmai_Rma12203	scaffold_1	scaffold3
OG0000408	MperO_g24613.t1	Rmai_Rma12202	scaffold_2	scaffold3
OG0000410	MperO_g24661.t1	Rmai_Rma03943	scaffold_2	scaffold1
OG0000411	MperO_g6384.t1	Rmai_Rma13550	scaffold_1	scaffold3
OG0000421	MperO_g5373.t1	Rmai_Rma13574	scaffold_1	scaffold3
OG0000428	MperO_g3876.t1	Rmai_Rma12060	scaffold_1	scaffold3
OG0000431	MperO_g603.t1	Rmai_Rma08211	scaffold_1	scaffold2
OG0000459	MperO_g10615.t1	Rmai_Rma05335	scaffold_4	scaffold4
OG0000472	MperO_g2141.t1	Rmai_Rma14921	scaffold_1	scaffold3
OG0000506	MperO_g20779.t1	Rmai_Rma01232	scaffold_6	scaffold1
OG0000511	MperO_g19227.t1	Rmai_Rma06533	scaffold_3	scaffold2
OG0000515	MperO_g18294.t1	Rmai_Rma17225	scaffold_3	scaffold3
OG0000520	MperO_g6142.t1	Rmai_Rma14558	scaffold_1	scaffold3
OG0000526	MperO_g19668.t1	Rmai_Rma00719	scaffold_3	scaffold1
OG0000531	MperO_g7979.t1	Rmai_Rma17173	scaffold_1	scaffold3
OG0000532	MperO_g13307.t1	Rmai_Rma04524	scaffold_4	scaffold4
OG0000533	MperO_g1435.t1	Rmai_Rma14600	scaffold_1	scaffold3
OG0000554	MperO_g14080.t1	Rmai_Rma13734	scaffold_5	scaffold3
OG0000570	MperO_g8754.t1	Rmai_Rma12536	scaffold_1	scaffold3
OG0000588	MperO_g27690.t1	Rmai_Rma00312	scaffold_2	scaffold1
OG0000597	MperO_g3548.t1	Rmai_Rma07974	scaffold_1	scaffold2
OG0000613	MperO_g9712.t1	Rmai_Rma11787	scaffold_4	scaffold3
OG0000621	MperO_g16253.t1	Rmai_Rma06690	scaffold_3	scaffold2
OG0000629	MperO_g27433.t1	Rmai_Rma17051	scaffold_2	scaffold3
OG0000629	MperO_g11192.t1	Rmai_Rma05629	scaffold_4	scaffold4
OG0000634	MperO_g4563.t1	Rmai_Rma09920	scaffold_1	scaffold2
OG0000657	MperO_g4051.t1	Rmai_Rma11436	scaffold_1	scaffold2
OG0000659	MperO_g26311.t1	Rmai_Rma11729	scaffold_2	scaffold3
OG0000664	MperO_g5934.t1	Rmai_Rma13480	scaffold_1	scaffold3
OG0000674	MperO_g6993.t1	Rmai_Rma16557	scaffold_1	scaffold4
OG0000710	MperO_g24781.t1	Rmai_Rma12377	scaffold_2	scaffold3
OG0000721	MperO_g26427.t1	Rmai_Rma11083	scaffold_2	scaffold2
OG0000726	MperO_g12299.t1	Rmai_Rma05342	scaffold_4	scaffold4
OG0000726	MperO_g10032.t1	Rmai_Rma02312	scaffold_4	scaffold1
OG0000728	MperO_g12400.t1	Rmai_Rma04688	scaffold_4	scaffold4
OG0000734	MperO_g19210.t1	Rmai_Rma06548	scaffold_3	scaffold2
OG0000746	MperO_g19596.t1	Rmai_Rma01465	scaffold_3	scaffold1
OG0000746	MperO_g19589.t1	Rmai_Rma01406	scaffold_3	scaffold1
OG0000752	MperO_g3358.t1	Rmai_Rma17224	scaffold_1	scaffold3
OG0000772	MperO_g19671.t1	Rmai_Rma00715	scaffold_3	scaffold1
OG0000780	MperO_g13599.t1	Rmai_Rma07777	scaffold_5	scaffold2
OG0000785	MperO_g6583.t1	Rmai_Rma14230	scaffold_1	scaffold3
OG0000788	MperO_g2018.t1	Rmai_Rma13553	scaffold_1	scaffold3
OG0000791	MperO_g25347.t1	Rmai_Rma12093	scaffold_2	scaffold3
OG0000792	MperO_g7081.t1	Rmai_Rma15151	scaffold_1	scaffold3
OG0000796	MperO_g7500.t1	Rmai_Rma15051	scaffold_1	scaffold3
OG0000797	MperO_g2553.t1	Rmai_Rma12138	scaffold_1	scaffold3
OG0000799	MperO_g8077.t1	Rmai_Rma11840	scaffold_1	scaffold3
OG0000802	MperO_g24416.t1	Rmai_Rma13376	scaffold_2	scaffold3
OG0000802	MperO_g665.t1	Rmai_Rma04202	scaffold_1	scaffold4
OG0000810	MperO_g23784.t1	Rmai_Rma15805	scaffold_2	scaffold4
OG0000810	MperO_g22071.t1	Rmai_Rma00824	scaffold_6	scaffold1
OG0000814	MperO_g8712.t1	Rmai_Rma12662	scaffold_1	scaffold1
OG0000824	MperO_g5658.t1	Rmai_Rma14043	scaffold_1	scaffold3
OG0000828	MperO_g20794.t1	Rmai_Rma17820	scaffold_6	scaffold3
OG0000832	MperO_g3478.t1	Rmai_Rma13622	scaffold_1	scaffold3
OG0000846	MperO_g23927.t1	Rmai_Rma06130	scaffold_2	scaffold4
OG0000846	MperO_g23926.t1	Rmai_Rma06129	scaffold_2	scaffold4
OG0000850	MperO_g26055.t1	Rmai_Rma08962	scaffold_2	scaffold2
OG0000854	MperO_g21642.t1	Rmai_Rma01020	scaffold_6	scaffold1
OG0000854	MperO_g21640.t3	Rmai_Rma13034	scaffold_6	scaffold1
OG0000860	MperO_g25589.t1	Rmai_Rma07351	scaffold_2	scaffold2
OG0000860	MperO_g26007.t1	Rmai_Rma08919	scaffold_2	scaffold2
OG0000866	MperO_g20791.t1	Rmai_Rma01234	scaffold_6	scaffold1
OG0000868	MperO_g17364.t1	Rmai_Rma00792	scaffold_3	scaffold1
OG0000872	MperO_g5686.t1	Rmai_Rma11726	scaffold_1	scaffold3
OG0000875	MperO_g14406.t1	Rmai_Rma09846	scaffold_5	scaffold2
OG0000881	MperO_g18501.t1	Rmai_Rma04006	scaffold_3	scaffold1
OG0000881	MperO_g18500.t1	Rmai_Rma04005	scaffold_3	scaffold1
OG0000896	MperO_g7480.t1	Rmai_Rma15118	scaffold_1	scaffold3
OG0000905	MperO_g8571.t1	Rmai_Rma14142	scaffold_1	scaffold3
OG0000910	MperO_g8496.t1	Rmai_Rma12316	scaffold_1	scaffold3
OG0000910	MperO_g19299.t1	Rmai_Rma02935	scaffold_3	scaffold1
OG0000916	MperO_g8114.t1	Rmai_Rma09307	scaffold_1	scaffold2
OG0000918	MperO_g16783.t1	Rmai_Rma16053	scaffold_3	scaffold4
OG0000922	MperO_g20843.t1	Rmai_Rma05502	scaffold_6	scaffold4
OG0000925	MperO_g19734.t1	Rmai_Rma17628	scaffold_3	scaffold3
OG0000926	MperO_g12494.t1	Rmai_Rma03507	scaffold_4	scaffold1
OG0000929	MperO_g6108.t1	Rmai_Rma11771	scaffold_1	scaffold3
OG0000944	MperO_g16766.t1	Rmai_Rma16064	scaffold_3	scaffold4
OG0000944	MperO_g6033.t3	Rmai_Rma11743	scaffold_1	scaffold3
OG0000948	MperO_g16981.t1	Rmai_Rma10337	scaffold_3	scaffold2
OG0000952	MperO_g27681.t1	Rmai_Rma00317	scaffold_2	scaffold1
OG0000952	MperO_g6217.t1	Rmai_Rma14415	scaffold_1	scaffold3
OG0000954	MperO_g6167.t1	Rmai_Rma12070	scaffold_1	scaffold3
OG0000959	MperO_g9848.t1	Rmai_Rma05870	scaffold_4	scaffold4
OG0000962	MperO_g21763.t1	Rmai_Rma13130	scaffold_6	scaffold1
OG0000962	MperO_g7251.t2	Rmai_Rma15485	scaffold_1	scaffold3
OG0000966	MperO_g5281.t1	Rmai_Rma14091	scaffold_1	scaffold3
OG0000966	MperO_g22644.t1	Rmai_Rma04183	scaffold_2	scaffold4
OG0000974	MperO_g5031.t2	Rmai_Rma12169	scaffold_1	scaffold3
OG0000974	MperO_g16063.t2	Rmai_Rma07252	scaffold_3	scaffold2
OG0000979	MperO_g18549.t1	Rmai_Rma03201	scaffold_3	scaffold1
OG0000988	MperO_g10666.t1	Rmai_Rma05583	scaffold_4	scaffold4
OG0000988	MperO_g5685.t1	Rmai_Rma11725	scaffold_1	scaffold3
OG0000989	MperO_g3160.t1	Rmai_Rma07846	scaffold_1	scaffold2
OG0001004	MperO_g22598.t1	Rmai_Rma08947	scaffold_2	scaffold2
OG0001008	MperO_g5434.t1	Rmai_Rma15880	scaffold_1	scaffold4
OG0001010	MperO_g13067.t1	Rmai_Rma02418	scaffold_4	scaffold1
OG0001012	MperO_g14191.t1	Rmai_Rma06425	scaffold_5	scaffold2
OG0001012	MperO_g4211.t1	Rmai_Rma12080	scaffold_1	scaffold3
OG0001026	MperO_g2113.t1	Rmai_Rma06081	scaffold_1	scaffold4
OG0001051	MperO_g21000.t1	Rmai_Rma11244	scaffold_6	scaffold2
OG0001051	MperO_g23919.t1	Rmai_Rma06121	scaffold_2	scaffold4
OG0001053	MperO_g25973.t2	Rmai_Rma08893	scaffold_2	scaffold2
OG0001053	MperO_g27682.t1	Rmai_Rma00316	scaffold_2	scaffold1
OG0001054	MperO_g22851.t1	Rmai_Rma08750	scaffold_2	scaffold2
OG0001057	MperO_g21546.t1	Rmai_Rma13094	scaffold_6	scaffold1
OG0001057	MperO_g21547.t1	Rmai_Rma13093	scaffold_6	scaffold1
OG0001063	MperO_g22502.t1	Rmai_Rma08801	scaffold_2	scaffold2
OG0001065	MperO_g17084.t1	Rmai_Rma14596	scaffold_3	scaffold3
OG0001066	MperO_g19677.t1	Rmai_Rma00709	scaffold_3	scaffold1
OG0001066	MperO_g18244.t1	Rmai_Rma00441	scaffold_3	scaffold1
OG0001069	MperO_g19661.t1	Rmai_Rma00724	scaffold_3	scaffold1
OG0001069	MperO_g19663.t1	Rmai_Rma00723	scaffold_3	scaffold1
OG0001070	MperO_g19666.t1	Rmai_Rma00721	scaffold_3	scaffold1
OG0001070	MperO_g19706.t1	Rmai_Rma00686	scaffold_3	scaffold1
OG0001075	MperO_g23399.t1	Rmai_Rma12816	scaffold_2	scaffold1
OG0001075	MperO_g19386.t1	Rmai_Rma12815	scaffold_3	scaffold1
OG0001076	MperO_g19375.t1	Rmai_Rma02983	scaffold_3	scaffold1
OG0001076	MperO_g17895.t1	Rmai_Rma11371	scaffold_3	scaffold2
OG0001077	MperO_g18818.t1	Rmai_Rma10160	scaffold_3	scaffold2
OG0001077	MperO_g18818.t1	Rmai_Rma16115	scaffold_3	scaffold4
OG0001078	MperO_g19472.t1	Rmai_Rma03136	scaffold_3	scaffold1
OG0001078	MperO_g19474.t1	Rmai_Rma03137	scaffold_3	scaffold1
OG0001081	MperO_g23505.t1	Rmai_Rma08810	scaffold_2	scaffold2
OG0001081	MperO_g26458.t1	Rmai_Rma15856	scaffold_2	scaffold4
OG0001085	MperO_g25823.t1	Rmai_Rma09000	scaffold_2	scaffold2
OG0001085	MperO_g25831.t1	Rmai_Rma09005	scaffold_2	scaffold2
OG0001086	MperO_g21182.t1	Rmai_Rma00865	scaffold_6	scaffold1
OG0001086	MperO_g26476.t1	Rmai_Rma15876	scaffold_2	scaffold4
OG0001087	MperO_g19505.t1	Rmai_Rma06744	scaffold_3	scaffold2
OG0001097	MperO_g20520.t1	Rmai_Rma10729	scaffold_6	scaffold2
OG0001097	MperO_g20519.t1	Rmai_Rma10728	scaffold_6	scaffold2
OG0001098	MperO_g11911.t1	Rmai_Rma01566	scaffold_4	scaffold1
OG0001098	MperO_g21194.t1	Rmai_Rma00861	scaffold_6	scaffold1
OG0001101	MperO_g10912.t2	Rmai_Rma15731	scaffold_4	scaffold4
OG0001113	MperO_g9987.t2	Rmai_Rma06100	scaffold_4	scaffold4
OG0001120	MperO_g13558.t1	Rmai_Rma08431	scaffold_5	scaffold2
OG0001120	MperO_g13557.t1	Rmai_Rma08430	scaffold_5	scaffold2
OG0001121	MperO_g21764.t1	Rmai_Rma13129	scaffold_6	scaffold1
OG0001121	MperO_g14199.t1	Rmai_Rma06421	scaffold_5	scaffold2
OG0001128	MperO_g18725.t1	Rmai_Rma10792	scaffold_3	scaffold2
OG0001132	MperO_g18074.t1	Rmai_Rma11264	scaffold_3	scaffold2
OG0001132	MperO_g18075.t1	Rmai_Rma11265	scaffold_3	scaffold2
OG0001146	MperO_g14840.t1	Rmai_Rma09683	scaffold_5	scaffold2
OG0001148	MperO_g14197.t1	Rmai_Rma06422	scaffold_5	scaffold2
OG0001151	MperO_g5974.t1	Rmai_Rma11145	scaffold_1	scaffold2
OG0001154	MperO_g12697.t1	Rmai_Rma02554	scaffold_4	scaffold1
OG0001159	MperO_g13046.t1	Rmai_Rma01109	scaffold_4	scaffold1
OG0001160	MperO_g6593.t1	Rmai_Rma03694	scaffold_1	scaffold1
OG0001166	MperO_g8443.t2	Rmai_Rma14584	scaffold_1	scaffold3
OG0001167	MperO_g21288.t1	Rmai_Rma07888	scaffold_6	scaffold2
OG0001168	MperO_g8402.t1	Rmai_Rma13763	scaffold_1	scaffold3
OG0001172	MperO_g17607.t1	Rmai_Rma04368	scaffold_3	scaffold4
OG0001173	MperO_g23621.t1	Rmai_Rma06524	scaffold_2	scaffold2
OG0001180	MperO_g13649.t2	Rmai_Rma09489	scaffold_5	scaffold2
OG0001184	MperO_g1360.t1	Rmai_Rma10537	scaffold_1	scaffold2
OG0001186	MperO_g21745.t1	Rmai_Rma00937	scaffold_6	scaffold1
OG0001187	MperO_g23292.t1	Rmai_Rma08067	scaffold_2	scaffold2
OG0001190	MperO_g10069.t1	Rmai_Rma05689	scaffold_4	scaffold4
OG0001196	MperO_g25138.t1	Rmai_Rma08188	scaffold_2	scaffold2
OG0001202	MperO_g15087.t1	Rmai_Rma13471	scaffold_5	scaffold3
OG0001211	MperO_g24184.t1	Rmai_Rma04115	scaffold_2	scaffold1
OG0001215	MperO_g26938.t1	Rmai_Rma07847	scaffold_2	scaffold2
OG0001216	MperO_g19811.t1	Rmai_Rma10249	scaffold_3	scaffold2
OG0001222	MperO_g7226.t2	Rmai_Rma15456	scaffold_1	scaffold3
OG0001225	MperO_g6209.t1	Rmai_Rma14517	scaffold_1	scaffold3
OG0001232	MperO_g4760.t1	Rmai_Rma11926	scaffold_1	scaffold3
OG0001232	MperO_g6611.t2	Rmai_Rma13541	scaffold_1	scaffold3
OG0001234	MperO_g6638.t1	Rmai_Rma14727	scaffold_1	scaffold3
OG0001235	MperO_g27452.t1	Rmai_Rma01194	scaffold_2	scaffold1
OG0001240	MperO_g17760.t2	Rmai_Rma04203	scaffold_3	scaffold4
OG0001244	MperO_g26449.t1	Rmai_Rma11102	scaffold_2	scaffold2
OG0001246	MperO_g7585.t1	Rmai_Rma14974	scaffold_1	scaffold3
OG0001247	MperO_g12197.t1	Rmai_Rma04534	scaffold_4	scaffold4
OG0001247	MperO_g7600.t1	Rmai_Rma14286	scaffold_1	scaffold3
OG0001258	MperO_g21716.t1	Rmai_Rma00960	scaffold_6	scaffold1
OG0001261	MperO_g3875.t2	Rmai_Rma13353	scaffold_1	scaffold3
OG0001263	MperO_g2706.t1	Rmai_Rma05033	scaffold_1	scaffold4
OG0001265	MperO_g5609.t1	Rmai_Rma13936	scaffold_1	scaffold3
OG0001265	MperO_g5044.t1	Rmai_Rma03939	scaffold_1	scaffold1
OG0001269	MperO_g4092.t1	Rmai_Rma12368	scaffold_1	scaffold3
OG0001274	MperO_g13212.t1	Rmai_Rma05212	scaffold_4	scaffold4
OG0001279	MperO_g21107.t1	Rmai_Rma12196	scaffold_6	scaffold3
OG0001312	MperO_g4105.t1	Rmai_Rma16999	scaffold_1	scaffold3
OG0001336	MperO_g3567.t1	Rmai_Rma17500	scaffold_1	scaffold3
OG0001339	MperO_g3504.t1	Rmai_Rma13588	scaffold_1	scaffold3
OG0001346	MperO_g20227.t1	Rmai_Rma10682	scaffold_6	scaffold2
OG0001346	MperO_g3111.t1	Rmai_Rma13714	scaffold_1	scaffold3
OG0001351	MperO_g22361.t1	Rmai_Rma04464	scaffold_2	scaffold4
OG0001370	MperO_g25280.t1	Rmai_Rma13287	scaffold_2	scaffold3
OG0001385	MperO_g24032.t1	Rmai_Rma11157	scaffold_2	scaffold2
OG0001388	MperO_g23501.t1	Rmai_Rma15608	scaffold_2	scaffold4
OG0001388	MperO_g23637.t1	Rmai_Rma15612	scaffold_2	scaffold4
OG0001390	MperO_g23574.t1	Rmai_Rma08868	scaffold_2	scaffold2
OG0001392	MperO_g4509.t1	Rmai_Rma11970	scaffold_1	scaffold3
OG0001400	MperO_g27439.t1	Rmai_Rma03926	scaffold_2	scaffold1
OG0001405	MperO_g5163.t1	Rmai_Rma14019	scaffold_1	scaffold3
OG0001405	MperO_g21573.t2	Rmai_Rma13070	scaffold_6	scaffold1
OG0001409	MperO_g12491.t2	Rmai_Rma03510	scaffold_4	scaffold1
OG0001409	MperO_g24921.t1	Rmai_Rma11559	scaffold_2	scaffold1
OG0001415	MperO_g17504.t1	Rmai_Rma04287	scaffold_3	scaffold4
OG0001417	MperO_g21495.t1	Rmai_Rma10501	scaffold_6	scaffold2
OG0001417	MperO_g21493.t1	Rmai_Rma10500	scaffold_6	scaffold2
OG0001419	MperO_g20616.t1	Rmai_Rma10404	scaffold_6	scaffold2
OG0001419	MperO_g20617.t1	Rmai_Rma10406	scaffold_6	scaffold2
OG0001420	MperO_g14572.t1	Rmai_Rma02652	scaffold_5	scaffold1
OG0001421	MperO_g17832.t1	Rmai_Rma15809	scaffold_3	scaffold4
OG0001421	MperO_g7262.t1	Rmai_Rma15492	scaffold_1	scaffold3
OG0001430	MperO_g12920.t1	Rmai_Rma03409	scaffold_4	scaffold1
OG0001433	MperO_g27489.t1	Rmai_Rma00057	scaffold_2	scaffold1
OG0001433	MperO_g19292.t2	Rmai_Rma02929	scaffold_3	scaffold1
OG0001434	MperO_g16199.t1	Rmai_Rma03619	scaffold_3	scaffold1
OG0001435	MperO_g14998.t1	Rmai_Rma02405	scaffold_5	scaffold1
OG0001448	MperO_g26525.t1	Rmai_Rma15919	scaffold_2	scaffold4
OG0001448	MperO_g26511.t1	Rmai_Rma15912	scaffold_2	scaffold4
OG0001450	MperO_g26590.t1	Rmai_Rma03166	scaffold_2	scaffold1
OG0001460	MperO_g25200.t1	Rmai_Rma08216	scaffold_2	scaffold2
OG0001461	MperO_g8621.t1	Rmai_Rma17242	scaffold_1	scaffold3
OG0001461	MperO_g26652.t1	Rmai_Rma09825	scaffold_2	scaffold2
OG0001471	MperO_g20918.t1	Rmai_Rma00809	scaffold_6	scaffold1
OG0001472	MperO_g20265.t1	Rmai_Rma10634	scaffold_6	scaffold2
OG0001486	MperO_g5956.t1	Rmai_Rma16973	scaffold_1	scaffold3
OG0001487	MperO_g2198.t1	Rmai_Rma09967	scaffold_1	scaffold2
OG0001490	MperO_g9689.t1	Rmai_Rma02169	scaffold_4	scaffold1
OG0001492	MperO_g9955.t1	Rmai_Rma04507	scaffold_4	scaffold4
OG0001493	MperO_g5296.t1	Rmai_Rma14118	scaffold_1	scaffold3
OG0001493	MperO_g11540.t1	Rmai_Rma02269	scaffold_4	scaffold1
OG0001496	MperO_g11173.t1	Rmai_Rma05414	scaffold_4	scaffold4
OG0001496	MperO_g9594.t1	Rmai_Rma05416	scaffold_4	scaffold4
OG0001503	MperO_g11235.t1	Rmai_Rma05955	scaffold_4	scaffold4
OG0001503	MperO_g11234.t1	Rmai_Rma05954	scaffold_4	scaffold4
OG0001509	MperO_g23658.t1	Rmai_Rma00637	scaffold_2	scaffold1
OG0001512	MperO_g11869.t1	Rmai_Rma02160	scaffold_4	scaffold1
OG0001526	MperO_g14150.t1	Rmai_Rma06477	scaffold_5	scaffold2
OG0001526	MperO_g14111.t1	Rmai_Rma06488	scaffold_5	scaffold2
OG0001533	MperO_g14975.t1	Rmai_Rma07111	scaffold_5	scaffold2
OG0001535	MperO_g14023.t1	Rmai_Rma07148	scaffold_5	scaffold2
OG0001539	MperO_g17965.t1	Rmai_Rma11325	scaffold_3	scaffold2
OG0001539	MperO_g17966.t3	Rmai_Rma11324	scaffold_3	scaffold2
OG0001540	MperO_g17993.t2	Rmai_Rma11316	scaffold_3	scaffold2
OG0001540	MperO_g17989.t1	Rmai_Rma11321	scaffold_3	scaffold2
OG0001557	MperO_g12765.t1	Rmai_Rma00259	scaffold_4	scaffold1
OG0001560	MperO_g2719.t1	Rmai_Rma13382	scaffold_1	scaffold3
OG0001585	MperO_g7487.t1	Rmai_Rma15067	scaffold_1	scaffold3
OG0001586	MperO_g27574.t1	Rmai_Rma01697	scaffold_2	scaffold1
OG0001588	MperO_g3746.t1	Rmai_Rma17250	scaffold_1	scaffold3
OG0001591	MperO_g7988.t1	Rmai_Rma12392	scaffold_1	scaffold3
OG0001593	MperO_g8514.t1	Rmai_Rma12293	scaffold_1	scaffold3
OG0001596	MperO_g10980.t1	Rmai_Rma05336	scaffold_4	scaffold4
OG0001597	MperO_g26221.t1	Rmai_Rma15981	scaffold_2	scaffold4
OG0001598	MperO_g20618.t2	Rmai_Rma10407	scaffold_6	scaffold2
OG0001601	MperO_g24841.t1	Rmai_Rma12652	scaffold_2	scaffold1
OG0001602	MperO_g23771.t1	Rmai_Rma12755	scaffold_2	scaffold1
OG0001603	MperO_g10260.t1	Rmai_Rma05795	scaffold_4	scaffold4
OG0001606	MperO_g5112.t1	Rmai_Rma13996	scaffold_1	scaffold3
OG0001609	MperO_g17964.t1	Rmai_Rma11326	scaffold_3	scaffold2
OG0001611	MperO_g8503.t1	Rmai_Rma12311	scaffold_1	scaffold3
OG0001612	MperO_g8714.t1	Rmai_Rma08653	scaffold_1	scaffold2
OG0001613	MperO_g24526.t1	Rmai_Rma12775	scaffold_2	scaffold1
OG0001615	MperO_g22756.t1	Rmai_Rma16236	scaffold_2	scaffold4
OG0001616	MperO_g3512.t1	Rmai_Rma13585	scaffold_1	scaffold3
OG0001618	MperO_g16949.t1	Rmai_Rma10316	scaffold_3	scaffold2
OG0001623	MperO_g17028.t1	Rmai_Rma10275	scaffold_3	scaffold2
OG0001624	MperO_g10251.t1	Rmai_Rma05802	scaffold_4	scaffold4
OG0001626	MperO_g24479.t1	Rmai_Rma09790	scaffold_2	scaffold2
OG0001627	MperO_g6387.t1	Rmai_Rma15446	scaffold_1	scaffold3
OG0001630	MperO_g17046.t1	Rmai_Rma10263	scaffold_3	scaffold2
OG0001631	MperO_g17045.t1	Rmai_Rma10264	scaffold_3	scaffold2
OG0001633	MperO_g13927.t1	Rmai_Rma08448	scaffold_5	scaffold2
OG0001635	MperO_g23367.t1	Rmai_Rma12785	scaffold_2	scaffold1
OG0001636	MperO_g22553.t1	Rmai_Rma08733	scaffold_2	scaffold2
OG0001644	MperO_g23499.t1	Rmai_Rma15607	scaffold_2	scaffold4
OG0001647	MperO_g25625.t1	Rmai_Rma07417	scaffold_2	scaffold2
OG0001648	MperO_g17387.t2	Rmai_Rma03035	scaffold_3	scaffold1
OG0001652	MperO_g12927.t1	Rmai_Rma03420	scaffold_4	scaffold1
OG0001653	MperO_g13643.t1	Rmai_Rma09041	scaffold_5	scaffold2
OG0001658	MperO_g19652.t1	Rmai_Rma01518	scaffold_3	scaffold1
OG0001659	MperO_g25048.t1	Rmai_Rma10941	scaffold_2	scaffold2
OG0001660	MperO_g27067.t1	Rmai_Rma01744	scaffold_2	scaffold1
OG0001667	MperO_g5393.t1	Rmai_Rma13981	scaffold_1	scaffold3
OG0001669	MperO_g15979.t1	Rmai_Rma06917	scaffold_3	scaffold2
OG0001677	MperO_g10065.t1	Rmai_Rma05686	scaffold_4	scaffold4
OG0001681	MperO_g12199.t1	Rmai_Rma04536	scaffold_4	scaffold4
OG0001682	MperO_g5275.t1	Rmai_Rma14083	scaffold_1	scaffold3
OG0001683	MperO_g10542.t1	Rmai_Rma06033	scaffold_4	scaffold4
OG0001685	MperO_g18789.t1	Rmai_Rma10833	scaffold_3	scaffold2
OG0001686	MperO_g15988.t1	Rmai_Rma06924	scaffold_3	scaffold2
OG0001692	MperO_g24143.t1	Rmai_Rma01662	scaffold_2	scaffold1
OG0001696	MperO_g6278.t1	Rmai_Rma14406	scaffold_1	scaffold3
OG0001702	MperO_g6369.t1	Rmai_Rma17571	scaffold_1	scaffold3
OG0001704	MperO_g6414.t1	Rmai_Rma14768	scaffold_1	scaffold3
OG0001707	MperO_g22719.t1	Rmai_Rma04256	scaffold_2	scaffold4
OG0001709	MperO_g6428.t1	Rmai_Rma14757	scaffold_1	scaffold3
OG0001711	MperO_g13641.t1	Rmai_Rma09481	scaffold_5	scaffold2
OG0001717	MperO_g6635.t1	Rmai_Rma14197	scaffold_1	scaffold3
OG0001724	MperO_g6793.t1	Rmai_Rma13812	scaffold_1	scaffold3
OG0001730	MperO_g7080.t1	Rmai_Rma15150	scaffold_1	scaffold3
OG0001739	MperO_g7428.t1	Rmai_Rma14131	scaffold_1	scaffold3
OG0001747	MperO_g7620.t1	Rmai_Rma14296	scaffold_1	scaffold3
OG0001758	MperO_g8177.t1	Rmai_Rma11848	scaffold_1	scaffold3
OG0001762	MperO_g8216.t1	Rmai_Rma11823	scaffold_1	scaffold3
OG0001768	MperO_g5383.t1	Rmai_Rma11785	scaffold_1	scaffold3
OG0001769	MperO_g5367.t1	Rmai_Rma11794	scaffold_1	scaffold3
OG0001770	MperO_g5356.t1	Rmai_Rma11801	scaffold_1	scaffold3
OG0001776	MperO_g5089.t1	Rmai_Rma14053	scaffold_1	scaffold3
OG0001779	MperO_g17372.t1	Rmai_Rma07155	scaffold_3	scaffold2
OG0001781	MperO_g21033.t1	Rmai_Rma16365	scaffold_6	scaffold3
OG0001792	MperO_g1136.t1	Rmai_Rma17420	scaffold_1	scaffold3
OG0001813	MperO_g8793.t1	Rmai_Rma17197	scaffold_1	scaffold3
OG0001826	MperO_g27091.t1	Rmai_Rma15537	scaffold_2	scaffold4
OG0001829	MperO_g3391.t1	Rmai_Rma00521	scaffold_1	scaffold1
OG0001830	MperO_g5629.t1	Rmai_Rma13925	scaffold_1	scaffold3
OG0001834	MperO_g3013.t1	Rmai_Rma15262	scaffold_1	scaffold3
OG0001836	MperO_g5425.t1	Rmai_Rma13956	scaffold_1	scaffold3
OG0001842	MperO_g5992.t1	Rmai_Rma17547	scaffold_1	scaffold3
OG0001869	MperO_g5730.t2	Rmai_Rma12011	scaffold_1	scaffold3
OG0001870	MperO_g3734.t1	Rmai_Rma17262	scaffold_1	scaffold3
OG0001877	MperO_g19158.t1	Rmai_Rma16130	scaffold_3	scaffold4
OG0001889	MperO_g12096.t1	Rmai_Rma13359	scaffold_4	scaffold3
OG0001899	MperO_g26570.t1	Rmai_Rma04546	scaffold_2	scaffold4
OG0001907	MperO_g4343.t1	Rmai_Rma15429	scaffold_1	scaffold3
OG0001907	MperO_g4343.t1	Rmai_Rma16704	scaffold_1	scaffold3
OG0001926	MperO_g11814.t1	Rmai_Rma05288	scaffold_4	scaffold4
OG0001930	MperO_g23224.t1	Rmai_Rma00590	scaffold_2	scaffold1
OG0001943	MperO_g3233.t1	Rmai_Rma13653	scaffold_1	scaffold3
OG0001948	MperO_g13259.t1	Rmai_Rma01629	scaffold_4	scaffold1
OG0001955	MperO_g10958.t1	Rmai_Rma17565	scaffold_4	scaffold3
OG0001956	MperO_g2996.t1	Rmai_Rma01506	scaffold_1	scaffold1
OG0001975	MperO_g13431.t1	Rmai_Rma04538	scaffold_4	scaffold4
OG0001999	MperO_g10124.t1	Rmai_Rma02378	scaffold_4	scaffold1
OG0002002	MperO_g21702.t1	Rmai_Rma00971	scaffold_6	scaffold1
OG0002003	MperO_g22802.t1	Rmai_Rma04687	scaffold_2	scaffold4
OG0002005	MperO_g23044.t1	Rmai_Rma07701	scaffold_2	scaffold2
OG0002006	MperO_g23017.t1	Rmai_Rma07729	scaffold_2	scaffold2
OG0002009	MperO_g23571.t1	Rmai_Rma08866	scaffold_2	scaffold2
OG0002012	MperO_g19358.t1	Rmai_Rma02969	scaffold_3	scaffold1
OG0002021	MperO_g10811.t1	Rmai_Rma06141	scaffold_4	scaffold4
OG0002024	MperO_g23995.t1	Rmai_Rma08004	scaffold_2	scaffold2
OG0002025	MperO_g27458.t1	Rmai_Rma03950	scaffold_2	scaffold1
OG0002026	MperO_g13988.t1	Rmai_Rma12189	scaffold_5	scaffold3
OG0002029	MperO_g27256.t2	Rmai_Rma06318	scaffold_2	scaffold1
OG0002029	MperO_g27256.t2	Rmai_Rma04618	scaffold_2	scaffold4
OG0002030	MperO_g27263.t1	Rmai_Rma04609	scaffold_2	scaffold4
OG0002035	MperO_g21780.t2	Rmai_Rma13120	scaffold_6	scaffold1
OG0002036	MperO_g24050.t1	Rmai_Rma08672	scaffold_2	scaffold2
OG0002037	MperO_g21599.t1	Rmai_Rma13054	scaffold_6	scaffold1
OG0002041	MperO_g23170.t1	Rmai_Rma07761	scaffold_2	scaffold2
OG0002051	MperO_g22741.t1	Rmai_Rma16251	scaffold_2	scaffold4
OG0002083	MperO_g18228.t1	Rmai_Rma09382	scaffold_3	scaffold2
OG0002085	MperO_g18832.t1	Rmai_Rma09358	scaffold_3	scaffold2
OG0002087	MperO_g18230.t1	Rmai_Rma09380	scaffold_3	scaffold2
OG0002089	MperO_g17728.t1	Rmai_Rma04415	scaffold_3	scaffold4
OG0002094	MperO_g17687.t1	Rmai_Rma04388	scaffold_3	scaffold4
OG0002095	MperO_g17514.t1	Rmai_Rma04328	scaffold_3	scaffold4
OG0002103	MperO_g16308.t1	Rmai_Rma01397	scaffold_3	scaffold1
OG0002108	MperO_g21263.t1	Rmai_Rma07869	scaffold_6	scaffold2
OG0002109	MperO_g27186.t1	Rmai_Rma09897	scaffold_2	scaffold2
OG0002113	MperO_g19146.t1	Rmai_Rma16141	scaffold_3	scaffold4
OG0002115	MperO_g19083.t4	Rmai_Rma16294	scaffold_3	scaffold4
OG0002118	MperO_g23373.t1	Rmai_Rma12791	scaffold_2	scaffold1
OG0002120	MperO_g25398.t1	Rmai_Rma04656	scaffold_2	scaffold4
OG0002121	MperO_g25416.t1	Rmai_Rma06064	scaffold_2	scaffold4
OG0002122	MperO_g25472.t1	Rmai_Rma15693	scaffold_2	scaffold4
OG0002123	MperO_g26050.t1	Rmai_Rma08951	scaffold_2	scaffold2
OG0002130	MperO_g3767.t1	Rmai_Rma17232	scaffold_1	scaffold3
OG0002131	MperO_g25909.t1	Rmai_Rma07943	scaffold_2	scaffold2
OG0002153	MperO_g25360.t1	Rmai_Rma03141	scaffold_2	scaffold1
OG0002154	MperO_g25359.t1	Rmai_Rma03140	scaffold_2	scaffold1
OG0002156	MperO_g16955.t1	Rmai_Rma10310	scaffold_3	scaffold2
OG0002157	MperO_g14987.t1	Rmai_Rma07101	scaffold_5	scaffold2
OG0002162	MperO_g20921.t1	Rmai_Rma11179	scaffold_6	scaffold2
OG0002166	MperO_g10268.t1	Rmai_Rma00947	scaffold_4	scaffold1
OG0002166	MperO_g10268.t1	Rmai_Rma05789	scaffold_4	scaffold4
OG0002174	MperO_g21343.t1	Rmai_Rma11477	scaffold_6	scaffold1
OG0002174	MperO_g21343.t1	Rmai_Rma11471	scaffold_6	scaffold2
OG0002192	MperO_g26663.t1	Rmai_Rma08336	scaffold_2	scaffold2
OG0002193	MperO_g26791.t1	Rmai_Rma08374	scaffold_2	scaffold2
OG0002203	MperO_g21446.t1	Rmai_Rma15419	scaffold_6	scaffold3
OG0002204	MperO_g18999.t1	Rmai_Rma03054	scaffold_3	scaffold1
OG0002207	MperO_g20232.t1	Rmai_Rma10675	scaffold_6	scaffold2
OG0002208	MperO_g18629.t1	Rmai_Rma03673	scaffold_3	scaffold1
OG0002212	MperO_g21189.t1	Rmai_Rma00870	scaffold_6	scaffold1
OG0002222	MperO_g21236.t1	Rmai_Rma00839	scaffold_6	scaffold1
OG0002223	MperO_g20883.t1	Rmai_Rma00834	scaffold_6	scaffold1
OG0002229	MperO_g9619.t1	Rmai_Rma05430	scaffold_4	scaffold4
OG0002232	MperO_g13068.t1	Rmai_Rma02419	scaffold_4	scaffold1
OG0002234	MperO_g9592.t1	Rmai_Rma04907	scaffold_4	scaffold4
OG0002236	MperO_g10576.t1	Rmai_Rma05919	scaffold_4	scaffold4
OG0002239	MperO_g10914.t1	Rmai_Rma15733	scaffold_4	scaffold4
OG0002240	MperO_g10913.t1	Rmai_Rma15732	scaffold_4	scaffold4
OG0002241	MperO_g10911.t1	Rmai_Rma15730	scaffold_4	scaffold4
OG0002247	MperO_g10593.t2	Rmai_Rma05905	scaffold_4	scaffold4
OG0002250	MperO_g11046.t1	Rmai_Rma05102	scaffold_4	scaffold4
OG0002253	MperO_g13009.t1	Rmai_Rma03479	scaffold_4	scaffold1
OG0002254	MperO_g11462.t1	Rmai_Rma02287	scaffold_4	scaffold1
OG0002256	MperO_g13084.t1	Rmai_Rma02433	scaffold_4	scaffold1
OG0002261	MperO_g13347.t1	Rmai_Rma01643	scaffold_4	scaffold1
OG0002265	MperO_g9948.t1	Rmai_Rma04510	scaffold_4	scaffold4
OG0002269	MperO_g11706.t1	Rmai_Rma06243	scaffold_4	scaffold4
OG0002270	MperO_g9543.t1	Rmai_Rma04946	scaffold_4	scaffold4
OG0002271	MperO_g9544.t1	Rmai_Rma04945	scaffold_4	scaffold4
OG0002272	MperO_g9546.t1	Rmai_Rma04943	scaffold_4	scaffold4
OG0002276	MperO_g9640.t1	Rmai_Rma05442	scaffold_4	scaffold4
OG0002282	MperO_g11321.t1	Rmai_Rma06013	scaffold_4	scaffold4
OG0002303	MperO_g10577.t1	Rmai_Rma05918	scaffold_4	scaffold4
OG0002308	MperO_g15288.t1	Rmai_Rma09755	scaffold_5	scaffold2
OG0002311	MperO_g14697.t1	Rmai_Rma09710	scaffold_5	scaffold2
OG0002314	MperO_g11890.t1	Rmai_Rma02134	scaffold_4	scaffold1
OG0002317	MperO_g11716.t1	Rmai_Rma06253	scaffold_4	scaffold4
OG0002318	MperO_g11717.t1	Rmai_Rma06254	scaffold_4	scaffold4
OG0002329	MperO_g14069.t1	Rmai_Rma07300	scaffold_5	scaffold2
OG0002335	MperO_g13883.t3	Rmai_Rma09924	scaffold_5	scaffold2
OG0002338	MperO_g13779.t1	Rmai_Rma06973	scaffold_5	scaffold2
OG0002340	MperO_g14113.t1	Rmai_Rma06487	scaffold_5	scaffold2
OG0002343	MperO_g14155.t1	Rmai_Rma06458	scaffold_5	scaffold2
OG0002346	MperO_g14259.t2	Rmai_Rma08648	scaffold_5	scaffold2
OG0002347	MperO_g14262.t1	Rmai_Rma08645	scaffold_5	scaffold2
OG0002351	MperO_g15138.t1	Rmai_Rma06988	scaffold_5	scaffold2
OG0002358	MperO_g15028.t1	Rmai_Rma07059	scaffold_5	scaffold2
OG0002359	MperO_g15007.t1	Rmai_Rma07076	scaffold_5	scaffold2
OG0002366	MperO_g15410.t1	Rmai_Rma07486	scaffold_5	scaffold2
OG0002368	MperO_g17179.t1	Rmai_Rma00538	scaffold_3	scaffold1
OG0002369	MperO_g17193.t2	Rmai_Rma00555	scaffold_3	scaffold1
OG0002371	MperO_g16742.t1	Rmai_Rma16083	scaffold_3	scaffold4
OG0002372	MperO_g16749.t1	Rmai_Rma16078	scaffold_3	scaffold4
OG0002373	MperO_g10357.t1	Rmai_Rma05712	scaffold_4	scaffold4
OG0002376	MperO_g16937.t1	Rmai_Rma10872	scaffold_3	scaffold2
OG0002381	MperO_g16968.t1	Rmai_Rma10299	scaffold_3	scaffold2
OG0002388	MperO_g16001.t1	Rmai_Rma06935	scaffold_3	scaffold2
OG0002389	MperO_g16002.t1	Rmai_Rma06933	scaffold_3	scaffold2
OG0002390	MperO_g15935.t1	Rmai_Rma06863	scaffold_3	scaffold2
OG0002396	MperO_g15518.t1	Rmai_Rma02872	scaffold_3	scaffold1
OG0002410	MperO_g18590.t1	Rmai_Rma03233	scaffold_3	scaffold1
OG0002434	MperO_g3423.t1	Rmai_Rma12140	scaffold_1	scaffold3
OG0002434	MperO_g21690.t1	Rmai_Rma01979	scaffold_6	scaffold1
OG0002463	MperO_g19205.t1	Rmai_Rma06552	scaffold_3	scaffold2
OG0002463	MperO_g19206.t1	Rmai_Rma06551	scaffold_3	scaffold2
OG0002471	MperO_g27391.t1	Rmai_Rma03891	scaffold_2	scaffold1
OG0002473	MperO_g27573.t1	Rmai_Rma01696	scaffold_2	scaffold1
OG0002475	MperO_g17963.t1	Rmai_Rma11327	scaffold_3	scaffold2
OG0002476	MperO_g8079.t1	Rmai_Rma03936	scaffold_1	scaffold1
OG0002477	MperO_g26733.t1	Rmai_Rma03841	scaffold_2	scaffold1
OG0002478	MperO_g7987.t1	Rmai_Rma05465	scaffold_1	scaffold4
OG0002480	MperO_g8072.t1	Rmai_Rma07050	scaffold_1	scaffold2
OG0002485	MperO_g11619.t2	Rmai_Rma02185	scaffold_4	scaffold1
OG0002488	MperO_g8451.t1	Rmai_Rma12336	scaffold_1	scaffold3
OG0002489	MperO_g8456.t1	Rmai_Rma12335	scaffold_1	scaffold3
OG0002490	MperO_g8457.t1	Rmai_Rma14033	scaffold_1	scaffold3
OG0002491	MperO_g8462.t1	Rmai_Rma12333	scaffold_1	scaffold3
OG0002492	MperO_g8477.t1	Rmai_Rma12332	scaffold_1	scaffold3
OG0002493	MperO_g8491.t1	Rmai_Rma12328	scaffold_1	scaffold3
OG0002495	MperO_g8494.t1	Rmai_Rma12317	scaffold_1	scaffold3
OG0002497	MperO_g8502.t1	Rmai_Rma12312	scaffold_1	scaffold3
OG0002498	MperO_g8506.t1	Rmai_Rma12310	scaffold_1	scaffold3
OG0002499	MperO_g7553.t1	Rmai_Rma17484	scaffold_1	scaffold3
OG0002500	MperO_g8509.t1	Rmai_Rma12306	scaffold_1	scaffold3
OG0002501	MperO_g8516.t1	Rmai_Rma12291	scaffold_1	scaffold3
OG0002502	MperO_g8518.t1	Rmai_Rma14508	scaffold_1	scaffold3
OG0002503	MperO_g8519.t1	Rmai_Rma12289	scaffold_1	scaffold3
OG0002504	MperO_g8521.t1	Rmai_Rma12283	scaffold_1	scaffold3
OG0002505	MperO_g8522.t1	Rmai_Rma12281	scaffold_1	scaffold3
OG0002506	MperO_g8525.t1	Rmai_Rma12279	scaffold_1	scaffold3
OG0002508	MperO_g24569.t1	Rmai_Rma02736	scaffold_2	scaffold1
OG0002509	MperO_g5987.t1	Rmai_Rma17626	scaffold_1	scaffold3
OG0002511	MperO_g8400.t1	Rmai_Rma12341	scaffold_1	scaffold3
OG0002513	MperO_g4298.t1	Rmai_Rma16690	scaffold_1	scaffold3
OG0002516	MperO_g4694.t2	Rmai_Rma12247	scaffold_1	scaffold3
OG0002518	MperO_g8383.t5	Rmai_Rma12342	scaffold_1	scaffold3
OG0002519	MperO_g8378.t1	Rmai_Rma12347	scaffold_1	scaffold3
OG0002521	MperO_g8375.t1	Rmai_Rma12348	scaffold_1	scaffold3
OG0002527	MperO_g16421.t1	Rmai_Rma02756	scaffold_3	scaffold1
OG0002535	MperO_g22571.t1	Rmai_Rma11433	scaffold_2	scaffold2
OG0002544	MperO_g6936.t1	Rmai_Rma12405	scaffold_1	scaffold3
OG0002548	MperO_g21321.t1	Rmai_Rma08097	scaffold_6	scaffold2
OG0002551	MperO_g10306.t1	Rmai_Rma04539	scaffold_4	scaffold4
OG0002559	MperO_g8543.t1	Rmai_Rma02967	scaffold_1	scaffold1
OG0002567	MperO_g26970.t1	Rmai_Rma04064	scaffold_2	scaffold1
OG0002568	MperO_g6660.t1	Rmai_Rma17113	scaffold_1	scaffold3
OG0002574	MperO_g11025.t1	Rmai_Rma05123	scaffold_4	scaffold4
OG0002577	MperO_g8125.t1	Rmai_Rma12406	scaffold_1	scaffold3
OG0002579	MperO_g6370.t1	Rmai_Rma13561	scaffold_1	scaffold3
OG0002581	MperO_g27703.t1	Rmai_Rma00302	scaffold_2	scaffold1
OG0002584	MperO_g14032.t2	Rmai_Rma07159	scaffold_5	scaffold2
OG0002585	MperO_g16977.t1	Rmai_Rma10345	scaffold_3	scaffold2
OG0002586	MperO_g6143.t1	Rmai_Rma14553	scaffold_1	scaffold3
OG0002587	MperO_g13326.t1	Rmai_Rma02417	scaffold_4	scaffold1
OG0002589	MperO_g6176.t2	Rmai_Rma14545	scaffold_1	scaffold3
OG0002590	MperO_g6177.t1	Rmai_Rma14544	scaffold_1	scaffold3
OG0002591	MperO_g6179.t1	Rmai_Rma14543	scaffold_1	scaffold3
OG0002592	MperO_g6181.t1	Rmai_Rma14542	scaffold_1	scaffold3
OG0002593	MperO_g6185.t1	Rmai_Rma14537	scaffold_1	scaffold3
OG0002594	MperO_g6186.t1	Rmai_Rma14534	scaffold_1	scaffold3
OG0002595	MperO_g6196.t4	Rmai_Rma14525	scaffold_1	scaffold3
OG0002597	MperO_g6207.t1	Rmai_Rma14520	scaffold_1	scaffold3
OG0002598	MperO_g6208.t1	Rmai_Rma14519	scaffold_1	scaffold3
OG0002599	MperO_g6210.t1	Rmai_Rma14518	scaffold_1	scaffold3
OG0002600	MperO_g6211.t1	Rmai_Rma14516	scaffold_1	scaffold3
OG0002601	MperO_g6212.t1	Rmai_Rma14515	scaffold_1	scaffold3
OG0002602	MperO_g6218.t1	Rmai_Rma14416	scaffold_1	scaffold3
OG0002603	MperO_g6219.t1	Rmai_Rma14417	scaffold_1	scaffold3
OG0002604	MperO_g6222.t1	Rmai_Rma14419	scaffold_1	scaffold3
OG0002605	MperO_g6223.t1	Rmai_Rma14421	scaffold_1	scaffold3
OG0002606	MperO_g6224.t1	Rmai_Rma14422	scaffold_1	scaffold3
OG0002607	MperO_g6225.t2	Rmai_Rma14423	scaffold_1	scaffold3
OG0002608	MperO_g6226.t1	Rmai_Rma14424	scaffold_1	scaffold3
OG0002609	MperO_g6227.t1	Rmai_Rma14425	scaffold_1	scaffold3
OG0002610	MperO_g6228.t1	Rmai_Rma14426	scaffold_1	scaffold3
OG0002611	MperO_g6229.t1	Rmai_Rma14427	scaffold_1	scaffold3
OG0002612	MperO_g6231.t1	Rmai_Rma14428	scaffold_1	scaffold3
OG0002613	MperO_g6236.t1	Rmai_Rma14432	scaffold_1	scaffold3
OG0002614	MperO_g6239.t1	Rmai_Rma14454	scaffold_1	scaffold3
OG0002615	MperO_g6240.t1	Rmai_Rma14457	scaffold_1	scaffold3
OG0002616	MperO_g6250.t1	Rmai_Rma14459	scaffold_1	scaffold3
OG0002617	MperO_g6253.t1	Rmai_Rma14461	scaffold_1	scaffold3
OG0002618	MperO_g6262.t1	Rmai_Rma14463	scaffold_1	scaffold3
OG0002619	MperO_g6263.t1	Rmai_Rma14464	scaffold_1	scaffold3
OG0002620	MperO_g6264.t1	Rmai_Rma14465	scaffold_1	scaffold3
OG0002621	MperO_g6265.t1	Rmai_Rma14466	scaffold_1	scaffold3
OG0002622	MperO_g6266.t1	Rmai_Rma14467	scaffold_1	scaffold3
OG0002623	MperO_g6267.t1	Rmai_Rma14468	scaffold_1	scaffold3
OG0002624	MperO_g6269.t2	Rmai_Rma14475	scaffold_1	scaffold3
OG0002625	MperO_g6271.t1	Rmai_Rma14477	scaffold_1	scaffold3
OG0002626	MperO_g6272.t1	Rmai_Rma14478	scaffold_1	scaffold3
OG0002627	MperO_g6282.t1	Rmai_Rma14395	scaffold_1	scaffold3
OG0002628	MperO_g6283.t2	Rmai_Rma14396	scaffold_1	scaffold3
OG0002629	MperO_g6285.t1	Rmai_Rma14393	scaffold_1	scaffold3
OG0002630	MperO_g6288.t1	Rmai_Rma14392	scaffold_1	scaffold3
OG0002631	MperO_g6289.t1	Rmai_Rma14391	scaffold_1	scaffold3
OG0002632	MperO_g6291.t1	Rmai_Rma14390	scaffold_1	scaffold3
OG0002633	MperO_g6304.t1	Rmai_Rma14381	scaffold_1	scaffold3
OG0002634	MperO_g6305.t1	Rmai_Rma14380	scaffold_1	scaffold3
OG0002635	MperO_g6307.t1	Rmai_Rma14379	scaffold_1	scaffold3
OG0002636	MperO_g6308.t1	Rmai_Rma14378	scaffold_1	scaffold3
OG0002637	MperO_g24227.t1	Rmai_Rma01869	scaffold_2	scaffold1
OG0002638	MperO_g6309.t1	Rmai_Rma14374	scaffold_1	scaffold3
OG0002639	MperO_g6312.t1	Rmai_Rma14373	scaffold_1	scaffold3
OG0002640	MperO_g6314.t1	Rmai_Rma14372	scaffold_1	scaffold3
OG0002641	MperO_g6315.t1	Rmai_Rma14371	scaffold_1	scaffold3
OG0002642	MperO_g6316.t1	Rmai_Rma14370	scaffold_1	scaffold3
OG0002643	MperO_g6318.t2	Rmai_Rma14369	scaffold_1	scaffold3
OG0002644	MperO_g6319.t2	Rmai_Rma14368	scaffold_1	scaffold3
OG0002645	MperO_g6323.t1	Rmai_Rma13914	scaffold_1	scaffold3
OG0002646	MperO_g6324.t1	Rmai_Rma13913	scaffold_1	scaffold3
OG0002647	MperO_g6327.t1	Rmai_Rma13909	scaffold_1	scaffold3
OG0002648	MperO_g6332.t1	Rmai_Rma13910	scaffold_1	scaffold3
OG0002649	MperO_g6338.t1	Rmai_Rma13906	scaffold_1	scaffold3
OG0002651	MperO_g6340.t1	Rmai_Rma13901	scaffold_1	scaffold3
OG0002652	MperO_g6341.t1	Rmai_Rma13900	scaffold_1	scaffold3
OG0002653	MperO_g6344.t1	Rmai_Rma13898	scaffold_1	scaffold3
OG0002654	MperO_g6346.t1	Rmai_Rma13890	scaffold_1	scaffold3
OG0002655	MperO_g6348.t2	Rmai_Rma13887	scaffold_1	scaffold3
OG0002656	MperO_g6349.t1	Rmai_Rma13573	scaffold_1	scaffold3
OG0002657	MperO_g6351.t1	Rmai_Rma13570	scaffold_1	scaffold3
OG0002658	MperO_g6353.t1	Rmai_Rma13569	scaffold_1	scaffold3
OG0002659	MperO_g6355.t1	Rmai_Rma13568	scaffold_1	scaffold3
OG0002660	MperO_g6356.t1	Rmai_Rma13567	scaffold_1	scaffold3
OG0002661	MperO_g6357.t1	Rmai_Rma13566	scaffold_1	scaffold3
OG0002662	MperO_g6358.t2	Rmai_Rma13565	scaffold_1	scaffold3
OG0002663	MperO_g6360.t1	Rmai_Rma13564	scaffold_1	scaffold3
OG0002664	MperO_g6361.t1	Rmai_Rma13563	scaffold_1	scaffold3
OG0002665	MperO_g6362.t1	Rmai_Rma13562	scaffold_1	scaffold3
OG0002667	MperO_g6371.t1	Rmai_Rma13560	scaffold_1	scaffold3
OG0002668	MperO_g6372.t1	Rmai_Rma13559	scaffold_1	scaffold3
OG0002669	MperO_g6373.t1	Rmai_Rma13558	scaffold_1	scaffold3
OG0002670	MperO_g6377.t1	Rmai_Rma15528	scaffold_1	scaffold4
OG0002671	MperO_g6385.t1	Rmai_Rma13548	scaffold_1	scaffold3
OG0002672	MperO_g6386.t1	Rmai_Rma13543	scaffold_1	scaffold3
OG0002673	MperO_g6395.t1	Rmai_Rma13537	scaffold_1	scaffold3
OG0002674	MperO_g6396.t1	Rmai_Rma13536	scaffold_1	scaffold3
OG0002675	MperO_g6397.t1	Rmai_Rma13535	scaffold_1	scaffold3
OG0002676	MperO_g6400.t1	Rmai_Rma13534	scaffold_1	scaffold3
OG0002677	MperO_g6403.t1	Rmai_Rma13523	scaffold_1	scaffold3
OG0002678	MperO_g6402.t1	Rmai_Rma13526	scaffold_1	scaffold3
OG0002679	MperO_g6401.t3	Rmai_Rma13533	scaffold_1	scaffold3
OG0002681	MperO_g6405.t1	Rmai_Rma13521	scaffold_1	scaffold3
OG0002682	MperO_g6408.t2	Rmai_Rma14774	scaffold_1	scaffold3
OG0002683	MperO_g6412.t1	Rmai_Rma14773	scaffold_1	scaffold3
OG0002684	MperO_g6415.t2	Rmai_Rma14766	scaffold_1	scaffold3
OG0002685	MperO_g6430.t1	Rmai_Rma15209	scaffold_1	scaffold3
OG0002686	MperO_g6432.t1	Rmai_Rma14750	scaffold_1	scaffold3
OG0002687	MperO_g6435.t1	Rmai_Rma14749	scaffold_1	scaffold3
OG0002688	MperO_g6436.t1	Rmai_Rma14748	scaffold_1	scaffold3
OG0002689	MperO_g6437.t1	Rmai_Rma14747	scaffold_1	scaffold3
OG0002690	MperO_g6439.t1	Rmai_Rma14736	scaffold_1	scaffold3
OG0002691	MperO_g6440.t2	Rmai_Rma14735	scaffold_1	scaffold3
OG0002692	MperO_g6443.t1	Rmai_Rma14734	scaffold_1	scaffold3
OG0002693	MperO_g6444.t3	Rmai_Rma14732	scaffold_1	scaffold3
OG0002694	MperO_g6446.t1	Rmai_Rma14730	scaffold_1	scaffold3
OG0002695	MperO_g6447.t1	Rmai_Rma14729	scaffold_1	scaffold3
OG0002696	MperO_g6448.t1	Rmai_Rma14728	scaffold_1	scaffold3
OG0002697	MperO_g6449.t1	Rmai_Rma14726	scaffold_1	scaffold3
OG0002698	MperO_g6451.t1	Rmai_Rma14725	scaffold_1	scaffold3
OG0002699	MperO_g6452.t1	Rmai_Rma14724	scaffold_1	scaffold3
OG0002700	MperO_g6453.t1	Rmai_Rma14723	scaffold_1	scaffold3
OG0002701	MperO_g6454.t1	Rmai_Rma14722	scaffold_1	scaffold3
OG0002702	MperO_g6455.t1	Rmai_Rma14721	scaffold_1	scaffold3
OG0002703	MperO_g6456.t1	Rmai_Rma14720	scaffold_1	scaffold3
OG0002704	MperO_g6457.t1	Rmai_Rma14719	scaffold_1	scaffold3
OG0002705	MperO_g6459.t3	Rmai_Rma14717	scaffold_1	scaffold3
OG0002706	MperO_g6460.t1	Rmai_Rma14716	scaffold_1	scaffold3
OG0002707	MperO_g6461.t1	Rmai_Rma14715	scaffold_1	scaffold3
OG0002708	MperO_g6462.t1	Rmai_Rma14714	scaffold_1	scaffold3
OG0002709	MperO_g6463.t1	Rmai_Rma14713	scaffold_1	scaffold3
OG0002710	MperO_g6614.t1	Rmai_Rma14211	scaffold_1	scaffold3
OG0002711	MperO_g6613.t1	Rmai_Rma14212	scaffold_1	scaffold3
OG0002712	MperO_g6612.t2	Rmai_Rma14213	scaffold_1	scaffold3
OG0002713	MperO_g6610.t1	Rmai_Rma14214	scaffold_1	scaffold3
OG0002714	MperO_g6609.t1	Rmai_Rma14215	scaffold_1	scaffold3
OG0002715	MperO_g6608.t1	Rmai_Rma14216	scaffold_1	scaffold3
OG0002716	MperO_g6598.t1	Rmai_Rma14220	scaffold_1	scaffold3
OG0002717	MperO_g6594.t1	Rmai_Rma14222	scaffold_1	scaffold3
OG0002718	MperO_g6590.t1	Rmai_Rma14225	scaffold_1	scaffold3
OG0002719	MperO_g6589.t1	Rmai_Rma14226	scaffold_1	scaffold3
OG0002720	MperO_g6587.t2	Rmai_Rma14227	scaffold_1	scaffold3
OG0002722	MperO_g6585.t1	Rmai_Rma14228	scaffold_1	scaffold3
OG0002723	MperO_g6584.t2	Rmai_Rma14229	scaffold_1	scaffold3
OG0002724	MperO_g6581.t1	Rmai_Rma14236	scaffold_1	scaffold3
OG0002725	MperO_g6579.t1	Rmai_Rma14239	scaffold_1	scaffold3
OG0002726	MperO_g6567.t1	Rmai_Rma14243	scaffold_1	scaffold3
OG0002727	MperO_g6565.t1	Rmai_Rma14244	scaffold_1	scaffold3
OG0002728	MperO_g6564.t1	Rmai_Rma14245	scaffold_1	scaffold3
OG0002729	MperO_g6563.t1	Rmai_Rma14246	scaffold_1	scaffold3
OG0002730	MperO_g6561.t1	Rmai_Rma14247	scaffold_1	scaffold3
OG0002731	MperO_g6555.t1	Rmai_Rma14252	scaffold_1	scaffold3
OG0002732	MperO_g6550.t2	Rmai_Rma14253	scaffold_1	scaffold3
OG0002733	MperO_g6547.t1	Rmai_Rma14254	scaffold_1	scaffold3
OG0002734	MperO_g6545.t1	Rmai_Rma14255	scaffold_1	scaffold3
OG0002735	MperO_g6539.t1	Rmai_Rma14257	scaffold_1	scaffold3
OG0002736	MperO_g6536.t1	Rmai_Rma14259	scaffold_1	scaffold3
OG0002737	MperO_g6521.t1	Rmai_Rma14685	scaffold_1	scaffold3
OG0002738	MperO_g6483.t1	Rmai_Rma14700	scaffold_1	scaffold3
OG0002739	MperO_g6479.t1	Rmai_Rma14705	scaffold_1	scaffold3
OG0002740	MperO_g6478.t1	Rmai_Rma14706	scaffold_1	scaffold3
OG0002741	MperO_g6477.t1	Rmai_Rma14707	scaffold_1	scaffold3
OG0002742	MperO_g6476.t1	Rmai_Rma14708	scaffold_1	scaffold3
OG0002743	MperO_g6466.t1	Rmai_Rma14709	scaffold_1	scaffold3
OG0002744	MperO_g6464.t1	Rmai_Rma14712	scaffold_1	scaffold3
OG0002745	MperO_g6616.t1	Rmai_Rma14210	scaffold_1	scaffold3
OG0002746	MperO_g6617.t1	Rmai_Rma14209	scaffold_1	scaffold3
OG0002747	MperO_g6618.t1	Rmai_Rma14208	scaffold_1	scaffold3
OG0002748	MperO_g6621.t2	Rmai_Rma14206	scaffold_1	scaffold3
OG0002749	MperO_g6624.t1	Rmai_Rma14205	scaffold_1	scaffold3
OG0002750	MperO_g6626.t1	Rmai_Rma14204	scaffold_1	scaffold3
OG0002751	MperO_g6627.t5	Rmai_Rma14203	scaffold_1	scaffold3
OG0002752	MperO_g6629.t1	Rmai_Rma14202	scaffold_1	scaffold3
OG0002753	MperO_g6630.t2	Rmai_Rma14201	scaffold_1	scaffold3
OG0002754	MperO_g6632.t1	Rmai_Rma14199	scaffold_1	scaffold3
OG0002755	MperO_g6634.t1	Rmai_Rma14198	scaffold_1	scaffold3
OG0002756	MperO_g6636.t1	Rmai_Rma14196	scaffold_1	scaffold3
OG0002757	MperO_g6637.t1	Rmai_Rma14195	scaffold_1	scaffold3
OG0002758	MperO_g6648.t1	Rmai_Rma14185	scaffold_1	scaffold3
OG0002759	MperO_g6649.t1	Rmai_Rma14184	scaffold_1	scaffold3
OG0002760	MperO_g6650.t1	Rmai_Rma14183	scaffold_1	scaffold3
OG0002761	MperO_g6652.t1	Rmai_Rma14182	scaffold_1	scaffold3
OG0002762	MperO_g6653.t1	Rmai_Rma14180	scaffold_1	scaffold3
OG0002763	MperO_g6654.t1	Rmai_Rma14179	scaffold_1	scaffold3
OG0002764	MperO_g6655.t1	Rmai_Rma14178	scaffold_1	scaffold3
OG0002765	MperO_g6662.t1	Rmai_Rma14175	scaffold_1	scaffold3
OG0002766	MperO_g6663.t1	Rmai_Rma14174	scaffold_1	scaffold3
OG0002768	MperO_g6671.t1	Rmai_Rma14167	scaffold_1	scaffold3
OG0002769	MperO_g6673.t1	Rmai_Rma14164	scaffold_1	scaffold3
OG0002770	MperO_g6675.t1	Rmai_Rma14161	scaffold_1	scaffold3
OG0002771	MperO_g6677.t1	Rmai_Rma14160	scaffold_1	scaffold3
OG0002772	MperO_g6678.t1	Rmai_Rma14159	scaffold_1	scaffold3
OG0002773	MperO_g6679.t1	Rmai_Rma14158	scaffold_1	scaffold3
OG0002774	MperO_g6680.t1	Rmai_Rma14156	scaffold_1	scaffold3
OG0002775	MperO_g6681.t1	Rmai_Rma14155	scaffold_1	scaffold3
OG0002776	MperO_g6682.t1	Rmai_Rma14154	scaffold_1	scaffold3
OG0002777	MperO_g6683.t1	Rmai_Rma14152	scaffold_1	scaffold3
OG0002778	MperO_g6685.t1	Rmai_Rma14150	scaffold_1	scaffold3
OG0002779	MperO_g6687.t1	Rmai_Rma14149	scaffold_1	scaffold3
OG0002780	MperO_g6688.t1	Rmai_Rma14148	scaffold_1	scaffold3
OG0002781	MperO_g6695.t1	Rmai_Rma13884	scaffold_1	scaffold3
OG0002782	MperO_g6696.t1	Rmai_Rma13883	scaffold_1	scaffold3
OG0002783	MperO_g6697.t1	Rmai_Rma13882	scaffold_1	scaffold3
OG0002784	MperO_g6698.t1	Rmai_Rma13881	scaffold_1	scaffold3
OG0002785	MperO_g6699.t1	Rmai_Rma13880	scaffold_1	scaffold3
OG0002786	MperO_g6700.t1	Rmai_Rma13879	scaffold_1	scaffold3
OG0002787	MperO_g6701.t2	Rmai_Rma13878	scaffold_1	scaffold3
OG0002788	MperO_g6704.t1	Rmai_Rma13877	scaffold_1	scaffold3
OG0002789	MperO_g6706.t1	Rmai_Rma13876	scaffold_1	scaffold3
OG0002790	MperO_g6709.t1	Rmai_Rma13873	scaffold_1	scaffold3
OG0002791	MperO_g6711.t1	Rmai_Rma13872	scaffold_1	scaffold3
OG0002792	MperO_g6712.t2	Rmai_Rma13871	scaffold_1	scaffold3
OG0002793	MperO_g6713.t1	Rmai_Rma13870	scaffold_1	scaffold3
OG0002794	MperO_g6715.t1	Rmai_Rma13868	scaffold_1	scaffold3
OG0002795	MperO_g6716.t2	Rmai_Rma13867	scaffold_1	scaffold3
OG0002796	MperO_g6717.t1	Rmai_Rma13866	scaffold_1	scaffold3
OG0002797	MperO_g6720.t1	Rmai_Rma13863	scaffold_1	scaffold3
OG0002798	MperO_g6721.t1	Rmai_Rma13862	scaffold_1	scaffold3
OG0002799	MperO_g6722.t1	Rmai_Rma13861	scaffold_1	scaffold3
OG0002800	MperO_g6723.t1	Rmai_Rma13860	scaffold_1	scaffold3
OG0002802	MperO_g6725.t1	Rmai_Rma13858	scaffold_1	scaffold3
OG0002803	MperO_g6727.t1	Rmai_Rma13857	scaffold_1	scaffold3
OG0002804	MperO_g6728.t1	Rmai_Rma13856	scaffold_1	scaffold3
OG0002805	MperO_g6729.t1	Rmai_Rma13855	scaffold_1	scaffold3
OG0002806	MperO_g6730.t1	Rmai_Rma13854	scaffold_1	scaffold3
OG0002807	MperO_g6731.t1	Rmai_Rma13853	scaffold_1	scaffold3
OG0002808	MperO_g6732.t1	Rmai_Rma13851	scaffold_1	scaffold3
OG0002809	MperO_g6733.t1	Rmai_Rma13849	scaffold_1	scaffold3
OG0002810	MperO_g6734.t1	Rmai_Rma13848	scaffold_1	scaffold3
OG0002811	MperO_g6735.t1	Rmai_Rma13845	scaffold_1	scaffold3
OG0002812	MperO_g6736.t2	Rmai_Rma13844	scaffold_1	scaffold3
OG0002813	MperO_g6737.t1	Rmai_Rma13841	scaffold_1	scaffold3
OG0002814	MperO_g6745.t1	Rmai_Rma13839	scaffold_1	scaffold3
OG0002815	MperO_g6746.t1	Rmai_Rma13838	scaffold_1	scaffold3
OG0002816	MperO_g6748.t1	Rmai_Rma13836	scaffold_1	scaffold3
OG0002817	MperO_g6749.t1	Rmai_Rma13833	scaffold_1	scaffold3
OG0002818	MperO_g6750.t2	Rmai_Rma13832	scaffold_1	scaffold3
OG0002819	MperO_g6751.t1	Rmai_Rma13831	scaffold_1	scaffold3
OG0002820	MperO_g6753.t1	Rmai_Rma13830	scaffold_1	scaffold3
OG0002821	MperO_g6760.t1	Rmai_Rma13829	scaffold_1	scaffold3
OG0002822	MperO_g6762.t1	Rmai_Rma13828	scaffold_1	scaffold3
OG0002823	MperO_g6763.t1	Rmai_Rma13827	scaffold_1	scaffold3
OG0002824	MperO_g6764.t4	Rmai_Rma13826	scaffold_1	scaffold3
OG0002825	MperO_g6781.t1	Rmai_Rma13823	scaffold_1	scaffold3
OG0002826	MperO_g6783.t1	Rmai_Rma13822	scaffold_1	scaffold3
OG0002827	MperO_g6784.t1	Rmai_Rma13821	scaffold_1	scaffold3
OG0002828	MperO_g6785.t1	Rmai_Rma13820	scaffold_1	scaffold3
OG0002829	MperO_g6789.t1	Rmai_Rma13816	scaffold_1	scaffold3
OG0002830	MperO_g6790.t3	Rmai_Rma13815	scaffold_1	scaffold3
OG0002831	MperO_g6791.t1	Rmai_Rma13814	scaffold_1	scaffold3
OG0002832	MperO_g6792.t1	Rmai_Rma13813	scaffold_1	scaffold3
OG0002833	MperO_g6795.t1	Rmai_Rma13810	scaffold_1	scaffold3
OG0002834	MperO_g6799.t1	Rmai_Rma13809	scaffold_1	scaffold3
OG0002835	MperO_g6800.t3	Rmai_Rma13807	scaffold_1	scaffold3
OG0002836	MperO_g6801.t1	Rmai_Rma13806	scaffold_1	scaffold3
OG0002837	MperO_g6804.t1	Rmai_Rma13805	scaffold_1	scaffold3
OG0002838	MperO_g6805.t1	Rmai_Rma13804	scaffold_1	scaffold3
OG0002839	MperO_g6806.t1	Rmai_Rma13801	scaffold_1	scaffold3
OG0002840	MperO_g6828.t1	Rmai_Rma13798	scaffold_1	scaffold3
OG0002841	MperO_g6826.t2	Rmai_Rma13797	scaffold_1	scaffold3
OG0002842	MperO_g6825.t1	Rmai_Rma13796	scaffold_1	scaffold3
OG0002843	MperO_g6824.t1	Rmai_Rma13793	scaffold_1	scaffold3
OG0002844	MperO_g6823.t1	Rmai_Rma13792	scaffold_1	scaffold3
OG0002845	MperO_g6822.t1	Rmai_Rma13791	scaffold_1	scaffold3
OG0002846	MperO_g6821.t1	Rmai_Rma13790	scaffold_1	scaffold3
OG0002847	MperO_g6820.t1	Rmai_Rma13789	scaffold_1	scaffold3
OG0002848	MperO_g6819.t1	Rmai_Rma13788	scaffold_1	scaffold3
OG0002849	MperO_g6818.t1	Rmai_Rma13787	scaffold_1	scaffold3
OG0002850	MperO_g6817.t1	Rmai_Rma13786	scaffold_1	scaffold3
OG0002851	MperO_g6814.t1	Rmai_Rma13781	scaffold_1	scaffold3
OG0002852	MperO_g6836.t1	Rmai_Rma13507	scaffold_1	scaffold3
OG0002853	MperO_g6848.t1	Rmai_Rma13517	scaffold_1	scaffold3
OG0002854	MperO_g6842.t3	Rmai_Rma13513	scaffold_1	scaffold3
OG0002855	MperO_g6852.t1	Rmai_Rma13519	scaffold_1	scaffold3
OG0002856	MperO_g6853.t1	Rmai_Rma13520	scaffold_1	scaffold3
OG0002858	MperO_g6854.t1	Rmai_Rma14779	scaffold_1	scaffold3
OG0002859	MperO_g6855.t1	Rmai_Rma14780	scaffold_1	scaffold3
OG0002860	MperO_g6856.t1	Rmai_Rma14782	scaffold_1	scaffold3
OG0002861	MperO_g6857.t1	Rmai_Rma14783	scaffold_1	scaffold3
OG0002862	MperO_g6858.t1	Rmai_Rma14784	scaffold_1	scaffold3
OG0002863	MperO_g6859.t1	Rmai_Rma14786	scaffold_1	scaffold3
OG0002864	MperO_g6860.t1	Rmai_Rma14787	scaffold_1	scaffold3
OG0002865	MperO_g6861.t1	Rmai_Rma14788	scaffold_1	scaffold3
OG0002866	MperO_g6862.t1	Rmai_Rma14789	scaffold_1	scaffold3
OG0002867	MperO_g6863.t1	Rmai_Rma14790	scaffold_1	scaffold3
OG0002868	MperO_g6864.t1	Rmai_Rma14791	scaffold_1	scaffold3
OG0002869	MperO_g6865.t1	Rmai_Rma14792	scaffold_1	scaffold3
OG0002870	MperO_g21635.t1	Rmai_Rma13037	scaffold_6	scaffold1
OG0002871	MperO_g6873.t2	Rmai_Rma14793	scaffold_1	scaffold3
OG0002872	MperO_g6874.t1	Rmai_Rma14797	scaffold_1	scaffold3
OG0002873	MperO_g6875.t1	Rmai_Rma14798	scaffold_1	scaffold3
OG0002874	MperO_g6876.t1	Rmai_Rma14799	scaffold_1	scaffold3
OG0002875	MperO_g6877.t1	Rmai_Rma14800	scaffold_1	scaffold3
OG0002876	MperO_g6879.t1	Rmai_Rma14801	scaffold_1	scaffold3
OG0002877	MperO_g6880.t1	Rmai_Rma14802	scaffold_1	scaffold3
OG0002878	MperO_g6881.t1	Rmai_Rma14803	scaffold_1	scaffold3
OG0002879	MperO_g6882.t1	Rmai_Rma14804	scaffold_1	scaffold3
OG0002880	MperO_g6885.t1	Rmai_Rma14805	scaffold_1	scaffold3
OG0002881	MperO_g6883.t1	Rmai_Rma14807	scaffold_1	scaffold3
OG0002882	MperO_g6886.t2	Rmai_Rma14808	scaffold_1	scaffold3
OG0002883	MperO_g6887.t1	Rmai_Rma14809	scaffold_1	scaffold3
OG0002884	MperO_g6889.t1	Rmai_Rma14810	scaffold_1	scaffold3
OG0002885	MperO_g6890.t1	Rmai_Rma14811	scaffold_1	scaffold3
OG0002886	MperO_g6893.t1	Rmai_Rma14813	scaffold_1	scaffold3
OG0002887	MperO_g6894.t1	Rmai_Rma14814	scaffold_1	scaffold3
OG0002888	MperO_g6895.t1	Rmai_Rma14815	scaffold_1	scaffold3
OG0002889	MperO_g6898.t1	Rmai_Rma14817	scaffold_1	scaffold3
OG0002890	MperO_g6901.t1	Rmai_Rma14825	scaffold_1	scaffold3
OG0002891	MperO_g6902.t1	Rmai_Rma14826	scaffold_1	scaffold3
OG0002892	MperO_g6908.t1	Rmai_Rma14829	scaffold_1	scaffold3
OG0002893	MperO_g6909.t2	Rmai_Rma14833	scaffold_1	scaffold3
OG0002894	MperO_g6910.t1	Rmai_Rma14838	scaffold_1	scaffold3
OG0002895	MperO_g6915.t1	Rmai_Rma14841	scaffold_1	scaffold3
OG0002896	MperO_g6916.t1	Rmai_Rma14842	scaffold_1	scaffold3
OG0002897	MperO_g6919.t1	Rmai_Rma14844	scaffold_1	scaffold3
OG0002898	MperO_g6923.t2	Rmai_Rma14845	scaffold_1	scaffold3
OG0002899	MperO_g6924.t1	Rmai_Rma14847	scaffold_1	scaffold3
OG0002900	MperO_g6925.t1	Rmai_Rma14848	scaffold_1	scaffold3
OG0002901	MperO_g6926.t1	Rmai_Rma14849	scaffold_1	scaffold3
OG0002902	MperO_g6927.t1	Rmai_Rma14850	scaffold_1	scaffold3
OG0002903	MperO_g6928.t1	Rmai_Rma14851	scaffold_1	scaffold3
OG0002904	MperO_g6937.t1	Rmai_Rma14857	scaffold_1	scaffold3
OG0002905	MperO_g6939.t1	Rmai_Rma14858	scaffold_1	scaffold3
OG0002906	MperO_g6946.t1	Rmai_Rma14860	scaffold_1	scaffold3
OG0002907	MperO_g6947.t1	Rmai_Rma14864	scaffold_1	scaffold3
OG0002908	MperO_g6948.t3	Rmai_Rma14865	scaffold_1	scaffold3
OG0002909	MperO_g6949.t1	Rmai_Rma14866	scaffold_1	scaffold3
OG0002910	MperO_g6950.t1	Rmai_Rma11672	scaffold_1	scaffold3
OG0002911	MperO_g6951.t1	Rmai_Rma14874	scaffold_1	scaffold3
OG0002912	MperO_g6971.t1	Rmai_Rma15415	scaffold_1	scaffold3
OG0002913	MperO_g6970.t1	Rmai_Rma15414	scaffold_1	scaffold3
OG0002914	MperO_g6967.t1	Rmai_Rma15413	scaffold_1	scaffold3
OG0002915	MperO_g6966.t1	Rmai_Rma15412	scaffold_1	scaffold3
OG0002916	MperO_g6963.t1	Rmai_Rma15411	scaffold_1	scaffold3
OG0002917	MperO_g6962.t1	Rmai_Rma15410	scaffold_1	scaffold3
OG0002918	MperO_g6960.t1	Rmai_Rma15409	scaffold_1	scaffold3
OG0002919	MperO_g6959.t1	Rmai_Rma15408	scaffold_1	scaffold3
OG0002921	MperO_g7060.t1	Rmai_Rma15135	scaffold_1	scaffold3
OG0002922	MperO_g7074.t1	Rmai_Rma15145	scaffold_1	scaffold3
OG0002923	MperO_g7077.t1	Rmai_Rma15146	scaffold_1	scaffold3
OG0002924	MperO_g7078.t1	Rmai_Rma15147	scaffold_1	scaffold3
OG0002925	MperO_g7079.t2	Rmai_Rma15149	scaffold_1	scaffold3
OG0002927	MperO_g7083.t1	Rmai_Rma15152	scaffold_1	scaffold3
OG0002928	MperO_g7084.t1	Rmai_Rma15153	scaffold_1	scaffold3
OG0002929	MperO_g7085.t1	Rmai_Rma15158	scaffold_1	scaffold3
OG0002930	MperO_g7087.t1	Rmai_Rma15161	scaffold_1	scaffold3
OG0002931	MperO_g7089.t1	Rmai_Rma15162	scaffold_1	scaffold3
OG0002932	MperO_g7090.t1	Rmai_Rma15163	scaffold_1	scaffold3
OG0002933	MperO_g7091.t3	Rmai_Rma15164	scaffold_1	scaffold3
OG0002934	MperO_g7097.t1	Rmai_Rma15165	scaffold_1	scaffold3
OG0002935	MperO_g7103.t1	Rmai_Rma15167	scaffold_1	scaffold3
OG0002936	MperO_g7107.t1	Rmai_Rma15168	scaffold_1	scaffold3
OG0002937	MperO_g7108.t1	Rmai_Rma15169	scaffold_1	scaffold3
OG0002938	MperO_g7109.t1	Rmai_Rma15170	scaffold_1	scaffold3
OG0002939	MperO_g7110.t1	Rmai_Rma15171	scaffold_1	scaffold3
OG0002940	MperO_g7111.t1	Rmai_Rma15172	scaffold_1	scaffold3
OG0002941	MperO_g7112.t1	Rmai_Rma15173	scaffold_1	scaffold3
OG0002942	MperO_g7113.t1	Rmai_Rma15174	scaffold_1	scaffold3
OG0002943	MperO_g7115.t1	Rmai_Rma15175	scaffold_1	scaffold3
OG0002944	MperO_g7116.t1	Rmai_Rma15176	scaffold_1	scaffold3
OG0002945	MperO_g7117.t1	Rmai_Rma15179	scaffold_1	scaffold3
OG0002946	MperO_g7118.t1	Rmai_Rma15180	scaffold_1	scaffold3
OG0002947	MperO_g7119.t2	Rmai_Rma15181	scaffold_1	scaffold3
OG0002948	MperO_g7120.t1	Rmai_Rma15182	scaffold_1	scaffold3
OG0002949	MperO_g7123.t1	Rmai_Rma15183	scaffold_1	scaffold3
OG0002950	MperO_g7124.t1	Rmai_Rma15184	scaffold_1	scaffold3
OG0002951	MperO_g7127.t1	Rmai_Rma15185	scaffold_1	scaffold3
OG0002952	MperO_g7129.t1	Rmai_Rma15197	scaffold_1	scaffold3
OG0002953	MperO_g7130.t1	Rmai_Rma15199	scaffold_1	scaffold3
OG0002954	MperO_g7132.t1	Rmai_Rma15202	scaffold_1	scaffold3
OG0002955	MperO_g7133.t1	Rmai_Rma15204	scaffold_1	scaffold3
OG0002956	MperO_g7134.t1	Rmai_Rma15205	scaffold_1	scaffold3
OG0002957	MperO_g7136.t1	Rmai_Rma15206	scaffold_1	scaffold3
OG0002958	MperO_g7137.t1	Rmai_Rma15207	scaffold_1	scaffold3
OG0002959	MperO_g7140.t1	Rmai_Rma15211	scaffold_1	scaffold3
OG0002960	MperO_g7141.t1	Rmai_Rma15212	scaffold_1	scaffold3
OG0002961	MperO_g7148.t1	Rmai_Rma15214	scaffold_1	scaffold3
OG0002962	MperO_g7150.t1	Rmai_Rma15215	scaffold_1	scaffold3
OG0002963	MperO_g7156.t1	Rmai_Rma15216	scaffold_1	scaffold3
OG0002964	MperO_g7157.t1	Rmai_Rma15217	scaffold_1	scaffold3
OG0002965	MperO_g7161.t1	Rmai_Rma15221	scaffold_1	scaffold3
OG0002966	MperO_g7167.t1	Rmai_Rma15224	scaffold_1	scaffold3
OG0002967	MperO_g7168.t1	Rmai_Rma15228	scaffold_1	scaffold3
OG0002968	MperO_g7172.t1	Rmai_Rma15234	scaffold_1	scaffold3
OG0002969	MperO_g7180.t3	Rmai_Rma15238	scaffold_1	scaffold3
OG0002970	MperO_g7181.t1	Rmai_Rma15239	scaffold_1	scaffold3
OG0002971	MperO_g7182.t1	Rmai_Rma15240	scaffold_1	scaffold3
OG0002972	MperO_g7184.t1	Rmai_Rma15241	scaffold_1	scaffold3
OG0002973	MperO_g7207.t1	Rmai_Rma15242	scaffold_1	scaffold3
OG0002974	MperO_g7208.t1	Rmai_Rma15443	scaffold_1	scaffold3
OG0002975	MperO_g7209.t1	Rmai_Rma15444	scaffold_1	scaffold3
OG0002976	MperO_g7213.t1	Rmai_Rma15445	scaffold_1	scaffold3
OG0002977	MperO_g7215.t1	Rmai_Rma15449	scaffold_1	scaffold3
OG0002978	MperO_g7216.t1	Rmai_Rma15450	scaffold_1	scaffold3
OG0002979	MperO_g7217.t1	Rmai_Rma15451	scaffold_1	scaffold3
OG0002980	MperO_g7218.t1	Rmai_Rma15452	scaffold_1	scaffold3
OG0002981	MperO_g7219.t1	Rmai_Rma15453	scaffold_1	scaffold3
OG0002982	MperO_g7225.t1	Rmai_Rma15454	scaffold_1	scaffold3
OG0002983	MperO_g7227.t1	Rmai_Rma15457	scaffold_1	scaffold3
OG0002984	MperO_g7228.t1	Rmai_Rma15458	scaffold_1	scaffold3
OG0002985	MperO_g7229.t1	Rmai_Rma15459	scaffold_1	scaffold3
OG0002986	MperO_g7231.t1	Rmai_Rma15461	scaffold_1	scaffold3
OG0002987	MperO_g7232.t1	Rmai_Rma15462	scaffold_1	scaffold3
OG0002988	MperO_g7235.t1	Rmai_Rma15468	scaffold_1	scaffold3
OG0002989	MperO_g7236.t1	Rmai_Rma15469	scaffold_1	scaffold3
OG0002990	MperO_g7237.t1	Rmai_Rma15470	scaffold_1	scaffold3
OG0002991	MperO_g7241.t1	Rmai_Rma15475	scaffold_1	scaffold3
OG0002992	MperO_g7243.t2	Rmai_Rma15477	scaffold_1	scaffold3
OG0002993	MperO_g7244.t1	Rmai_Rma15479	scaffold_1	scaffold3
OG0002994	MperO_g7247.t1	Rmai_Rma15480	scaffold_1	scaffold3
OG0002995	MperO_g7249.t1	Rmai_Rma15482	scaffold_1	scaffold3
OG0002996	MperO_g7252.t1	Rmai_Rma15486	scaffold_1	scaffold3
OG0002997	MperO_g7254.t1	Rmai_Rma15487	scaffold_1	scaffold3
OG0002999	MperO_g7255.t1	Rmai_Rma15488	scaffold_1	scaffold3
OG0003000	MperO_g7256.t1	Rmai_Rma15489	scaffold_1	scaffold3
OG0003001	MperO_g7258.t1	Rmai_Rma15490	scaffold_1	scaffold3
OG0003002	MperO_g7259.t1	Rmai_Rma15491	scaffold_1	scaffold3
OG0003003	MperO_g7264.t1	Rmai_Rma15280	scaffold_1	scaffold3
OG0003004	MperO_g7265.t1	Rmai_Rma15281	scaffold_1	scaffold3
OG0003005	MperO_g13242.t1	Rmai_Rma01623	scaffold_4	scaffold1
OG0003006	MperO_g7266.t1	Rmai_Rma15282	scaffold_1	scaffold3
OG0003007	MperO_g7268.t3	Rmai_Rma15284	scaffold_1	scaffold3
OG0003008	MperO_g7270.t1	Rmai_Rma15285	scaffold_1	scaffold3
OG0003009	MperO_g7271.t1	Rmai_Rma15286	scaffold_1	scaffold3
OG0003010	MperO_g7272.t1	Rmai_Rma15287	scaffold_1	scaffold3
OG0003011	MperO_g7273.t1	Rmai_Rma15288	scaffold_1	scaffold3
OG0003012	MperO_g7274.t1	Rmai_Rma15289	scaffold_1	scaffold3
OG0003013	MperO_g7276.t1	Rmai_Rma15290	scaffold_1	scaffold3
OG0003014	MperO_g7277.t1	Rmai_Rma15291	scaffold_1	scaffold3
OG0003015	MperO_g7280.t1	Rmai_Rma15292	scaffold_1	scaffold3
OG0003016	MperO_g7281.t1	Rmai_Rma15293	scaffold_1	scaffold3
OG0003017	MperO_g7283.t1	Rmai_Rma15294	scaffold_1	scaffold3
OG0003018	MperO_g7285.t1	Rmai_Rma15297	scaffold_1	scaffold3
OG0003019	MperO_g7288.t1	Rmai_Rma15299	scaffold_1	scaffold3
OG0003020	MperO_g7290.t3	Rmai_Rma15300	scaffold_1	scaffold3
OG0003021	MperO_g7291.t1	Rmai_Rma15301	scaffold_1	scaffold3
OG0003022	MperO_g7293.t1	Rmai_Rma15302	scaffold_1	scaffold3
OG0003023	MperO_g7294.t1	Rmai_Rma15303	scaffold_1	scaffold3
OG0003024	MperO_g7295.t1	Rmai_Rma15304	scaffold_1	scaffold3
OG0003025	MperO_g7296.t1	Rmai_Rma15305	scaffold_1	scaffold3
OG0003026	MperO_g7297.t1	Rmai_Rma15306	scaffold_1	scaffold3
OG0003027	MperO_g7298.t1	Rmai_Rma15307	scaffold_1	scaffold3
OG0003028	MperO_g7299.t1	Rmai_Rma15308	scaffold_1	scaffold3
OG0003029	MperO_g7300.t1	Rmai_Rma15309	scaffold_1	scaffold3
OG0003030	MperO_g7301.t1	Rmai_Rma15310	scaffold_1	scaffold3
OG0003031	MperO_g7302.t2	Rmai_Rma15311	scaffold_1	scaffold3
OG0003032	MperO_g7308.t1	Rmai_Rma15314	scaffold_1	scaffold3
OG0003033	MperO_g7310.t1	Rmai_Rma15315	scaffold_1	scaffold3
OG0003034	MperO_g7314.t1	Rmai_Rma15317	scaffold_1	scaffold3
OG0003035	MperO_g7316.t1	Rmai_Rma15318	scaffold_1	scaffold3
OG0003036	MperO_g7317.t1	Rmai_Rma15319	scaffold_1	scaffold3
OG0003037	MperO_g7318.t1	Rmai_Rma15320	scaffold_1	scaffold3
OG0003038	MperO_g7319.t1	Rmai_Rma15321	scaffold_1	scaffold3
OG0003039	MperO_g7320.t1	Rmai_Rma15322	scaffold_1	scaffold3
OG0003040	MperO_g7321.t1	Rmai_Rma15324	scaffold_1	scaffold3
OG0003041	MperO_g7322.t1	Rmai_Rma15325	scaffold_1	scaffold3
OG0003042	MperO_g7323.t1	Rmai_Rma15326	scaffold_1	scaffold3
OG0003043	MperO_g7325.t1	Rmai_Rma15328	scaffold_1	scaffold3
OG0003044	MperO_g7326.t1	Rmai_Rma15329	scaffold_1	scaffold3
OG0003045	MperO_g7327.t1	Rmai_Rma15330	scaffold_1	scaffold3
OG0003046	MperO_g7328.t1	Rmai_Rma15332	scaffold_1	scaffold3
OG0003047	MperO_g7329.t1	Rmai_Rma15333	scaffold_1	scaffold3
OG0003048	MperO_g7330.t1	Rmai_Rma15334	scaffold_1	scaffold3
OG0003049	MperO_g7331.t1	Rmai_Rma15335	scaffold_1	scaffold3
OG0003050	MperO_g7332.t1	Rmai_Rma15336	scaffold_1	scaffold3
OG0003051	MperO_g7333.t1	Rmai_Rma15337	scaffold_1	scaffold3
OG0003052	MperO_g7334.t1	Rmai_Rma15338	scaffold_1	scaffold3
OG0003053	MperO_g7337.t1	Rmai_Rma15340	scaffold_1	scaffold3
OG0003054	MperO_g7339.t1	Rmai_Rma15341	scaffold_1	scaffold3
OG0003055	MperO_g7345.t1	Rmai_Rma15342	scaffold_1	scaffold3
OG0003056	MperO_g7346.t1	Rmai_Rma15343	scaffold_1	scaffold3
OG0003057	MperO_g7348.t1	Rmai_Rma15344	scaffold_1	scaffold3
OG0003058	MperO_g7349.t1	Rmai_Rma15345	scaffold_1	scaffold3
OG0003059	MperO_g7350.t1	Rmai_Rma15348	scaffold_1	scaffold3
OG0003060	MperO_g7357.t1	Rmai_Rma15349	scaffold_1	scaffold3
OG0003061	MperO_g7359.t1	Rmai_Rma15352	scaffold_1	scaffold3
OG0003062	MperO_g7364.t1	Rmai_Rma15354	scaffold_1	scaffold3
OG0003063	MperO_g7365.t1	Rmai_Rma15355	scaffold_1	scaffold3
OG0003064	MperO_g7366.t1	Rmai_Rma15356	scaffold_1	scaffold3
OG0003065	MperO_g7367.t1	Rmai_Rma15357	scaffold_1	scaffold3
OG0003066	MperO_g7368.t1	Rmai_Rma15358	scaffold_1	scaffold3
OG0003067	MperO_g7370.t1	Rmai_Rma15359	scaffold_1	scaffold3
OG0003068	MperO_g7371.t1	Rmai_Rma15361	scaffold_1	scaffold3
OG0003069	MperO_g7372.t1	Rmai_Rma15362	scaffold_1	scaffold3
OG0003070	MperO_g7378.t1	Rmai_Rma15370	scaffold_1	scaffold3
OG0003071	MperO_g7379.t2	Rmai_Rma15371	scaffold_1	scaffold3
OG0003072	MperO_g7381.t1	Rmai_Rma02498	scaffold_1	scaffold1
OG0003073	MperO_g7382.t1	Rmai_Rma15373	scaffold_1	scaffold3
OG0003074	MperO_g7383.t2	Rmai_Rma15376	scaffold_1	scaffold3
OG0003075	MperO_g7386.t1	Rmai_Rma15377	scaffold_1	scaffold3
OG0003076	MperO_g7392.t2	Rmai_Rma15394	scaffold_1	scaffold3
OG0003077	MperO_g7393.t1	Rmai_Rma15396	scaffold_1	scaffold3
OG0003078	MperO_g7395.t1	Rmai_Rma15400	scaffold_1	scaffold3
OG0003079	MperO_g7396.t1	Rmai_Rma15403	scaffold_1	scaffold3
OG0003080	MperO_g7397.t1	Rmai_Rma15404	scaffold_1	scaffold3
OG0003081	MperO_g7399.t1	Rmai_Rma15405	scaffold_1	scaffold3
OG0003082	MperO_g7400.t1	Rmai_Rma15406	scaffold_1	scaffold3
OG0003083	MperO_g7401.t1	Rmai_Rma15407	scaffold_1	scaffold3
OG0003084	MperO_g7404.t2	Rmai_Rma15131	scaffold_1	scaffold3
OG0003085	MperO_g7405.t1	Rmai_Rma15128	scaffold_1	scaffold3
OG0003086	MperO_g7406.t1	Rmai_Rma15127	scaffold_1	scaffold3
OG0003087	MperO_g7407.t1	Rmai_Rma15126	scaffold_1	scaffold3
OG0003088	MperO_g7413.t1	Rmai_Rma15125	scaffold_1	scaffold3
OG0003089	MperO_g7414.t1	Rmai_Rma15124	scaffold_1	scaffold3
OG0003090	MperO_g7415.t1	Rmai_Rma15122	scaffold_1	scaffold3
OG0003091	MperO_g7417.t1	Rmai_Rma15121	scaffold_1	scaffold3
OG0003092	MperO_g7482.t1	Rmai_Rma15120	scaffold_1	scaffold3
OG0003093	MperO_g7481.t1	Rmai_Rma15119	scaffold_1	scaffold3
OG0003094	MperO_g7423.t1	Rmai_Rma15116	scaffold_1	scaffold3
OG0003095	MperO_g7429.t1	Rmai_Rma15115	scaffold_1	scaffold3
OG0003096	MperO_g7431.t1	Rmai_Rma15112	scaffold_1	scaffold3
OG0003097	MperO_g7436.t1	Rmai_Rma15110	scaffold_1	scaffold3
OG0003098	MperO_g7437.t1	Rmai_Rma15109	scaffold_1	scaffold3
OG0003099	MperO_g7438.t1	Rmai_Rma15108	scaffold_1	scaffold3
OG0003100	MperO_g7441.t1	Rmai_Rma15105	scaffold_1	scaffold3
OG0003101	MperO_g7442.t1	Rmai_Rma15104	scaffold_1	scaffold3
OG0003102	MperO_g7443.t1	Rmai_Rma15103	scaffold_1	scaffold3
OG0003103	MperO_g7444.t1	Rmai_Rma15102	scaffold_1	scaffold3
OG0003104	MperO_g7453.t1	Rmai_Rma15101	scaffold_1	scaffold3
OG0003105	MperO_g7454.t2	Rmai_Rma15100	scaffold_1	scaffold3
OG0003106	MperO_g7455.t1	Rmai_Rma15099	scaffold_1	scaffold3
OG0003107	MperO_g7456.t1	Rmai_Rma15098	scaffold_1	scaffold3
OG0003108	MperO_g7459.t1	Rmai_Rma15094	scaffold_1	scaffold3
OG0003109	MperO_g7461.t1	Rmai_Rma15089	scaffold_1	scaffold3
OG0003110	MperO_g7462.t1	Rmai_Rma15088	scaffold_1	scaffold3
OG0003111	MperO_g7463.t1	Rmai_Rma15086	scaffold_1	scaffold3
OG0003112	MperO_g7464.t1	Rmai_Rma15084	scaffold_1	scaffold3
OG0003113	MperO_g7465.t1	Rmai_Rma15083	scaffold_1	scaffold3
OG0003114	MperO_g7466.t1	Rmai_Rma15082	scaffold_1	scaffold3
OG0003116	MperO_g7468.t1	Rmai_Rma15081	scaffold_1	scaffold3
OG0003117	MperO_g7469.t1	Rmai_Rma15080	scaffold_1	scaffold3
OG0003118	MperO_g7470.t1	Rmai_Rma15079	scaffold_1	scaffold3
OG0003119	MperO_g7476.t1	Rmai_Rma15073	scaffold_1	scaffold3
OG0003120	MperO_g7478.t1	Rmai_Rma15071	scaffold_1	scaffold3
OG0003121	MperO_g7486.t1	Rmai_Rma15068	scaffold_1	scaffold3
OG0003122	MperO_g7484.t1	Rmai_Rma15069	scaffold_1	scaffold3
OG0003123	MperO_g7491.t1	Rmai_Rma15065	scaffold_1	scaffold3
OG0003124	MperO_g7492.t1	Rmai_Rma15064	scaffold_1	scaffold3
OG0003125	MperO_g7493.t1	Rmai_Rma15062	scaffold_1	scaffold3
OG0003126	MperO_g7494.t1	Rmai_Rma15061	scaffold_1	scaffold3
OG0003127	MperO_g7496.t1	Rmai_Rma15059	scaffold_1	scaffold3
OG0003128	MperO_g7498.t1	Rmai_Rma15053	scaffold_1	scaffold3
OG0003129	MperO_g7499.t1	Rmai_Rma15052	scaffold_1	scaffold3
OG0003130	MperO_g7502.t1	Rmai_Rma15049	scaffold_1	scaffold3
OG0003131	MperO_g7511.t1	Rmai_Rma15046	scaffold_1	scaffold3
OG0003132	MperO_g7513.t1	Rmai_Rma15043	scaffold_1	scaffold3
OG0003133	MperO_g7516.t1	Rmai_Rma15038	scaffold_1	scaffold3
OG0003134	MperO_g7517.t1	Rmai_Rma15037	scaffold_1	scaffold3
OG0003135	MperO_g7518.t1	Rmai_Rma15033	scaffold_1	scaffold3
OG0003136	MperO_g7525.t2	Rmai_Rma15032	scaffold_1	scaffold3
OG0003137	MperO_g7526.t1	Rmai_Rma15031	scaffold_1	scaffold3
OG0003138	MperO_g7527.t1	Rmai_Rma15030	scaffold_1	scaffold3
OG0003139	MperO_g7531.t1	Rmai_Rma15019	scaffold_1	scaffold3
OG0003140	MperO_g7532.t2	Rmai_Rma15018	scaffold_1	scaffold3
OG0003141	MperO_g7534.t1	Rmai_Rma15016	scaffold_1	scaffold3
OG0003142	MperO_g7536.t1	Rmai_Rma15012	scaffold_1	scaffold3
OG0003143	MperO_g7537.t1	Rmai_Rma15010	scaffold_1	scaffold3
OG0003144	MperO_g7539.t1	Rmai_Rma15006	scaffold_1	scaffold3
OG0003145	MperO_g7540.t1	Rmai_Rma15005	scaffold_1	scaffold3
OG0003146	MperO_g7541.t1	Rmai_Rma12552	scaffold_1	scaffold3
OG0003148	MperO_g7550.t1	Rmai_Rma15000	scaffold_1	scaffold3
OG0003149	MperO_g7551.t1	Rmai_Rma14999	scaffold_1	scaffold3
OG0003150	MperO_g7552.t1	Rmai_Rma14998	scaffold_1	scaffold3
OG0003151	MperO_g7554.t1	Rmai_Rma14997	scaffold_1	scaffold3
OG0003152	MperO_g7557.t1	Rmai_Rma14994	scaffold_1	scaffold3
OG0003153	MperO_g7558.t1	Rmai_Rma14993	scaffold_1	scaffold3
OG0003154	MperO_g7559.t2	Rmai_Rma14992	scaffold_1	scaffold3
OG0003155	MperO_g7561.t1	Rmai_Rma14991	scaffold_1	scaffold3
OG0003156	MperO_g7566.t2	Rmai_Rma14990	scaffold_1	scaffold3
OG0003157	MperO_g7567.t1	Rmai_Rma14989	scaffold_1	scaffold3
OG0003158	MperO_g7568.t1	Rmai_Rma14988	scaffold_1	scaffold3
OG0003159	MperO_g7570.t1	Rmai_Rma14987	scaffold_1	scaffold3
OG0003160	MperO_g7575.t1	Rmai_Rma14982	scaffold_1	scaffold3
OG0003161	MperO_g7577.t1	Rmai_Rma14981	scaffold_1	scaffold3
OG0003162	MperO_g7580.t1	Rmai_Rma14979	scaffold_1	scaffold3
OG0003163	MperO_g7584.t1	Rmai_Rma14975	scaffold_1	scaffold3
OG0003164	MperO_g7588.t1	Rmai_Rma14970	scaffold_1	scaffold3
OG0003165	MperO_g7589.t1	Rmai_Rma14969	scaffold_1	scaffold3
OG0003166	MperO_g7590.t1	Rmai_Rma17624	scaffold_1	scaffold3
OG0003167	MperO_g7602.t2	Rmai_Rma14288	scaffold_1	scaffold3
OG0003169	MperO_g7612.t1	Rmai_Rma14290	scaffold_1	scaffold3
OG0003170	MperO_g7613.t1	Rmai_Rma14291	scaffold_1	scaffold3
OG0003171	MperO_g7614.t1	Rmai_Rma14292	scaffold_1	scaffold3
OG0003172	MperO_g7617.t2	Rmai_Rma14294	scaffold_1	scaffold3
OG0003173	MperO_g7619.t1	Rmai_Rma14295	scaffold_1	scaffold3
OG0003174	MperO_g7624.t1	Rmai_Rma14299	scaffold_1	scaffold3
OG0003175	MperO_g7625.t1	Rmai_Rma14300	scaffold_1	scaffold3
OG0003176	MperO_g7628.t1	Rmai_Rma14301	scaffold_1	scaffold3
OG0003177	MperO_g7629.t2	Rmai_Rma14302	scaffold_1	scaffold3
OG0003178	MperO_g7630.t1	Rmai_Rma14304	scaffold_1	scaffold3
OG0003179	MperO_g7631.t2	Rmai_Rma14305	scaffold_1	scaffold3
OG0003180	MperO_g7633.t1	Rmai_Rma14306	scaffold_1	scaffold3
OG0003181	MperO_g7645.t1	Rmai_Rma14307	scaffold_1	scaffold3
OG0003182	MperO_g7647.t1	Rmai_Rma14308	scaffold_1	scaffold3
OG0003183	MperO_g7649.t1	Rmai_Rma14309	scaffold_1	scaffold3
OG0003184	MperO_g7651.t1	Rmai_Rma14311	scaffold_1	scaffold3
OG0003185	MperO_g7652.t1	Rmai_Rma14312	scaffold_1	scaffold3
OG0003186	MperO_g7653.t1	Rmai_Rma14313	scaffold_1	scaffold3
OG0003187	MperO_g7654.t1	Rmai_Rma14314	scaffold_1	scaffold3
OG0003188	MperO_g7669.t1	Rmai_Rma14317	scaffold_1	scaffold3
OG0003189	MperO_g7671.t1	Rmai_Rma14319	scaffold_1	scaffold3
OG0003190	MperO_g7678.t1	Rmai_Rma14321	scaffold_1	scaffold3
OG0003191	MperO_g7699.t1	Rmai_Rma03334	scaffold_1	scaffold1
OG0003192	MperO_g7702.t1	Rmai_Rma14324	scaffold_1	scaffold3
OG0003193	MperO_g7709.t1	Rmai_Rma14335	scaffold_1	scaffold3
OG0003194	MperO_g7716.t1	Rmai_Rma11668	scaffold_1	scaffold3
OG0003195	MperO_g7717.t1	Rmai_Rma11669	scaffold_1	scaffold3
OG0003196	MperO_g7726.t1	Rmai_Rma11671	scaffold_1	scaffold3
OG0003197	MperO_g7732.t1	Rmai_Rma12236	scaffold_1	scaffold3
OG0003198	MperO_g7734.t1	Rmai_Rma12237	scaffold_1	scaffold3
OG0003199	MperO_g7735.t1	Rmai_Rma12238	scaffold_1	scaffold3
OG0003200	MperO_g7743.t1	Rmai_Rma12240	scaffold_1	scaffold3
OG0003201	MperO_g8176.t1	Rmai_Rma11849	scaffold_1	scaffold3
OG0003202	MperO_g8179.t1	Rmai_Rma11847	scaffold_1	scaffold3
OG0003203	MperO_g8182.t1	Rmai_Rma11846	scaffold_1	scaffold3
OG0003204	MperO_g8184.t1	Rmai_Rma11845	scaffold_1	scaffold3
OG0003205	MperO_g8189.t1	Rmai_Rma11844	scaffold_1	scaffold3
OG0003206	MperO_g8191.t1	Rmai_Rma11843	scaffold_1	scaffold3
OG0003207	MperO_g8195.t1	Rmai_Rma11842	scaffold_1	scaffold3
OG0003208	MperO_g8197.t1	Rmai_Rma11841	scaffold_1	scaffold3
OG0003209	MperO_g8198.t1	Rmai_Rma11837	scaffold_1	scaffold3
OG0003210	MperO_g8199.t1	Rmai_Rma11836	scaffold_1	scaffold3
OG0003211	MperO_g8202.t1	Rmai_Rma11835	scaffold_1	scaffold3
OG0003212	MperO_g8206.t1	Rmai_Rma11833	scaffold_1	scaffold3
OG0003213	MperO_g8208.t1	Rmai_Rma11829	scaffold_1	scaffold3
OG0003214	MperO_g8211.t1	Rmai_Rma11827	scaffold_1	scaffold3
OG0003215	MperO_g8213.t1	Rmai_Rma11826	scaffold_1	scaffold3
OG0003216	MperO_g8214.t1	Rmai_Rma11825	scaffold_1	scaffold3
OG0003217	MperO_g8215.t1	Rmai_Rma11824	scaffold_1	scaffold3
OG0003218	MperO_g8217.t1	Rmai_Rma11821	scaffold_1	scaffold3
OG0003219	MperO_g8220.t1	Rmai_Rma11820	scaffold_1	scaffold3
OG0003220	MperO_g16004.t1	Rmai_Rma06940	scaffold_3	scaffold2
OG0003221	MperO_g8399.t1	Rmai_Rma01980	scaffold_1	scaffold1
OG0003222	MperO_g8236.t1	Rmai_Rma14489	scaffold_1	scaffold3
OG0003223	MperO_g8238.t1	Rmai_Rma14490	scaffold_1	scaffold3
OG0003224	MperO_g8239.t1	Rmai_Rma14491	scaffold_1	scaffold3
OG0003225	MperO_g8241.t1	Rmai_Rma14492	scaffold_1	scaffold3
OG0003226	MperO_g8246.t1	Rmai_Rma14494	scaffold_1	scaffold3
OG0003227	MperO_g8252.t1	Rmai_Rma14498	scaffold_1	scaffold3
OG0003228	MperO_g8254.t1	Rmai_Rma14499	scaffold_1	scaffold3
OG0003229	MperO_g8256.t1	Rmai_Rma14501	scaffold_1	scaffold3
OG0003230	MperO_g8257.t1	Rmai_Rma14502	scaffold_1	scaffold3
OG0003231	MperO_g8258.t1	Rmai_Rma14503	scaffold_1	scaffold3
OG0003232	MperO_g8259.t1	Rmai_Rma14504	scaffold_1	scaffold3
OG0003233	MperO_g8260.t1	Rmai_Rma14505	scaffold_1	scaffold3
OG0003234	MperO_g8261.t1	Rmai_Rma14506	scaffold_1	scaffold3
OG0003235	MperO_g7440.t1	Rmai_Rma15106	scaffold_1	scaffold3
OG0003236	MperO_g6119.t2	Rmai_Rma11756	scaffold_1	scaffold3
OG0003237	MperO_g6118.t2	Rmai_Rma11758	scaffold_1	scaffold3
OG0003238	MperO_g6115.t1	Rmai_Rma11760	scaffold_1	scaffold3
OG0003239	MperO_g6114.t1	Rmai_Rma11762	scaffold_1	scaffold3
OG0003241	MperO_g6112.t1	Rmai_Rma11767	scaffold_1	scaffold3
OG0003242	MperO_g6111.t1	Rmai_Rma11768	scaffold_1	scaffold3
OG0003243	MperO_g6110.t1	Rmai_Rma11769	scaffold_1	scaffold3
OG0003244	MperO_g6109.t2	Rmai_Rma11770	scaffold_1	scaffold3
OG0003245	MperO_g6107.t1	Rmai_Rma11773	scaffold_1	scaffold3
OG0003246	MperO_g6106.t1	Rmai_Rma11774	scaffold_1	scaffold3
OG0003247	MperO_g6105.t1	Rmai_Rma07715	scaffold_1	scaffold2
OG0003248	MperO_g6104.t2	Rmai_Rma11777	scaffold_1	scaffold3
OG0003249	MperO_g6103.t1	Rmai_Rma11778	scaffold_1	scaffold3
OG0003250	MperO_g5392.t1	Rmai_Rma11779	scaffold_1	scaffold3
OG0003251	MperO_g5391.t1	Rmai_Rma11780	scaffold_1	scaffold3
OG0003252	MperO_g5390.t1	Rmai_Rma11782	scaffold_1	scaffold3
OG0003253	MperO_g5389.t1	Rmai_Rma11783	scaffold_1	scaffold3
OG0003254	MperO_g5381.t1	Rmai_Rma11786	scaffold_1	scaffold3
OG0003255	MperO_g5379.t1	Rmai_Rma11788	scaffold_1	scaffold3
OG0003256	MperO_g5378.t1	Rmai_Rma11789	scaffold_1	scaffold3
OG0003257	MperO_g4903.t1	Rmai_Rma11790	scaffold_1	scaffold3
OG0003258	MperO_g5374.t1	Rmai_Rma11791	scaffold_1	scaffold3
OG0003260	MperO_g5368.t1	Rmai_Rma11792	scaffold_1	scaffold3
OG0003261	MperO_g5365.t1	Rmai_Rma11795	scaffold_1	scaffold3
OG0003262	MperO_g5363.t1	Rmai_Rma11796	scaffold_1	scaffold3
OG0003263	MperO_g5362.t1	Rmai_Rma11797	scaffold_1	scaffold3
OG0003264	MperO_g5360.t1	Rmai_Rma11798	scaffold_1	scaffold3
OG0003265	MperO_g5349.t1	Rmai_Rma11807	scaffold_1	scaffold3
OG0003266	MperO_g5346.t1	Rmai_Rma11813	scaffold_1	scaffold3
OG0003267	MperO_g5342.t1	Rmai_Rma11814	scaffold_1	scaffold3
OG0003268	MperO_g5340.t1	Rmai_Rma11815	scaffold_1	scaffold3
OG0003269	MperO_g5334.t1	Rmai_Rma14141	scaffold_1	scaffold3
OG0003270	MperO_g5331.t1	Rmai_Rma14138	scaffold_1	scaffold3
OG0003271	MperO_g5330.t1	Rmai_Rma14137	scaffold_1	scaffold3
OG0003272	MperO_g5329.t1	Rmai_Rma14136	scaffold_1	scaffold3
OG0003273	MperO_g5327.t1	Rmai_Rma14133	scaffold_1	scaffold3
OG0003274	MperO_g5326.t1	Rmai_Rma14129	scaffold_1	scaffold3
OG0003275	MperO_g5323.t1	Rmai_Rma14128	scaffold_1	scaffold3
OG0003276	MperO_g5302.t1	Rmai_Rma14121	scaffold_1	scaffold3
OG0003277	MperO_g5295.t1	Rmai_Rma14117	scaffold_1	scaffold3
OG0003278	MperO_g5294.t1	Rmai_Rma14115	scaffold_1	scaffold3
OG0003279	MperO_g5293.t1	Rmai_Rma14111	scaffold_1	scaffold3
OG0003280	MperO_g5292.t1	Rmai_Rma14110	scaffold_1	scaffold3
OG0003281	MperO_g5290.t1	Rmai_Rma14109	scaffold_1	scaffold3
OG0003282	MperO_g5289.t1	Rmai_Rma14108	scaffold_1	scaffold3
OG0003283	MperO_g5288.t2	Rmai_Rma14107	scaffold_1	scaffold3
OG0003284	MperO_g5283.t1	Rmai_Rma14093	scaffold_1	scaffold3
OG0003285	MperO_g5307.t1	Rmai_Rma14092	scaffold_1	scaffold3
OG0003286	MperO_g5280.t1	Rmai_Rma14090	scaffold_1	scaffold3
OG0003287	MperO_g5278.t1	Rmai_Rma14089	scaffold_1	scaffold3
OG0003288	MperO_g5277.t1	Rmai_Rma14087	scaffold_1	scaffold3
OG0003289	MperO_g5274.t1	Rmai_Rma14082	scaffold_1	scaffold3
OG0003290	MperO_g5267.t1	Rmai_Rma14081	scaffold_1	scaffold3
OG0003291	MperO_g5266.t1	Rmai_Rma14079	scaffold_1	scaffold3
OG0003292	MperO_g5265.t1	Rmai_Rma14078	scaffold_1	scaffold3
OG0003294	MperO_g5258.t1	Rmai_Rma14077	scaffold_1	scaffold3
OG0003295	MperO_g5248.t1	Rmai_Rma14072	scaffold_1	scaffold3
OG0003296	MperO_g5244.t1	Rmai_Rma14071	scaffold_1	scaffold3
OG0003297	MperO_g5243.t1	Rmai_Rma14070	scaffold_1	scaffold3
OG0003298	MperO_g5242.t1	Rmai_Rma14069	scaffold_1	scaffold3
OG0003299	MperO_g5241.t1	Rmai_Rma14068	scaffold_1	scaffold3
OG0003300	MperO_g5240.t1	Rmai_Rma14067	scaffold_1	scaffold3
OG0003301	MperO_g5236.t2	Rmai_Rma14065	scaffold_1	scaffold3
OG0003302	MperO_g5235.t1	Rmai_Rma14064	scaffold_1	scaffold3
OG0003303	MperO_g5234.t1	Rmai_Rma14063	scaffold_1	scaffold3
OG0003304	MperO_g5232.t1	Rmai_Rma14061	scaffold_1	scaffold3
OG0003305	MperO_g5231.t1	Rmai_Rma14060	scaffold_1	scaffold3
OG0003307	MperO_g8887.t1	Rmai_Rma14643	scaffold_1	scaffold3
OG0003314	MperO_g19079.t1	Rmai_Rma14035	scaffold_3	scaffold3
OG0003315	MperO_g5180.t1	Rmai_Rma14034	scaffold_1	scaffold3
OG0003316	MperO_g5179.t1	Rmai_Rma14032	scaffold_1	scaffold3
OG0003317	MperO_g5178.t1	Rmai_Rma14031	scaffold_1	scaffold3
OG0003318	MperO_g5175.t1	Rmai_Rma14029	scaffold_1	scaffold3
OG0003319	MperO_g5171.t1	Rmai_Rma14028	scaffold_1	scaffold3
OG0003320	MperO_g5170.t1	Rmai_Rma14025	scaffold_1	scaffold3
OG0003321	MperO_g5168.t1	Rmai_Rma14024	scaffold_1	scaffold3
OG0003322	MperO_g5166.t1	Rmai_Rma14023	scaffold_1	scaffold3
OG0003323	MperO_g26354.t1	Rmai_Rma14413	scaffold_2	scaffold3
OG0003324	MperO_g5160.t1	Rmai_Rma14017	scaffold_1	scaffold3
OG0003325	MperO_g5159.t1	Rmai_Rma14016	scaffold_1	scaffold3
OG0003326	MperO_g5157.t1	Rmai_Rma14015	scaffold_1	scaffold3
OG0003327	MperO_g5156.t1	Rmai_Rma14014	scaffold_1	scaffold3
OG0003328	MperO_g5152.t1	Rmai_Rma14013	scaffold_1	scaffold3
OG0003329	MperO_g5151.t1	Rmai_Rma14011	scaffold_1	scaffold3
OG0003330	MperO_g5110.t1	Rmai_Rma13994	scaffold_1	scaffold3
OG0003331	MperO_g5109.t1	Rmai_Rma13993	scaffold_1	scaffold3
OG0003332	MperO_g5108.t1	Rmai_Rma13992	scaffold_1	scaffold3
OG0003333	MperO_g5107.t1	Rmai_Rma13991	scaffold_1	scaffold3
OG0003334	MperO_g5106.t1	Rmai_Rma13990	scaffold_1	scaffold3
OG0003335	MperO_g5105.t1	Rmai_Rma13989	scaffold_1	scaffold3
OG0003336	MperO_g5104.t1	Rmai_Rma13988	scaffold_1	scaffold3
OG0003337	MperO_g5102.t1	Rmai_Rma13987	scaffold_1	scaffold3
OG0003338	MperO_g5101.t1	Rmai_Rma13986	scaffold_1	scaffold3
OG0003339	MperO_g5100.t1	Rmai_Rma13985	scaffold_1	scaffold3
OG0003340	MperO_g5099.t1	Rmai_Rma13984	scaffold_1	scaffold3
OG0003341	MperO_g4237.t1	Rmai_Rma15072	scaffold_1	scaffold3
OG0003343	MperO_g19691.t1	Rmai_Rma00698	scaffold_3	scaffold1
OG0003345	MperO_g5037.t1	Rmai_Rma12199	scaffold_1	scaffold3
OG0003349	MperO_g5043.t1	Rmai_Rma12197	scaffold_1	scaffold3
OG0003353	MperO_g4305.t1	Rmai_Rma14977	scaffold_1	scaffold3
OG0003355	MperO_g5060.t1	Rmai_Rma12182	scaffold_1	scaffold3
OG0003360	MperO_g5015.t1	Rmai_Rma12150	scaffold_1	scaffold3
OG0003361	MperO_g5016.t1	Rmai_Rma12151	scaffold_1	scaffold3
OG0003362	MperO_g5017.t1	Rmai_Rma12152	scaffold_1	scaffold3
OG0003363	MperO_g5018.t1	Rmai_Rma12153	scaffold_1	scaffold3
OG0003364	MperO_g5019.t2	Rmai_Rma12154	scaffold_1	scaffold3
OG0003365	MperO_g5020.t1	Rmai_Rma12157	scaffold_1	scaffold3
OG0003367	MperO_g5022.t1	Rmai_Rma12158	scaffold_1	scaffold3
OG0003368	MperO_g5023.t1	Rmai_Rma12159	scaffold_1	scaffold3
OG0003369	MperO_g5024.t1	Rmai_Rma12160	scaffold_1	scaffold3
OG0003370	MperO_g5026.t2	Rmai_Rma12162	scaffold_1	scaffold3
OG0003371	MperO_g5027.t1	Rmai_Rma12163	scaffold_1	scaffold3
OG0003372	MperO_g5029.t1	Rmai_Rma12166	scaffold_1	scaffold3
OG0003373	MperO_g5030.t2	Rmai_Rma12167	scaffold_1	scaffold3
OG0003374	MperO_g5032.t1	Rmai_Rma12170	scaffold_1	scaffold3
OG0003375	MperO_g5033.t1	Rmai_Rma12171	scaffold_1	scaffold3
OG0003380	MperO_g4928.t1	Rmai_Rma14621	scaffold_1	scaffold3
OG0003381	MperO_g4927.t1	Rmai_Rma14622	scaffold_1	scaffold3
OG0003382	MperO_g4926.t1	Rmai_Rma14623	scaffold_1	scaffold3
OG0003383	MperO_g4924.t1	Rmai_Rma14625	scaffold_1	scaffold3
OG0003384	MperO_g4923.t2	Rmai_Rma14627	scaffold_1	scaffold3
OG0003385	MperO_g4922.t1	Rmai_Rma14628	scaffold_1	scaffold3
OG0003386	MperO_g4921.t1	Rmai_Rma14629	scaffold_1	scaffold3
OG0003387	MperO_g4920.t1	Rmai_Rma14630	scaffold_1	scaffold3
OG0003388	MperO_g4917.t1	Rmai_Rma14631	scaffold_1	scaffold3
OG0003389	MperO_g4913.t1	Rmai_Rma14632	scaffold_1	scaffold3
OG0003390	MperO_g4912.t1	Rmai_Rma14633	scaffold_1	scaffold3
OG0003391	MperO_g4909.t1	Rmai_Rma14634	scaffold_1	scaffold3
OG0003392	MperO_g4908.t1	Rmai_Rma14635	scaffold_1	scaffold3
OG0003393	MperO_g4907.t1	Rmai_Rma14637	scaffold_1	scaffold3
OG0003394	MperO_g4906.t3	Rmai_Rma14638	scaffold_1	scaffold3
OG0003395	MperO_g4905.t1	Rmai_Rma14639	scaffold_1	scaffold3
OG0003396	MperO_g4904.t1	Rmai_Rma14640	scaffold_1	scaffold3
OG0003406	MperO_g4851.t1	Rmai_Rma14649	scaffold_1	scaffold3
OG0003407	MperO_g13374.t1	Rmai_Rma02428	scaffold_4	scaffold1
OG0003416	MperO_g4957.t1	Rmai_Rma12059	scaffold_1	scaffold3
OG0003417	MperO_g4958.t1	Rmai_Rma12058	scaffold_1	scaffold3
OG0003418	MperO_g4960.t1	Rmai_Rma12057	scaffold_1	scaffold3
OG0003419	MperO_g4961.t2	Rmai_Rma12056	scaffold_1	scaffold3
OG0003420	MperO_g4963.t3	Rmai_Rma12055	scaffold_1	scaffold3
OG0003421	MperO_g4964.t1	Rmai_Rma12054	scaffold_1	scaffold3
OG0003422	MperO_g4967.t1	Rmai_Rma12051	scaffold_1	scaffold3
OG0003428	MperO_g4989.t1	Rmai_Rma12504	scaffold_1	scaffold3
OG0003432	MperO_g11612.t1	Rmai_Rma07191	scaffold_4	scaffold2
OG0003442	MperO_g4805.t1	Rmai_Rma14667	scaffold_1	scaffold3
OG0003443	MperO_g4791.t1	Rmai_Rma11732	scaffold_1	scaffold3
OG0003444	MperO_g4790.t1	Rmai_Rma11730	scaffold_1	scaffold3
OG0003445	MperO_g23192.t1	Rmai_Rma08765	scaffold_2	scaffold2
OG0003446	MperO_g5684.t1	Rmai_Rma11724	scaffold_1	scaffold3
OG0003447	MperO_g5682.t1	Rmai_Rma11723	scaffold_1	scaffold3
OG0003448	MperO_g5681.t1	Rmai_Rma11722	scaffold_1	scaffold3
OG0003449	MperO_g5679.t1	Rmai_Rma11721	scaffold_1	scaffold3
OG0003450	MperO_g5676.t1	Rmai_Rma13917	scaffold_1	scaffold3
OG0003453	MperO_g9100.t1	Rmai_Rma12487	scaffold_1	scaffold3
OG0003458	MperO_g5626.t2	Rmai_Rma13926	scaffold_1	scaffold3
OG0003459	MperO_g5624.t2	Rmai_Rma13927	scaffold_1	scaffold3
OG0003460	MperO_g5623.t1	Rmai_Rma13928	scaffold_1	scaffold3
OG0003461	MperO_g5621.t1	Rmai_Rma13929	scaffold_1	scaffold3
OG0003462	MperO_g5620.t1	Rmai_Rma13931	scaffold_1	scaffold3
OG0003463	MperO_g5612.t1	Rmai_Rma13933	scaffold_1	scaffold3
OG0003464	MperO_g5611.t1	Rmai_Rma13934	scaffold_1	scaffold3
OG0003465	MperO_g5610.t1	Rmai_Rma13935	scaffold_1	scaffold3
OG0003466	MperO_g5608.t1	Rmai_Rma13938	scaffold_1	scaffold3
OG0003467	MperO_g5607.t1	Rmai_Rma13939	scaffold_1	scaffold3
OG0003468	MperO_g5605.t1	Rmai_Rma13940	scaffold_1	scaffold3
OG0003469	MperO_g1978.t1	Rmai_Rma17702	scaffold_1	scaffold3
OG0003470	MperO_g5456.t1	Rmai_Rma13949	scaffold_1	scaffold3
OG0003474	MperO_g5420.t2	Rmai_Rma13957	scaffold_1	scaffold3
OG0003475	MperO_g5419.t1	Rmai_Rma13959	scaffold_1	scaffold3
OG0003476	MperO_g5418.t1	Rmai_Rma13961	scaffold_1	scaffold3
OG0003477	MperO_g5414.t1	Rmai_Rma13967	scaffold_1	scaffold3
OG0003478	MperO_g5409.t1	Rmai_Rma13972	scaffold_1	scaffold3
OG0003479	MperO_g5406.t1	Rmai_Rma13973	scaffold_1	scaffold3
OG0003480	MperO_g5398.t1	Rmai_Rma13976	scaffold_1	scaffold3
OG0003482	MperO_g5396.t1	Rmai_Rma13978	scaffold_1	scaffold3
OG0003483	MperO_g5395.t1	Rmai_Rma13979	scaffold_1	scaffold3
OG0003484	MperO_g6085.t1	Rmai_Rma12007	scaffold_1	scaffold3
OG0003485	MperO_g6083.t1	Rmai_Rma11707	scaffold_1	scaffold3
OG0003486	MperO_g6082.t1	Rmai_Rma11708	scaffold_1	scaffold3
OG0003487	MperO_g6081.t2	Rmai_Rma11709	scaffold_1	scaffold3
OG0003488	MperO_g6080.t1	Rmai_Rma11710	scaffold_1	scaffold3
OG0003489	MperO_g6079.t1	Rmai_Rma11713	scaffold_1	scaffold3
OG0003490	MperO_g6075.t1	Rmai_Rma11699	scaffold_1	scaffold3
OG0003491	MperO_g6073.t1	Rmai_Rma11697	scaffold_1	scaffold3
OG0003492	MperO_g6069.t1	Rmai_Rma11696	scaffold_1	scaffold3
OG0003493	MperO_g6056.t2	Rmai_Rma11694	scaffold_1	scaffold3
OG0003494	MperO_g6055.t1	Rmai_Rma11693	scaffold_1	scaffold3
OG0003495	MperO_g6051.t1	Rmai_Rma11691	scaffold_1	scaffold3
OG0003496	MperO_g6045.t3	Rmai_Rma14680	scaffold_1	scaffold3
OG0003497	MperO_g6044.t1	Rmai_Rma14679	scaffold_1	scaffold3
OG0003498	MperO_g6041.t1	Rmai_Rma14672	scaffold_1	scaffold3
OG0003499	MperO_g6038.t1	Rmai_Rma14671	scaffold_1	scaffold3
OG0003501	MperO_g5982.t1	Rmai_Rma17543	scaffold_1	scaffold3
OG0003502	MperO_g5983.t1	Rmai_Rma17545	scaffold_1	scaffold3
OG0003503	MperO_g5990.t1	Rmai_Rma17546	scaffold_1	scaffold3
OG0003504	MperO_g15912.t2	Rmai_Rma06831	scaffold_3	scaffold2
OG0003512	MperO_g5753.t1	Rmai_Rma12029	scaffold_1	scaffold3
OG0003514	MperO_g5796.t1	Rmai_Rma13325	scaffold_1	scaffold3
OG0003515	MperO_g5801.t1	Rmai_Rma13324	scaffold_1	scaffold3
OG0003516	MperO_g5802.t1	Rmai_Rma13323	scaffold_1	scaffold3
OG0003517	MperO_g5804.t1	Rmai_Rma13322	scaffold_1	scaffold3
OG0003519	MperO_g5830.t1	Rmai_Rma13310	scaffold_1	scaffold3
OG0003521	MperO_g5851.t1	Rmai_Rma13302	scaffold_1	scaffold3
OG0003523	MperO_g5888.t1	Rmai_Rma13300	scaffold_1	scaffold3
OG0003524	MperO_g5889.t1	Rmai_Rma13299	scaffold_1	scaffold3
OG0003525	MperO_g5891.t2	Rmai_Rma13297	scaffold_1	scaffold3
OG0003526	MperO_g5893.t1	Rmai_Rma13296	scaffold_1	scaffold3
OG0003527	MperO_g5898.t1	Rmai_Rma13292	scaffold_1	scaffold3
OG0003528	MperO_g5901.t1	Rmai_Rma13288	scaffold_1	scaffold3
OG0003530	MperO_g5951.t1	Rmai_Rma17323	scaffold_1	scaffold3
OG0003531	MperO_g5952.t1	Rmai_Rma17324	scaffold_1	scaffold3
OG0003535	MperO_g20673.t1	Rmai_Rma11138	scaffold_6	scaffold2
OG0003537	MperO_g5960.t2	Rmai_Rma17328	scaffold_1	scaffold3
OG0003539	MperO_g5963.t1	Rmai_Rma17329	scaffold_1	scaffold3
OG0003545	MperO_g4067.t1	Rmai_Rma14242	scaffold_1	scaffold3
OG0003547	MperO_g27100.t1	Rmai_Rma17721	scaffold_2	scaffold3
OG0003548	MperO_g27206.t1	Rmai_Rma17583	scaffold_2	scaffold3
OG0003549	MperO_g5745.t1	Rmai_Rma12023	scaffold_1	scaffold3
OG0003550	MperO_g5739.t1	Rmai_Rma12020	scaffold_1	scaffold3
OG0003551	MperO_g5738.t1	Rmai_Rma12019	scaffold_1	scaffold3
OG0003552	MperO_g5737.t1	Rmai_Rma12018	scaffold_1	scaffold3
OG0003553	MperO_g5736.t1	Rmai_Rma12017	scaffold_1	scaffold3
OG0003554	MperO_g5734.t1	Rmai_Rma12016	scaffold_1	scaffold3
OG0003555	MperO_g5732.t1	Rmai_Rma12015	scaffold_1	scaffold3
OG0003556	MperO_g5731.t1	Rmai_Rma12014	scaffold_1	scaffold3
OG0003558	MperO_g5729.t1	Rmai_Rma12010	scaffold_1	scaffold3
OG0003559	MperO_g5726.t1	Rmai_Rma12009	scaffold_1	scaffold3
OG0003561	MperO_g5717.t1	Rmai_Rma12006	scaffold_1	scaffold3
OG0003562	MperO_g5716.t1	Rmai_Rma12003	scaffold_1	scaffold3
OG0003563	MperO_g5710.t1	Rmai_Rma12001	scaffold_1	scaffold3
OG0003564	MperO_g5709.t1	Rmai_Rma12000	scaffold_1	scaffold3
OG0003565	MperO_g5708.t1	Rmai_Rma11999	scaffold_1	scaffold3
OG0003566	MperO_g5702.t2	Rmai_Rma11996	scaffold_1	scaffold3
OG0003567	MperO_g5701.t1	Rmai_Rma11994	scaffold_1	scaffold3
OG0003568	MperO_g5698.t1	Rmai_Rma11990	scaffold_1	scaffold3
OG0003569	MperO_g5696.t1	Rmai_Rma11989	scaffold_1	scaffold3
OG0003570	MperO_g5694.t1	Rmai_Rma11987	scaffold_1	scaffold3
OG0003571	MperO_g5693.t1	Rmai_Rma11986	scaffold_1	scaffold3
OG0003573	MperO_g5690.t2	Rmai_Rma11984	scaffold_1	scaffold3
OG0003574	MperO_g5689.t1	Rmai_Rma11982	scaffold_1	scaffold3
OG0003575	MperO_g11641.t1	Rmai_Rma17447	scaffold_4	scaffold3
OG0003578	MperO_g4715.t1	Rmai_Rma11974	scaffold_1	scaffold3
OG0003579	MperO_g4725.t1	Rmai_Rma11957	scaffold_1	scaffold3
OG0003581	MperO_g4726.t1	Rmai_Rma11955	scaffold_1	scaffold3
OG0003582	MperO_g4727.t1	Rmai_Rma11954	scaffold_1	scaffold3
OG0003583	MperO_g4728.t1	Rmai_Rma11953	scaffold_1	scaffold3
OG0003584	MperO_g4731.t1	Rmai_Rma11951	scaffold_1	scaffold3
OG0003585	MperO_g4737.t1	Rmai_Rma11947	scaffold_1	scaffold3
OG0003586	MperO_g4740.t1	Rmai_Rma11943	scaffold_1	scaffold3
OG0003587	MperO_g4746.t1	Rmai_Rma11937	scaffold_1	scaffold3
OG0003588	MperO_g4745.t1	Rmai_Rma11938	scaffold_1	scaffold3
OG0003589	MperO_g4744.t1	Rmai_Rma11939	scaffold_1	scaffold3
OG0003590	MperO_g4743.t1	Rmai_Rma11940	scaffold_1	scaffold3
OG0003591	MperO_g3732.t1	Rmai_Rma17264	scaffold_1	scaffold3
OG0003592	MperO_g4768.t1	Rmai_Rma11914	scaffold_1	scaffold3
OG0003593	MperO_g4767.t1	Rmai_Rma11915	scaffold_1	scaffold3
OG0003594	MperO_g4765.t1	Rmai_Rma11916	scaffold_1	scaffold3
OG0003595	MperO_g4761.t1	Rmai_Rma11925	scaffold_1	scaffold3
OG0003596	MperO_g4754.t2	Rmai_Rma11929	scaffold_1	scaffold3
OG0003597	MperO_g4752.t1	Rmai_Rma11930	scaffold_1	scaffold3
OG0003598	MperO_g4750.t5	Rmai_Rma11933	scaffold_1	scaffold3
OG0003599	MperO_g4789.t1	Rmai_Rma11900	scaffold_1	scaffold3
OG0003600	MperO_g4788.t1	Rmai_Rma11901	scaffold_1	scaffold3
OG0003601	MperO_g4787.t1	Rmai_Rma11902	scaffold_1	scaffold3
OG0003602	MperO_g4786.t1	Rmai_Rma11903	scaffold_1	scaffold3
OG0003603	MperO_g4785.t1	Rmai_Rma11904	scaffold_1	scaffold3
OG0003604	MperO_g4784.t1	Rmai_Rma11905	scaffold_1	scaffold3
OG0003605	MperO_g4781.t1	Rmai_Rma11907	scaffold_1	scaffold3
OG0003606	MperO_g4779.t1	Rmai_Rma11908	scaffold_1	scaffold3
OG0003607	MperO_g4778.t1	Rmai_Rma11909	scaffold_1	scaffold3
OG0003608	MperO_g3696.t1	Rmai_Rma11899	scaffold_1	scaffold3
OG0003609	MperO_g3698.t1	Rmai_Rma11896	scaffold_1	scaffold3
OG0003610	MperO_g3699.t1	Rmai_Rma11891	scaffold_1	scaffold3
OG0003611	MperO_g3700.t1	Rmai_Rma11890	scaffold_1	scaffold3
OG0003612	MperO_g3702.t1	Rmai_Rma11888	scaffold_1	scaffold3
OG0003613	MperO_g3703.t1	Rmai_Rma11886	scaffold_1	scaffold3
OG0003614	MperO_g3708.t1	Rmai_Rma11882	scaffold_1	scaffold3
OG0003615	MperO_g3716.t1	Rmai_Rma11871	scaffold_1	scaffold3
OG0003616	MperO_g3718.t1	Rmai_Rma11867	scaffold_1	scaffold3
OG0003617	MperO_g3721.t1	Rmai_Rma11866	scaffold_1	scaffold3
OG0003618	MperO_g3722.t1	Rmai_Rma11864	scaffold_1	scaffold3
OG0003619	MperO_g3723.t1	Rmai_Rma11865	scaffold_1	scaffold3
OG0003620	MperO_g3727.t1	Rmai_Rma11860	scaffold_1	scaffold3
OG0003621	MperO_g3728.t1	Rmai_Rma11858	scaffold_1	scaffold3
OG0003622	MperO_g3729.t1	Rmai_Rma11857	scaffold_1	scaffold3
OG0003623	MperO_g6158.t1	Rmai_Rma06267	scaffold_1	scaffold4
OG0003624	MperO_g3735.t1	Rmai_Rma17261	scaffold_1	scaffold3
OG0003625	MperO_g3736.t1	Rmai_Rma17260	scaffold_1	scaffold3
OG0003626	MperO_g3737.t2	Rmai_Rma17259	scaffold_1	scaffold3
OG0003627	MperO_g3739.t1	Rmai_Rma17257	scaffold_1	scaffold3
OG0003628	MperO_g3740.t1	Rmai_Rma17256	scaffold_1	scaffold3
OG0003629	MperO_g3741.t1	Rmai_Rma17254	scaffold_1	scaffold3
OG0003630	MperO_g3743.t2	Rmai_Rma17253	scaffold_1	scaffold3
OG0003631	MperO_g3744.t1	Rmai_Rma17252	scaffold_1	scaffold3
OG0003632	MperO_g3745.t1	Rmai_Rma17251	scaffold_1	scaffold3
OG0003633	MperO_g3747.t1	Rmai_Rma17249	scaffold_1	scaffold3
OG0003634	MperO_g3748.t1	Rmai_Rma17248	scaffold_1	scaffold3
OG0003635	MperO_g3749.t1	Rmai_Rma17247	scaffold_1	scaffold3
OG0003636	MperO_g3750.t1	Rmai_Rma17245	scaffold_1	scaffold3
OG0003637	MperO_g3751.t1	Rmai_Rma17244	scaffold_1	scaffold3
OG0003638	MperO_g3752.t1	Rmai_Rma17243	scaffold_1	scaffold3
OG0003639	MperO_g3754.t1	Rmai_Rma17241	scaffold_1	scaffold3
OG0003640	MperO_g3755.t1	Rmai_Rma17240	scaffold_1	scaffold3
OG0003641	MperO_g3756.t1	Rmai_Rma17239	scaffold_1	scaffold3
OG0003642	MperO_g3758.t1	Rmai_Rma17238	scaffold_1	scaffold3
OG0003643	MperO_g3759.t1	Rmai_Rma17235	scaffold_1	scaffold3
OG0003644	MperO_g4132.t1	Rmai_Rma13383	scaffold_1	scaffold3
OG0003645	MperO_g3761.t1	Rmai_Rma17234	scaffold_1	scaffold3
OG0003646	MperO_g3771.t1	Rmai_Rma17228	scaffold_1	scaffold3
OG0003647	MperO_g3772.t1	Rmai_Rma17227	scaffold_1	scaffold3
OG0003648	MperO_g3777.t1	Rmai_Rma17222	scaffold_1	scaffold3
OG0003649	MperO_g3780.t1	Rmai_Rma14550	scaffold_1	scaffold3
OG0003650	MperO_g3782.t1	Rmai_Rma17220	scaffold_1	scaffold3
OG0003651	MperO_g3783.t1	Rmai_Rma17217	scaffold_1	scaffold3
OG0003652	MperO_g3788.t1	Rmai_Rma17214	scaffold_1	scaffold3
OG0003653	MperO_g3790.t3	Rmai_Rma17213	scaffold_1	scaffold3
OG0003654	MperO_g3791.t1	Rmai_Rma17212	scaffold_1	scaffold3
OG0003655	MperO_g3815.t1	Rmai_Rma17201	scaffold_1	scaffold3
OG0003656	MperO_g3814.t1	Rmai_Rma17203	scaffold_1	scaffold3
OG0003657	MperO_g3809.t1	Rmai_Rma17204	scaffold_1	scaffold3
OG0003658	MperO_g3807.t1	Rmai_Rma17205	scaffold_1	scaffold3
OG0003660	MperO_g3859.t1	Rmai_Rma17193	scaffold_1	scaffold3
OG0003661	MperO_g3868.t1	Rmai_Rma17178	scaffold_1	scaffold3
OG0003663	MperO_g9498.t1	Rmai_Rma12794	scaffold_4	scaffold1
OG0003664	MperO_g3865.t1	Rmai_Rma17186	scaffold_1	scaffold3
OG0003666	MperO_g3887.t2	Rmai_Rma13493	scaffold_1	scaffold3
OG0003667	MperO_g3885.t2	Rmai_Rma13497	scaffold_1	scaffold3
OG0003668	MperO_g3883.t1	Rmai_Rma13498	scaffold_1	scaffold3
OG0003670	MperO_g3924.t1	Rmai_Rma13467	scaffold_1	scaffold3
OG0003671	MperO_g3925.t1	Rmai_Rma13466	scaffold_1	scaffold3
OG0003673	MperO_g1949.t1	Rmai_Rma01884	scaffold_1	scaffold1
OG0003674	MperO_g3941.t1	Rmai_Rma16666	scaffold_1	scaffold3
OG0003675	MperO_g3942.t1	Rmai_Rma13458	scaffold_1	scaffold3
OG0003676	MperO_g3946.t1	Rmai_Rma13454	scaffold_1	scaffold3
OG0003677	MperO_g3947.t1	Rmai_Rma13453	scaffold_1	scaffold3
OG0003678	MperO_g3951.t1	Rmai_Rma13452	scaffold_1	scaffold3
OG0003679	MperO_g3952.t1	Rmai_Rma13451	scaffold_1	scaffold3
OG0003680	MperO_g3956.t1	Rmai_Rma13448	scaffold_1	scaffold3
OG0003681	MperO_g3957.t1	Rmai_Rma13446	scaffold_1	scaffold3
OG0003682	MperO_g3958.t1	Rmai_Rma13445	scaffold_1	scaffold3
OG0003683	MperO_g3962.t1	Rmai_Rma13443	scaffold_1	scaffold3
OG0003684	MperO_g3963.t1	Rmai_Rma13440	scaffold_1	scaffold3
OG0003685	MperO_g3969.t1	Rmai_Rma13438	scaffold_1	scaffold3
OG0003686	MperO_g3971.t1	Rmai_Rma13436	scaffold_1	scaffold3
OG0003687	MperO_g3974.t1	Rmai_Rma13433	scaffold_1	scaffold3
OG0003688	MperO_g3977.t1	Rmai_Rma13432	scaffold_1	scaffold3
OG0003689	MperO_g3981.t1	Rmai_Rma13431	scaffold_1	scaffold3
OG0003690	MperO_g5082.t1	Rmai_Rma02110	scaffold_1	scaffold1
OG0003691	MperO_g4440.t1	Rmai_Rma12234	scaffold_1	scaffold3
OG0003696	MperO_g4016.t1	Rmai_Rma13425	scaffold_1	scaffold3
OG0003697	MperO_g4042.t1	Rmai_Rma13413	scaffold_1	scaffold3
OG0003698	MperO_g4032.t1	Rmai_Rma13414	scaffold_1	scaffold3
OG0003700	MperO_g4056.t1	Rmai_Rma13403	scaffold_1	scaffold3
OG0003701	MperO_g4058.t1	Rmai_Rma13399	scaffold_1	scaffold3
OG0003702	MperO_g4075.t1	Rmai_Rma13394	scaffold_1	scaffold3
OG0003704	MperO_g4100.t1	Rmai_Rma13386	scaffold_1	scaffold3
OG0003706	MperO_g4120.t1	Rmai_Rma13380	scaffold_1	scaffold3
OG0003707	MperO_g4121.t1	Rmai_Rma13379	scaffold_1	scaffold3
OG0003708	MperO_g4122.t1	Rmai_Rma13378	scaffold_1	scaffold3
OG0003710	MperO_g4140.t1	Rmai_Rma13362	scaffold_1	scaffold3
OG0003713	MperO_g4143.t1	Rmai_Rma13361	scaffold_1	scaffold3
OG0003716	MperO_g4152.t3	Rmai_Rma13351	scaffold_1	scaffold3
OG0003717	MperO_g4157.t1	Rmai_Rma13350	scaffold_1	scaffold3
OG0003718	MperO_g4158.t1	Rmai_Rma13347	scaffold_1	scaffold3
OG0003720	MperO_g4191.t1	Rmai_Rma12049	scaffold_1	scaffold3
OG0003724	MperO_g4207.t1	Rmai_Rma12074	scaffold_1	scaffold3
OG0003725	MperO_g4208.t1	Rmai_Rma12076	scaffold_1	scaffold3
OG0003726	MperO_g4209.t1	Rmai_Rma12077	scaffold_1	scaffold3
OG0003728	MperO_g4214.t1	Rmai_Rma12081	scaffold_1	scaffold3
OG0003729	MperO_g4215.t1	Rmai_Rma12082	scaffold_1	scaffold3
OG0003730	MperO_g4216.t1	Rmai_Rma12083	scaffold_1	scaffold3
OG0003731	MperO_g4217.t1	Rmai_Rma12084	scaffold_1	scaffold3
OG0003732	MperO_g4218.t1	Rmai_Rma12085	scaffold_1	scaffold3
OG0003733	MperO_g4219.t2	Rmai_Rma12086	scaffold_1	scaffold3
OG0003734	MperO_g4220.t4	Rmai_Rma12087	scaffold_1	scaffold3
OG0003735	MperO_g4225.t1	Rmai_Rma12091	scaffold_1	scaffold3
OG0003743	MperO_g4323.t1	Rmai_Rma14939	scaffold_1	scaffold3
OG0003746	MperO_g4370.t1	Rmai_Rma14959	scaffold_1	scaffold3
OG0003747	MperO_g4338.t1	Rmai_Rma15431	scaffold_1	scaffold3
OG0003751	MperO_g4392.t1	Rmai_Rma15437	scaffold_1	scaffold3
OG0003752	MperO_g4393.t1	Rmai_Rma15438	scaffold_1	scaffold3
OG0003753	MperO_g4400.t1	Rmai_Rma09601	scaffold_1	scaffold2
OG0003755	MperO_g4401.t1	Rmai_Rma15497	scaffold_1	scaffold3
OG0003756	MperO_g4405.t1	Rmai_Rma15495	scaffold_1	scaffold3
OG0003757	MperO_g4409.t1	Rmai_Rma17053	scaffold_1	scaffold3
OG0003758	MperO_g4425.t1	Rmai_Rma17049	scaffold_1	scaffold3
OG0003760	MperO_g4479.t1	Rmai_Rma17026	scaffold_1	scaffold3
OG0003761	MperO_g4485.t1	Rmai_Rma17025	scaffold_1	scaffold3
OG0003762	MperO_g4487.t1	Rmai_Rma17024	scaffold_1	scaffold3
OG0003763	MperO_g4488.t1	Rmai_Rma17023	scaffold_1	scaffold3
OG0003764	MperO_g4489.t1	Rmai_Rma17022	scaffold_1	scaffold3
OG0003765	MperO_g4493.t1	Rmai_Rma17019	scaffold_1	scaffold3
OG0003766	MperO_g4496.t1	Rmai_Rma17018	scaffold_1	scaffold3
OG0003767	MperO_g4500.t1	Rmai_Rma17015	scaffold_1	scaffold3
OG0003768	MperO_g4501.t1	Rmai_Rma17014	scaffold_1	scaffold3
OG0003769	MperO_g4502.t1	Rmai_Rma12676	scaffold_1	scaffold1
OG0003770	MperO_g4503.t1	Rmai_Rma17012	scaffold_1	scaffold3
OG0003771	MperO_g4507.t1	Rmai_Rma17009	scaffold_1	scaffold3
OG0003775	MperO_g4527.t1	Rmai_Rma16989	scaffold_1	scaffold3
OG0003776	MperO_g4528.t1	Rmai_Rma16988	scaffold_1	scaffold3
OG0003777	MperO_g4534.t1	Rmai_Rma12046	scaffold_1	scaffold3
OG0003778	MperO_g4548.t1	Rmai_Rma16982	scaffold_1	scaffold3
OG0003779	MperO_g4550.t1	Rmai_Rma16980	scaffold_1	scaffold3
OG0003781	MperO_g4590.t1	Rmai_Rma16978	scaffold_1	scaffold3
OG0003782	MperO_g4591.t1	Rmai_Rma16977	scaffold_1	scaffold3
OG0003783	MperO_g4592.t1	Rmai_Rma16975	scaffold_1	scaffold3
OG0003784	MperO_g4594.t1	Rmai_Rma16971	scaffold_1	scaffold3
OG0003785	MperO_g4598.t1	Rmai_Rma16968	scaffold_1	scaffold3
OG0003786	MperO_g4599.t1	Rmai_Rma16967	scaffold_1	scaffold3
OG0003787	MperO_g4600.t1	Rmai_Rma16966	scaffold_1	scaffold3
OG0003788	MperO_g4602.t1	Rmai_Rma16965	scaffold_1	scaffold3
OG0003789	MperO_g4603.t1	Rmai_Rma16964	scaffold_1	scaffold3
OG0003790	MperO_g4604.t1	Rmai_Rma16960	scaffold_1	scaffold3
OG0003791	MperO_g4605.t1	Rmai_Rma16959	scaffold_1	scaffold3
OG0003792	MperO_g4612.t1	Rmai_Rma16949	scaffold_1	scaffold3
OG0003793	MperO_g4614.t1	Rmai_Rma16946	scaffold_1	scaffold3
OG0003794	MperO_g4615.t1	Rmai_Rma16945	scaffold_1	scaffold3
OG0003795	MperO_g4617.t1	Rmai_Rma16943	scaffold_1	scaffold3
OG0003796	MperO_g4618.t1	Rmai_Rma16942	scaffold_1	scaffold3
OG0003797	MperO_g4620.t1	Rmai_Rma16940	scaffold_1	scaffold3
OG0003798	MperO_g4622.t1	Rmai_Rma16939	scaffold_1	scaffold3
OG0003799	MperO_g4623.t1	Rmai_Rma16938	scaffold_1	scaffold3
OG0003800	MperO_g4624.t1	Rmai_Rma16935	scaffold_1	scaffold3
OG0003801	MperO_g4625.t1	Rmai_Rma16934	scaffold_1	scaffold3
OG0003802	MperO_g4626.t1	Rmai_Rma16933	scaffold_1	scaffold3
OG0003803	MperO_g4630.t1	Rmai_Rma16929	scaffold_1	scaffold3
OG0003804	MperO_g4631.t1	Rmai_Rma16930	scaffold_1	scaffold3
OG0003805	MperO_g4632.t1	Rmai_Rma16927	scaffold_1	scaffold3
OG0003806	MperO_g4636.t1	Rmai_Rma16926	scaffold_1	scaffold3
OG0003807	MperO_g4649.t1	Rmai_Rma17133	scaffold_1	scaffold3
OG0003808	MperO_g4655.t1	Rmai_Rma17141	scaffold_1	scaffold3
OG0003809	MperO_g4661.t1	Rmai_Rma17147	scaffold_1	scaffold3
OG0003810	MperO_g4663.t1	Rmai_Rma17153	scaffold_1	scaffold3
OG0003811	MperO_g4665.t1	Rmai_Rma17156	scaffold_1	scaffold3
OG0003812	MperO_g4667.t1	Rmai_Rma17158	scaffold_1	scaffold3
OG0003813	MperO_g4668.t1	Rmai_Rma17168	scaffold_1	scaffold3
OG0003814	MperO_g4669.t1	Rmai_Rma17169	scaffold_1	scaffold3
OG0003815	MperO_g4670.t1	Rmai_Rma17170	scaffold_1	scaffold3
OG0003817	MperO_g3677.t1	Rmai_Rma16341	scaffold_1	scaffold3
OG0003818	MperO_g4697.t1	Rmai_Rma17815	scaffold_1	scaffold3
OG0003819	MperO_g7668.t1	Rmai_Rma17818	scaffold_1	scaffold3
OG0003820	MperO_g3687.t1	Rmai_Rma17825	scaffold_1	scaffold3
OG0003821	MperO_g3733.t1	Rmai_Rma17263	scaffold_1	scaffold3
OG0003822	MperO_g3666.t1	Rmai_Rma16346	scaffold_1	scaffold3
OG0003823	MperO_g3663.t1	Rmai_Rma16348	scaffold_1	scaffold3
OG0003824	MperO_g3658.t1	Rmai_Rma16353	scaffold_1	scaffold3
OG0003825	MperO_g3651.t1	Rmai_Rma16358	scaffold_1	scaffold3
OG0003826	MperO_g3649.t2	Rmai_Rma16360	scaffold_1	scaffold3
OG0003827	MperO_g3632.t1	Rmai_Rma17778	scaffold_1	scaffold3
OG0003828	MperO_g3628.t2	Rmai_Rma17772	scaffold_1	scaffold3
OG0003829	MperO_g3626.t1	Rmai_Rma17770	scaffold_1	scaffold3
OG0003830	MperO_g3624.t1	Rmai_Rma17769	scaffold_1	scaffold3
OG0003831	MperO_g3623.t1	Rmai_Rma17768	scaffold_1	scaffold3
OG0003832	MperO_g3622.t2	Rmai_Rma17767	scaffold_1	scaffold3
OG0003833	MperO_g3621.t1	Rmai_Rma17766	scaffold_1	scaffold3
OG0003834	MperO_g3619.t1	Rmai_Rma17765	scaffold_1	scaffold3
OG0003835	MperO_g3617.t1	Rmai_Rma17763	scaffold_1	scaffold3
OG0003836	MperO_g3616.t1	Rmai_Rma17760	scaffold_1	scaffold3
OG0003837	MperO_g3614.t1	Rmai_Rma17757	scaffold_1	scaffold3
OG0003838	MperO_g3609.t1	Rmai_Rma17747	scaffold_1	scaffold3
OG0003840	MperO_g3589.t1	Rmai_Rma17486	scaffold_1	scaffold3
OG0003841	MperO_g3590.t1	Rmai_Rma17485	scaffold_1	scaffold3
OG0003842	MperO_g3593.t5	Rmai_Rma17480	scaffold_1	scaffold3
OG0003843	MperO_g3583.t1	Rmai_Rma17491	scaffold_1	scaffold3
OG0003844	MperO_g3579.t1	Rmai_Rma17494	scaffold_1	scaffold3
OG0003845	MperO_g3574.t1	Rmai_Rma17495	scaffold_1	scaffold3
OG0003848	MperO_g3570.t1	Rmai_Rma17496	scaffold_1	scaffold3
OG0003850	MperO_g3566.t1	Rmai_Rma17501	scaffold_1	scaffold3
OG0003851	MperO_g3564.t1	Rmai_Rma17505	scaffold_1	scaffold3
OG0003852	MperO_g3562.t1	Rmai_Rma17508	scaffold_1	scaffold3
OG0003853	MperO_g3557.t1	Rmai_Rma17523	scaffold_1	scaffold3
OG0003854	MperO_g3556.t1	Rmai_Rma17524	scaffold_1	scaffold3
OG0003855	MperO_g3551.t1	Rmai_Rma07899	scaffold_1	scaffold2
OG0003856	MperO_g12451.t3	Rmai_Rma12850	scaffold_4	scaffold1
OG0003857	MperO_g3545.t1	Rmai_Rma17531	scaffold_1	scaffold3
OG0003858	MperO_g3542.t1	Rmai_Rma17533	scaffold_1	scaffold3
OG0003859	MperO_g3539.t1	Rmai_Rma17534	scaffold_1	scaffold3
OG0003860	MperO_g3538.t1	Rmai_Rma17535	scaffold_1	scaffold3
OG0003861	MperO_g3530.t1	Rmai_Rma17537	scaffold_1	scaffold3
OG0003862	MperO_g3526.t1	Rmai_Rma17540	scaffold_1	scaffold3
OG0003863	MperO_g8751.t1	Rmai_Rma12066	scaffold_1	scaffold3
OG0003864	MperO_g3506.t1	Rmai_Rma13586	scaffold_1	scaffold3
OG0003865	MperO_g3505.t1	Rmai_Rma13587	scaffold_1	scaffold3
OG0003866	MperO_g3503.t1	Rmai_Rma13589	scaffold_1	scaffold3
OG0003867	MperO_g3493.t1	Rmai_Rma13611	scaffold_1	scaffold3
OG0003868	MperO_g3490.t1	Rmai_Rma13612	scaffold_1	scaffold3
OG0003869	MperO_g3489.t1	Rmai_Rma13614	scaffold_1	scaffold3
OG0003870	MperO_g3486.t1	Rmai_Rma13618	scaffold_1	scaffold3
OG0003871	MperO_g3485.t1	Rmai_Rma13619	scaffold_1	scaffold3
OG0003873	MperO_g3477.t2	Rmai_Rma13623	scaffold_1	scaffold3
OG0003874	MperO_g3473.t1	Rmai_Rma13625	scaffold_1	scaffold3
OG0003875	MperO_g3469.t1	Rmai_Rma13626	scaffold_1	scaffold3
OG0003876	MperO_g3468.t1	Rmai_Rma13627	scaffold_1	scaffold3
OG0003877	MperO_g3467.t1	Rmai_Rma13628	scaffold_1	scaffold3
OG0003878	MperO_g3466.t1	Rmai_Rma13629	scaffold_1	scaffold3
OG0003879	MperO_g3464.t1	Rmai_Rma13631	scaffold_1	scaffold3
OG0003880	MperO_g3459.t1	Rmai_Rma13633	scaffold_1	scaffold3
OG0003881	MperO_g3457.t1	Rmai_Rma13634	scaffold_1	scaffold3
OG0003882	MperO_g3456.t1	Rmai_Rma13635	scaffold_1	scaffold3
OG0003883	MperO_g3453.t2	Rmai_Rma17599	scaffold_1	scaffold3
OG0003884	MperO_g3414.t1	Rmai_Rma17418	scaffold_1	scaffold3
OG0003885	MperO_g3419.t2	Rmai_Rma17115	scaffold_1	scaffold3
OG0003886	MperO_g3412.t1	Rmai_Rma17416	scaffold_1	scaffold3
OG0003887	MperO_g3411.t1	Rmai_Rma17415	scaffold_1	scaffold3
OG0003888	MperO_g3407.t1	Rmai_Rma17412	scaffold_1	scaffold3
OG0003889	MperO_g3406.t1	Rmai_Rma17411	scaffold_1	scaffold3
OG0003891	MperO_g3402.t1	Rmai_Rma17404	scaffold_1	scaffold3
OG0003893	MperO_g3345.t1	Rmai_Rma17294	scaffold_1	scaffold3
OG0003894	MperO_g3344.t1	Rmai_Rma17293	scaffold_1	scaffold3
OG0003895	MperO_g3342.t1	Rmai_Rma17292	scaffold_1	scaffold3
OG0003896	MperO_g3340.t1	Rmai_Rma17290	scaffold_1	scaffold3
OG0003897	MperO_g3338.t1	Rmai_Rma17289	scaffold_1	scaffold3
OG0003898	MperO_g3337.t1	Rmai_Rma17288	scaffold_1	scaffold3
OG0003899	MperO_g3334.t1	Rmai_Rma17275	scaffold_1	scaffold3
OG0003900	MperO_g3325.t1	Rmai_Rma04293	scaffold_1	scaffold4
OG0003901	MperO_g3326.t1	Rmai_Rma17269	scaffold_1	scaffold3
OG0003902	MperO_g3322.t1	Rmai_Rma17267	scaffold_1	scaffold3
OG0003903	MperO_g3321.t1	Rmai_Rma17265	scaffold_1	scaffold3
OG0003906	MperO_g3246.t1	Rmai_Rma13645	scaffold_1	scaffold3
OG0003907	MperO_g3245.t1	Rmai_Rma13646	scaffold_1	scaffold3
OG0003908	MperO_g3244.t1	Rmai_Rma13648	scaffold_1	scaffold3
OG0003909	MperO_g3243.t1	Rmai_Rma13649	scaffold_1	scaffold3
OG0003910	MperO_g3241.t1	Rmai_Rma13650	scaffold_1	scaffold3
OG0003912	MperO_g3236.t2	Rmai_Rma13652	scaffold_1	scaffold3
OG0003914	MperO_g3232.t2	Rmai_Rma13654	scaffold_1	scaffold3
OG0003915	MperO_g3230.t1	Rmai_Rma13656	scaffold_1	scaffold3
OG0003916	MperO_g3228.t1	Rmai_Rma13658	scaffold_1	scaffold3
OG0003917	MperO_g3226.t1	Rmai_Rma13660	scaffold_1	scaffold3
OG0003918	MperO_g5177.t1	Rmai_Rma14030	scaffold_1	scaffold3
OG0003919	MperO_g3217.t1	Rmai_Rma13664	scaffold_1	scaffold3
OG0003920	MperO_g3214.t1	Rmai_Rma13666	scaffold_1	scaffold3
OG0003921	MperO_g3213.t1	Rmai_Rma13667	scaffold_1	scaffold3
OG0003922	MperO_g3212.t1	Rmai_Rma13668	scaffold_1	scaffold3
OG0003923	MperO_g3211.t1	Rmai_Rma13669	scaffold_1	scaffold3
OG0003924	MperO_g3210.t1	Rmai_Rma13670	scaffold_1	scaffold3
OG0003925	MperO_g3208.t1	Rmai_Rma13671	scaffold_1	scaffold3
OG0003926	MperO_g3204.t1	Rmai_Rma13674	scaffold_1	scaffold3
OG0003927	MperO_g3201.t1	Rmai_Rma13675	scaffold_1	scaffold3
OG0003928	MperO_g3200.t1	Rmai_Rma13676	scaffold_1	scaffold3
OG0003929	MperO_g3199.t1	Rmai_Rma13677	scaffold_1	scaffold3
OG0003931	MperO_g3196.t1	Rmai_Rma13682	scaffold_1	scaffold3
OG0003933	MperO_g3151.t1	Rmai_Rma13683	scaffold_1	scaffold3
OG0003934	MperO_g3131.t1	Rmai_Rma13692	scaffold_1	scaffold3
OG0003935	MperO_g3125.t1	Rmai_Rma13696	scaffold_1	scaffold3
OG0003936	MperO_g3121.t1	Rmai_Rma13700	scaffold_1	scaffold3
OG0003937	MperO_g3119.t1	Rmai_Rma13702	scaffold_1	scaffold3
OG0003938	MperO_g3117.t1	Rmai_Rma13703	scaffold_1	scaffold3
OG0003939	MperO_g3115.t1	Rmai_Rma13705	scaffold_1	scaffold3
OG0003940	MperO_g3114.t1	Rmai_Rma13706	scaffold_1	scaffold3
OG0003941	MperO_g3113.t1	Rmai_Rma13711	scaffold_1	scaffold3
OG0003942	MperO_g3112.t1	Rmai_Rma13713	scaffold_1	scaffold3
OG0003943	MperO_g2102.t1	Rmai_Rma17191	scaffold_1	scaffold3
OG0003944	MperO_g3099.t1	Rmai_Rma13717	scaffold_1	scaffold3
OG0003945	MperO_g3098.t2	Rmai_Rma13718	scaffold_1	scaffold3
OG0003946	MperO_g3093.t1	Rmai_Rma13720	scaffold_1	scaffold3
OG0003948	MperO_g2986.t2	Rmai_Rma17567	scaffold_1	scaffold3
OG0003949	MperO_g2987.t1	Rmai_Rma17569	scaffold_1	scaffold3
OG0003950	MperO_g2988.t1	Rmai_Rma17570	scaffold_1	scaffold3
OG0003952	MperO_g2991.t1	Rmai_Rma13761	scaffold_1	scaffold3
OG0003953	MperO_g2992.t2	Rmai_Rma13757	scaffold_1	scaffold3
OG0003954	MperO_g2993.t1	Rmai_Rma13756	scaffold_1	scaffold3
OG0003955	MperO_g2995.t2	Rmai_Rma13755	scaffold_1	scaffold3
OG0003956	MperO_g2997.t1	Rmai_Rma13754	scaffold_1	scaffold3
OG0003957	MperO_g2999.t1	Rmai_Rma13753	scaffold_1	scaffold3
OG0003958	MperO_g3000.t1	Rmai_Rma13752	scaffold_1	scaffold3
OG0003959	MperO_g3001.t1	Rmai_Rma13751	scaffold_1	scaffold3
OG0003960	MperO_g3002.t1	Rmai_Rma13750	scaffold_1	scaffold3
OG0003961	MperO_g3004.t1	Rmai_Rma13749	scaffold_1	scaffold3
OG0003962	MperO_g3006.t1	Rmai_Rma13746	scaffold_1	scaffold3
OG0003963	MperO_g3009.t1	Rmai_Rma13740	scaffold_1	scaffold3
OG0003964	MperO_g3012.t1	Rmai_Rma13739	scaffold_1	scaffold3
OG0003968	MperO_g3030.t1	Rmai_Rma13731	scaffold_1	scaffold3
OG0003970	MperO_g3033.t1	Rmai_Rma13729	scaffold_1	scaffold3
OG0003971	MperO_g3034.t1	Rmai_Rma13728	scaffold_1	scaffold3
OG0003972	MperO_g3035.t1	Rmai_Rma13727	scaffold_1	scaffold3
OG0003973	MperO_g3036.t1	Rmai_Rma13726	scaffold_1	scaffold3
OG0003974	MperO_g3043.t1	Rmai_Rma13724	scaffold_1	scaffold3
OG0003975	MperO_g2980.t1	Rmai_Rma17563	scaffold_1	scaffold3
OG0003979	MperO_g2969.t1	Rmai_Rma17561	scaffold_1	scaffold3
OG0003980	MperO_g2968.t2	Rmai_Rma17562	scaffold_1	scaffold3
OG0003981	MperO_g22363.t1	Rmai_Rma04461	scaffold_2	scaffold4
OG0003985	MperO_g23233.t1	Rmai_Rma14375	scaffold_2	scaffold3
OG0004004	MperO_g1802.t1	Rmai_Rma17926	scaffold_1	scaffold3
OG0004007	MperO_g2604.t1	Rmai_Rma17850	scaffold_1	scaffold3
OG0004039	MperO_g2393.t1	Rmai_Rma17930	scaffold_1	scaffold3
OG0004056	MperO_g20997.t1	Rmai_Rma11243	scaffold_6	scaffold2
OG0004057	MperO_g20996.t1	Rmai_Rma11242	scaffold_6	scaffold2
OG0004058	MperO_g20992.t2	Rmai_Rma11229	scaffold_6	scaffold2
OG0004059	MperO_g20986.t1	Rmai_Rma11226	scaffold_6	scaffold2
OG0004060	MperO_g20973.t1	Rmai_Rma11217	scaffold_6	scaffold2
OG0004061	MperO_g21979.t1	Rmai_Rma11213	scaffold_6	scaffold2
OG0004062	MperO_g21977.t1	Rmai_Rma11211	scaffold_6	scaffold2
OG0004063	MperO_g21976.t1	Rmai_Rma11210	scaffold_6	scaffold2
OG0004064	MperO_g21975.t1	Rmai_Rma11209	scaffold_6	scaffold2
OG0004065	MperO_g21974.t1	Rmai_Rma11208	scaffold_6	scaffold2
OG0004066	MperO_g21967.t1	Rmai_Rma11170	scaffold_6	scaffold2
OG0004067	MperO_g20339.t1	Rmai_Rma11168	scaffold_6	scaffold2
OG0004068	MperO_g20340.t1	Rmai_Rma11167	scaffold_6	scaffold2
OG0004069	MperO_g20345.t1	Rmai_Rma11166	scaffold_6	scaffold2
OG0004070	MperO_g20346.t1	Rmai_Rma11165	scaffold_6	scaffold2
OG0004071	MperO_g20347.t1	Rmai_Rma11161	scaffold_6	scaffold2
OG0004072	MperO_g20348.t1	Rmai_Rma11160	scaffold_6	scaffold2
OG0004073	MperO_g20349.t1	Rmai_Rma11159	scaffold_6	scaffold2
OG0004074	MperO_g20350.t1	Rmai_Rma11158	scaffold_6	scaffold2
OG0004076	MperO_g20354.t1	Rmai_Rma11153	scaffold_6	scaffold2
OG0004078	MperO_g20363.t1	Rmai_Rma11152	scaffold_6	scaffold2
OG0004079	MperO_g20364.t1	Rmai_Rma11151	scaffold_6	scaffold2
OG0004080	MperO_g20365.t1	Rmai_Rma11149	scaffold_6	scaffold2
OG0004081	MperO_g20366.t1	Rmai_Rma11148	scaffold_6	scaffold2
OG0004082	MperO_g20367.t1	Rmai_Rma11147	scaffold_6	scaffold2
OG0004083	MperO_g20368.t1	Rmai_Rma11146	scaffold_6	scaffold2
OG0004084	MperO_g20680.t1	Rmai_Rma11144	scaffold_6	scaffold2
OG0004085	MperO_g20677.t1	Rmai_Rma11142	scaffold_6	scaffold2
OG0004086	MperO_g20676.t1	Rmai_Rma11141	scaffold_6	scaffold2
OG0004087	MperO_g20675.t1	Rmai_Rma11140	scaffold_6	scaffold2
OG0004088	MperO_g20674.t1	Rmai_Rma11139	scaffold_6	scaffold2
OG0004089	MperO_g20672.t1	Rmai_Rma11136	scaffold_6	scaffold2
OG0004090	MperO_g20671.t1	Rmai_Rma11135	scaffold_6	scaffold2
OG0004091	MperO_g20649.t1	Rmai_Rma13214	scaffold_6	scaffold1
OG0004092	MperO_g20650.t2	Rmai_Rma13215	scaffold_6	scaffold1
OG0004093	MperO_g10939.t1	Rmai_Rma05184	scaffold_4	scaffold4
OG0004094	MperO_g20652.t1	Rmai_Rma13216	scaffold_6	scaffold1
OG0004095	MperO_g20654.t1	Rmai_Rma13217	scaffold_6	scaffold1
OG0004096	MperO_g20655.t1	Rmai_Rma13218	scaffold_6	scaffold1
OG0004097	MperO_g20656.t1	Rmai_Rma13219	scaffold_6	scaffold1
OG0004098	MperO_g20657.t1	Rmai_Rma13220	scaffold_6	scaffold1
OG0004099	MperO_g20660.t2	Rmai_Rma13221	scaffold_6	scaffold1
OG0004100	MperO_g20664.t1	Rmai_Rma13223	scaffold_6	scaffold1
OG0004101	MperO_g20666.t1	Rmai_Rma13225	scaffold_6	scaffold1
[truncated: 7,596 more rows]
