# Supplementary material for: Chromosome-Scale Genome Assemblies of Aphids Reveal Extensively Rearranged Autosomes and Long-Term Conservation of the X Chromosome
Source: Mol Biol Evol. 2020 Sep 23;38(3):856–75. doi: 10.1093/molbev/msaa246 (PMC7947777; doi:10.1093/molbev/msaa246)
Supplement: msaa246_Supplementary_Data [file msaa246_supplementary_data.zip › Supplementary_Table_3_Breakpoint_TE_content.xlsx]

## Sheet: a) M. periscae ref
Suppmentary Table 3a: Transposable element (TE) insertion counts and span (in bp) of M.persicae clone O v2 autosomal synteny blocks and autosomal synteny breakpoint regions identified with MCScanX. Synteny blocks were identified relative to A. pisum JIC1 v1 (Supplementary Table 1).
TE Class	Breakpoint span (bp)	Breakpoint count	Autosome span (bp)	Autosome count	Synteny block span (bp)	Synteny block count	Proportion of breakpoint region annotated (%)	Proportion of autosomes annotated (%)	Proportion of synteny block annoated (%)	Proportion of total TE content in breakpoint region	Expected breakpoint span (bp)	log2(Observed/Expected) span (bp)
DNA	4378511	15604	24650049	115405	19829193	98249	12.6789	8.85545	8.21624	17.7627	3.05813e+06	0.517789
LINE	649369	1774	3630277	13738	2888797	11786	1.88038	1.30417	1.19697	17.8876	450379	0.527898
LTR	1981852	3464	6722527	18304	4475341	14534	5.73886	2.41505	1.85436	29.4808	834010	1.24871
RC	287034	777	1173394	5225	865684	4389	0.831166	0.421538	0.358697	24.4619	145574	0.979474
SINE	1153325	3068	7138906	23567	5907849	20225	3.33969	2.56463	2.44792	16.1555	885666	0.380964
Unkown	2404533	7363	12073432	50342	8989640	42335	6.96282	4.33734	3.72486	19.9159	1.49785e+06	0.68286
																	Autosome size	278360080
																	Breakpoint size	34533889
																	Autosome szie less breakpoint	243826191

## Sheet: b) A. pisum ref
Suppmentary Table 3b: Transposable element (TE) insertion counts and span (in bp) of A.pisum JIC1 v1 autosomal synteny blocks and autosomal synteny breakpoint regions identified with MCScanX. Synteny blocks were identified relative to M. periscae clone O v2 (Supplementary Table 1).
TE Class	Breakpoint span (bp)	Breakpoint count	Autosome span (bp)	Autosome count	Synteny block span (bp)	Synteny block count	Proportion of breakpoint region annotated (%)	Proportion of autosomes annotated (%)	Proportion of synteny block annoated (%)	Proportion of total TE content in breakpoint region	Expected breakpoint span (bp)	log2(Observed/Expected) span (bp)
DNA	11620737	46475	49473219	226046	37606277	179147	20.7807	14.8296	13.5452	23.4889	8.29284e+06	0.486763
LINE	2153468	4726	6897590	19412	4557350	14484	3.85093	2.06756	1.64148	31.2206	1.15619e+06	0.897279
LTR	2052070	3934	4836882	15103	2559307	10950	3.6696	1.44986	0.921821	42.4255	810772	1.33971
RC	442277	1851	1814621	9098	1347962	7184	0.790899	0.543934	0.485514	24.373	304172	0.540063
SINE	5539684	14974	27002340	73281	21195294	57773	9.90631	8.09397	7.6342	20.5156	4.52621e+06	0.291501
Unkown	3498538	13666	14291778	64233	10629263	50310	6.25624	4.28397	3.82849	24.4794	2.39563e+06	0.546348
