# Supplementary material for: Chromosome-Scale Genome Assemblies of Aphids Reveal Extensively Rearranged Autosomes and Long-Term Conservation of the X Chromosome
Source: Mol Biol Evol. 2020 Sep 23;38(3):856–75. doi: 10.1093/molbev/msaa246 (PMC7947777; doi:10.1093/molbev/msaa246)
Supplement: msaa246_Supplementary_Data [file msaa246_supplementary_data.zip › Supplementary_Table_5_MperO_morphs_Sleuth_DE.xlsx]

## Sheet: Sheet1
Supplmentary Table 5: M. periscae clone O differential gene expression between morphs. The table shows results from Sleuth liklhood ratio tests for signifcant differential gene expression among M. persicae clone O un-winged asexual females, nymphs (derived from un-winged asexual females), winged asexual females and winged males (six biological replicates each). The first three columns give the M.…
target_id	scaffold	start	test_stat	pval	qval	rss	sigma_sq	tech_var	mean_obs	var_obs	sigma_sq_pmax	smooth_sigma_sq	final_sigma_sq	degrees_free	M_beta	FW_beta	N_beta
g13036	scaffold_4	57350153	144.423	4.20467e-31	6.19642e-27	122.565	5.32348	0.0054477	7.9847	5.32893	5.32348	0.0249089	5.32348	3	-0.557082	-0.218736	-5.45103
g20594	scaffold_6	6588576	116.169	5.15619e-25	3.79934e-21	47.1615	2.04596	0.00453811	6.70349	2.0505	2.04596	0.0203431	2.04596	3	-0.0718086	-0.158349	-3.29882
g10756	scaffold_4	21105963	113.755	1.70647e-24	8.38276e-21	90.0362	3.90823	0.00638741	7.16582	3.91462	3.90823	0.0208617	3.90823	3	-0.939527	-0.400816	-4.83347
g17308	scaffold_3	30044552	112.907	2.5976e-24	9.57021e-21	38.2085	1.66051	0.000729802	7.86784	1.66124	1.66051	0.0242565	1.66051	3	-3.27396	-2.83185	-2.02734
g7625	scaffold_1	87892112	112.185	3.71516e-24	1.09501e-20	103.754	4.51054	0.000495479	9.12863	4.51103	4.51054	0.0332907	4.51054	3	4.26437	2.85028	-0.832014
g21291	scaffold_6	18381357	107.721	3.39349e-23	8.33498e-20	42.5647	1.8483	0.00233819	7.16109	1.85064	1.8483	0.0208467	1.8483	3	-0.700652	-0.179009	-3.29334
g11152	scaffold_4	26928755	106.353	6.68368e-23	1.40711e-19	44.5899	1.93091	0.00778536	6.02369	1.93869	1.93091	0.0238639	1.93091	3	0.0800219	-0.0951107	-3.13108
g17327	scaffold_3	30332666	103.074	3.39105e-22	6.24674e-19	8.17698	0.355206	0.000314888	8.34313	0.355521	0.355206	0.0271156	0.355206	3	1.01733	0.571865	-0.51868
g10557	scaffold_4	18319870	101.998	5.77776e-22	8.51469e-19	8.43905	0.366523	0.000391658	8.08143	0.366915	0.366523	0.0254729	0.366523	3	0.954463	0.636436	-0.573839
g13749	scaffold_5	4732579	102.039	5.66409e-22	8.51469e-19	11.9369	0.518431	0.000563558	7.7316	0.518994	0.518431	0.0235335	0.518431	3	1.71533	0.956394	0.087339
g9696	scaffold_4	4218578	100.999	9.47745e-22	1.26972e-18	27.2626	1.17075	0.0145789	4.80239	1.18533	1.17075	0.0428948	1.17075	3	2.50082	2.08855	0.443276
g14386	scaffold_5	13023157	97.9668	4.25226e-21	4.8815e-18	17.8185	0.77201	0.0027089	6.42614	0.774719	0.77201	0.0210026	0.77201	3	-0.278782	-0.0353552	-2.06236
g26040	scaffold_2	58219650	97.9414	4.30613e-21	4.8815e-18	63.0453	2.72236	0.0187407	5.20568	2.7411	2.72236	0.0371422	2.72236	3	3.32969	2.26099	-0.600128
g17353	scaffold_3	30877024	97.6887	4.8798e-21	5.13669e-18	253.016	10.8586	0.142094	4.82217	11.0007	10.8586	0.0426352	10.8586	3	6.84362	5.96192	-0.0118286
g24994	scaffold_2	41715598	97.4742	5.42654e-21	5.3314e-18	5.34138	0.231335	0.000899188	7.23996	0.232234	0.231335	0.0211243	0.231335	3	1.05122	0.102717	-0.136568
g26962	scaffold_2	73467403	97.2694	6.00551e-21	5.53145e-18	15.7588	0.681343	0.00382174	5.85095	0.685165	0.681343	0.0256126	0.681343	3	-0.708228	-0.161488	1.46356
g23705	scaffold_2	23532681	95.6566	1.33416e-20	1.15656e-17	33.334	1.44795	0.00135259	7.15919	1.4493	1.44795	0.0208407	1.44795	3	3.01475	1.90659	0.605485
g20513	scaffold_6	5536182	94.9134	1.92724e-20	1.57787e-17	12.8065	0.548946	0.00785855	5.15485	0.556805	0.548946	0.0379562	0.548946	3	-0.849241	-0.193043	1.15872
g26526	scaffold_2	67035231	94.1767	2.7749e-20	2.1523e-17	22.4494	0.973884	0.00217775	6.67891	0.976061	0.973884	0.0203641	0.973884	3	-1.31739	-0.0892311	1.38756
g21546	scaffold_6	22734386	93.7521	3.42355e-20	2.52265e-17	72.4778	3.09538	0.0558266	5.34655	3.15121	3.09538	0.0345628	3.09538	3	0.484564	0.160453	-3.73778
g23598	scaffold_2	21539670	93.5255	3.82971e-20	2.68754e-17	5.13219	0.221857	0.00128236	6.79607	0.223139	0.221857	0.0203152	0.221857	3	1.02177	0.162412	-0.165518
g17208	scaffold_3	28540881	93.054	4.83587e-20	3.23937e-17	4.98645	0.216433	0.000369214	8.13474	0.216802	0.216433	0.0257933	0.216433	3	0.074015	-0.0667524	-1.03313
g13881	scaffold_5	6559618	92.8468	5.35791e-20	3.38415e-17	21.2937	0.922561	0.00325013	6.45435	0.925811	0.922561	0.0208842	0.922561	3	-0.0527494	-0.0669387	-2.19192
g15167	scaffold_5	25261286	92.7898	5.51128e-20	3.38415e-17	24.6501	1.07087	0.000875364	7.62984	1.07174	1.07087	0.0230128	1.07087	3	-1.80005	-0.440208	0.990116
g21951	scaffold_6	28470902	92.6465	5.91626e-20	3.48752e-17	24.6272	1.0641	0.00664816	5.45737	1.07075	1.0641	0.0323686	1.0641	3	-1.20607	-0.618292	1.48692
g15981	scaffold_3	8589733	91.6937	9.47862e-20	5.37255e-17	7.32605	0.313886	0.00463834	5.5593	0.318524	0.313886	0.0303706	0.313886	3	1.50268	1.04504	0.724854
g27678	scaffold_2	85029716	91.5358	1.02485e-19	5.54266e-17	34.3658	1.49051	0.00365645	6.12437	1.49417	1.49051	0.0229942	1.49051	3	-0.292013	-0.289904	2.52551
g6919	scaffold_1	74625525	91.4808	1.05309e-19	5.54266e-17	6.01155	0.259527	0.00184486	6.49656	0.261372	0.259527	0.0207339	0.259527	3	1.24098	0.530349	0.0680532
g23243	scaffold_2	16104176	91.2424	1.18489e-19	5.82058e-17	16.3749	0.708461	0.0034931	6.08452	0.711954	0.708461	0.0233307	0.708461	3	-1.44738	-0.686845	-2.18144
g23506	scaffold_2	20039176	91.2515	1.17956e-19	5.82058e-17	35.8238	1.55588	0.00167296	7.23195	1.55755	1.55588	0.0210937	1.55588	3	1.78103	1.36978	-1.28786
g13889	scaffold_5	6695565	91.0247	1.31964e-19	6.07734e-17	18.3234	0.779144	0.0175241	5.0063	0.796668	0.779144	0.0401484	0.779144	3	0.03884	-0.0259811	-1.99232
g6818	scaffold_1	72861819	91.0654	1.29333e-19	6.07734e-17	5.70105	0.247775	9.63585e-05	9.39319	0.247872	0.247775	0.0358918	0.247775	3	0.698785	0.366654	-0.600373
g12377	scaffold_4	45956329	90.4466	1.75641e-19	7.84369e-17	32.3268	1.40313	0.00238023	6.69542	1.40551	1.40313	0.0203493	1.40313	3	2.51138	1.49392	-0.327798
g18477	scaffold_3	47293926	89.5418	2.74771e-19	1.19097e-16	10.7588	0.461286	0.00648735	5.26956	0.467773	0.461286	0.0360213	0.461286	3	1.80469	1.20355	1.29121
g6130	scaffold_1	60447476	89.4533	2.87067e-19	1.20872e-16	39.2907	1.69208	0.0162114	5.28263	1.70829	1.69208	0.0357805	1.69208	3	-1.05917	-0.403316	-3.27357
g20187	scaffold_6	449593	89.2085	3.24004e-19	1.32635e-16	4.51564	0.194173	0.00215943	6.25391	0.196332	0.194173	0.0219989	0.194173	3	0.881988	0.592665	1.15639
g15280	scaffold_5	26581586	88.9961	3.59897e-19	1.43346e-16	55.4554	2.40381	0.00728961	6.41965	2.4111	2.40381	0.0210319	2.40381	3	0.446941	-0.0111237	-3.29617
g16695	scaffold_3	20782866	88.8728	3.82506e-19	1.48342e-16	12.0241	0.517391	0.00539417	5.54355	0.522785	0.517391	0.0306736	0.517391	3	-0.816296	-0.194965	1.11979
g10542	scaffold_4	18099410	88.7419	4.08095e-19	1.50352e-16	65.2012	2.82238	0.012453	6.12015	2.83484	2.82238	0.0230293	2.82238	3	-0.950674	-0.257177	-4.07556
g13695	scaffold_5	3014663	88.7867	3.99152e-19	1.50352e-16	10.3077	0.445162	0.00299867	6.13214	0.44816	0.445162	0.0229299	0.445162	3	1.02812	0.218663	-0.789607
g22617	scaffold_2	6360883	88.5957	4.38694e-19	1.57684e-16	4.86122	0.211162	0.000195563	8.6937	0.211357	0.211162	0.0296172	0.211162	3	1.10939	0.421529	0.0439749
g16934	scaffold_3	24202663	88.5266	4.53947e-19	1.59281e-16	55.3072	2.37614	0.0285206	4.43106	2.40466	2.37614	0.0480632	2.37614	3	3.46862	2.11751	-0.0965829
g13758	scaffold_5	4796054	88.4732	4.66086e-19	1.59737e-16	3.63304	0.156052	0.00190632	6.64773	0.157958	0.156052	0.0203997	0.156052	3	-0.562908	-0.223665	0.496539
g3419	scaffold_1	23578345	87.8955	6.20188e-19	1.98689e-16	24.646	1.06433	0.0072324	5.68958	1.07157	1.06433	0.0280093	1.06433	3	-0.697977	-0.268907	-2.56012
g3773	scaffold_1	31661840	87.939	6.06998e-19	1.98689e-16	169.995	7.2793	0.111766	3.74039	7.39107	7.2793	0.0649846	7.2793	3	5.85161	0.196699	-0.699521
g22653	scaffold_2	6677511	87.8241	6.42456e-19	2.01444e-16	2.813	0.121016	0.00128838	6.78944	0.122304	0.121016	0.0203147	0.121016	3	0.85548	0.285399	0.0534584
g24587	scaffold_2	37389245	87.5233	7.4547e-19	2.28875e-16	3.3982	0.147232	0.000516307	7.63232	0.147748	0.147232	0.0230257	0.147232	3	0.716654	0.39593	0.997558
g12211	scaffold_4	43557788	86.8232	1.05379e-18	2.94982e-16	4.22217	0.183271	0.000301972	8.25641	0.183573	0.183271	0.0265514	0.183271	3	0.823586	0.278203	-0.300105
g13658	scaffold_5	2377354	86.8349	1.04772e-18	2.94982e-16	6.95384	0.302247	9.33651e-05	9.47621	0.302341	0.302247	0.036773	0.302247	3	0.891356	0.368489	-0.564667
g16158	scaffold_3	11027962	86.9117	1.00869e-18	2.94982e-16	16.5627	0.718979	0.00114044	7.11159	0.720119	0.718979	0.0207032	0.718979	3	2.2394	1.5698	1.02429
g17852	scaffold_3	37786121	86.8097	1.06087e-18	2.94982e-16	7.99668	0.346611	0.00107062	6.95916	0.347682	0.346611	0.0204282	0.346611	3	1.57386	0.963028	1.07163
g26779	scaffold_2	70903197	86.9182	1.00544e-18	2.94982e-16	11.7267	0.509389	0.000467422	8.01019	0.509857	0.509389	0.0250554	0.509389	3	1.40334	0.479031	-0.458957
g10967	scaffold_4	23800026	86.6214	1.16434e-18	3.06895e-16	6.82808	0.296592	0.000280638	8.42547	0.296873	0.296592	0.0276704	0.296592	3	0.459976	0.0610377	-0.971077
g14001	scaffold_5	8419155	86.6327	1.15787e-18	3.06895e-16	40.8635	1.76868	0.00799724	5.80529	1.77667	1.76868	0.0262179	1.76868	3	2.8268	1.9322	-0.222598
g15802	scaffold_3	5142698	86.6182	1.16619e-18	3.06895e-16	7.49207	0.324975	0.000767226	7.35507	0.325742	0.324975	0.0216173	0.324975	3	1.18619	0.170296	-0.271415
g20515	scaffold_6	5548474	86.4833	1.24662e-18	3.22306e-16	15.5602	0.671614	0.0049145	5.70056	0.676528	0.671614	0.027825	0.671614	3	-0.73141	-0.106471	1.43787
g27187	scaffold_2	76895932	86.3894	1.30588e-18	3.31806e-16	31.9697	1.38859	0.00139691	7.24756	1.38999	1.38859	0.021154	1.38859	3	2.49351	1.51785	-0.306845
g18747	scaffold_3	51937654	86.1893	1.44163e-18	3.60091e-16	21.3933	0.926856	0.00328829	6.16677	0.930144	0.926856	0.0226501	0.926856	3	1.65313	0.514943	-0.925566
g14613	scaffold_5	16165967	86.099	1.50743e-18	3.70251e-16	7.94161	0.344797	0.000490943	7.9095	0.345288	0.344797	0.0244856	0.344797	3	0.727818	0.44625	-0.773769
g16045	scaffold_3	9282729	85.8047	1.74351e-18	4.21215e-16	4.99653	0.217047	0.00019383	8.75178	0.21724	0.217047	0.0300688	0.217047	3	1.09574	0.505699	0.00686435
g3456	scaffold_1	24209619	85.7694	1.7742e-18	4.21715e-16	11.6098	0.500482	0.00429137	5.75896	0.504774	0.500482	0.0268936	0.500482	3	0.61919	0.209374	-1.22185
g27176	scaffold_2	76621842	85.7246	1.81394e-18	4.22141e-16	8.09825	0.351393	0.000704661	7.45103	0.352098	0.351393	0.0220847	0.351393	3	1.43683	0.758776	0.121952
g6728	scaffold_1	71463064	85.7031	1.83328e-18	4.22141e-16	3.21071	0.139018	0.000577858	7.52183	0.139596	0.139018	0.0224489	0.139018	3	0.748865	0.388459	-0.186708
g24530	scaffold_2	36316098	85.599	1.93011e-18	4.31757e-16	14.3795	0.624576	0.000618179	7.73154	0.625194	0.624576	0.0235332	0.624576	3	0.0850638	-0.125501	1.74053
g24978	scaffold_2	41574966	85.5953	1.93364e-18	4.31757e-16	3.40463	0.147328	0.000699612	7.4608	0.148027	0.147328	0.0221343	0.147328	3	0.719103	0.255685	-0.292636
g14974	scaffold_5	22049319	85.4919	2.03497e-18	4.47602e-16	6.94246	0.297274	0.00457165	5.54557	0.301846	0.297274	0.0306345	0.297274	3	-0.271065	-0.0894328	1.0839
g22704	scaffold_2	7388121	85.2588	2.28356e-18	4.94894e-16	3.98257	0.17282	0.000334834	8.1404	0.173155	0.17282	0.0258277	0.17282	3	0.985261	0.668752	0.981797
g23704	scaffold_2	23512826	85.204	2.34617e-18	5.01095e-16	4.47306	0.194326	0.000155162	8.92845	0.194481	0.194326	0.0315139	0.194326	3	0.912382	0.282566	-0.221463
g11861	scaffold_4	38230015	85.0531	2.52793e-18	5.03433e-16	3.33511	0.144792	0.000213049	8.65773	0.145005	0.144792	0.0293431	0.144792	3	0.992702	0.29698	0.260316
g14536	scaffold_5	15028096	85.0688	2.50841e-18	5.03433e-16	11.2694	0.487903	0.0020725	6.40001	0.489976	0.487903	0.0211246	0.487903	3	-0.866771	-0.141278	1.02646
g19189	scaffold_3	58981551	85.0808	2.4935e-18	5.03433e-16	3.17138	0.13634	0.0015461	6.61494	0.137886	0.13634	0.0204486	0.13634	3	0.713001	0.212893	-0.265052
g26595	scaffold_2	68335518	85.1109	2.4567e-18	5.03433e-16	4.33571	0.187931	0.000577462	7.60843	0.188509	0.187931	0.0229016	0.187931	3	0.718396	0.143268	-0.45481
g7554	scaffold_1	86423436	85.1114	2.45614e-18	5.03433e-16	11.4362	0.49624	0.000985422	7.25675	0.497225	0.49624	0.0211904	0.49624	3	1.42881	0.618102	-0.36647
g20675	scaffold_6	7842676	84.9942	2.60258e-18	5.04661e-16	72.6308	3.06732	0.0905368	4.66286	3.15786	3.06732	0.0447346	3.06732	3	0.062597	0.154705	-3.88525
g22696	scaffold_2	7223918	85.019	2.57089e-18	5.04661e-16	10.8229	0.467112	0.00344749	5.93806	0.470559	0.467112	0.024643	0.467112	3	-0.797394	-0.264415	1.02322
g23995	scaffold_2	27429604	84.7004	3.00929e-18	5.75947e-16	12.1124	0.525902	0.000725699	7.55817	0.526628	0.525902	0.0226388	0.525902	3	-0.914482	-0.457019	-1.89116
g11253	scaffold_4	28486809	84.5402	3.2572e-18	6.07613e-16	4.27129	0.183118	0.00259038	6.06106	0.185708	0.183118	0.0235339	0.183118	3	0.988598	0.709752	1.04585
g6632	scaffold_1	69348718	84.5609	3.22408e-18	6.07613e-16	3.60059	0.15643	0.000117158	9.19835	0.156547	0.15643	0.033947	0.15643	3	0.800923	0.372645	-0.200007
g19232	scaffold_3	59686328	84.2546	3.7511e-18	6.91e-16	16.1355	0.69867	0.00287171	6.35815	0.701541	0.69867	0.0213431	0.69867	3	0.169457	0.127178	-1.76105
g13883	scaffold_5	6616044	84.2133	3.82837e-18	6.96527e-16	7.46922	0.324535	0.000213087	8.69506	0.324748	0.324535	0.0296277	0.324535	3	0.931547	0.0981556	-0.611872
g11620	scaffold_4	34510487	84.0687	4.11188e-18	7.38985e-16	11.8589	0.503574	0.0120292	4.68568	0.515603	0.503574	0.0444304	0.503574	3	-0.336655	-0.275477	1.36985
g6967	scaffold_1	75235648	83.8635	4.55069e-18	8.07995e-16	8.64138	0.371253	0.0044595	5.68909	0.375712	0.371253	0.0280175	0.371253	3	-0.185874	-0.0329484	-1.42816
g16869	scaffold_3	23585663	83.6996	4.93477e-18	8.65759e-16	10.641	0.456456	0.00619677	5.18796	0.462653	0.456456	0.0374333	0.456456	3	-0.394562	-0.0326752	1.32917
g25980	scaffold_2	57356404	83.5941	5.19882e-18	9.01353e-16	3.72214	0.159442	0.00239021	6.18623	0.161832	0.159442	0.0224977	0.159442	3	0.912108	0.0855063	-0.0241293
g13254	scaffold_4	60157916	83.5343	5.35485e-18	9.17609e-16	8.5396	0.367976	0.00331111	5.96279	0.371287	0.367976	0.0244137	0.367976	3	0.5436	0.0376209	-1.06894
g12237	scaffold_4	43803445	83.4432	5.60118e-18	9.48788e-16	4.38428	0.187412	0.00320927	5.89516	0.190621	0.187412	0.0250887	0.187412	3	0.0846982	-0.0779263	0.966258
g16767	scaffold_3	21814942	83.2943	6.02904e-18	9.89609e-16	8.87777	0.384123	0.00186702	6.5806	0.38599	0.384123	0.0205132	0.384123	3	1.49056	1.0583	0.26302
g21650	scaffold_6	24538444	83.2894	6.04362e-18	9.89609e-16	4.20946	0.182167	0.000852743	7.16867	0.18302	0.182167	0.0208709	0.182167	3	0.844059	0.226765	-0.273864
g26525	scaffold_2	67019401	83.2897	6.04261e-18	9.89609e-16	3.43723	0.147708	0.00173675	6.49217	0.149445	0.147708	0.0207481	0.147708	3	-0.897681	-0.468048	-0.906473
g6817	scaffold_1	72853869	83.2067	6.29569e-18	1.01956e-15	4.3158	0.187552	9.15195e-05	9.59318	0.187643	0.187552	0.0380714	0.187552	3	0.537289	0.311076	-0.574834
g10238	scaffold_4	13406773	83.0637	6.75676e-18	1.06865e-15	5.7129	0.24715	0.00123756	6.89719	0.248387	0.24715	0.0203644	0.24715	3	1.26919	0.560027	0.220606
g12264	scaffold_4	44184080	83.0459	6.81639e-18	1.06865e-15	2.76312	0.119119	0.00101703	7.10927	0.120136	0.119119	0.0206971	0.119119	3	0.562909	0.0396623	-0.376074
g14255	scaffold_5	11736242	83.0885	6.67422e-18	1.06865e-15	7.60767	0.329142	0.00162591	6.59454	0.330768	0.329142	0.0204853	0.329142	3	1.49875	1.03351	1.10693
g23323	scaffold_2	17370539	83.0131	6.92773e-18	1.07236e-15	9.24689	0.400619	0.00141926	6.78993	0.402039	0.400619	0.0203147	0.400619	3	1.18591	0.739958	-0.375081
g26075	scaffold_2	59106216	82.9963	6.98558e-18	1.07236e-15	2.58756	0.111774	0.000728148	7.4561	0.112503	0.111774	0.0221104	0.111774	3	0.733199	0.196177	-0.107778
g10161	scaffold_4	12408982	82.9185	7.25925e-18	1.0916e-15	5.2788	0.228985	0.000527893	7.80995	0.229513	0.228985	0.0239445	0.228985	3	1.08011	0.465777	-0.0795939
g19670	scaffold_3	65923510	82.898	7.33311e-18	1.0916e-15	31.0277	1.30979	0.039236	4.31825	1.34903	1.30979	0.0499586	1.30979	3	0.320993	0.0397305	-2.44908
g25359	scaffold_2	46535006	82.9187	7.25841e-18	1.0916e-15	101.977	4.23553	0.198265	3.34265	4.43379	4.23553	0.0805929	4.23553	3	4.03043	3.70902	-0.369382
g10781	scaffold_4	21281287	82.6757	8.18446e-18	1.20614e-15	3.65606	0.158463	0.000495587	7.63309	0.158959	0.158463	0.0230297	0.158463	3	1.0799	0.441686	0.53661
g23109	scaffold_2	13892486	82.5359	8.76984e-18	1.27962e-15	2.99618	0.128054	0.00221529	6.17755	0.130269	0.128054	0.0225652	0.128054	3	0.951989	0.56965	0.698149
g13859	scaffold_5	6042424	82.3492	9.61743e-18	1.38953e-15	6.21452	0.268538	0.00165817	6.60967	0.270196	0.268538	0.0204576	0.268538	3	1.1413	0.419719	-0.149258
g10902	scaffold_4	22964763	82.2478	1.01111e-17	1.44308e-15	4.26999	0.185059	0.000592628	7.53136	0.185652	0.185059	0.0224987	0.185059	3	-0.448383	-0.177552	0.675973
g15081	scaffold_5	23764866	82.2144	1.02794e-17	1.44308e-15	7.58205	0.328304	0.00135022	6.79276	0.329654	0.328304	0.0203149	0.328304	3	-0.331529	-0.122426	1.09606
g17269	scaffold_3	29506235	82.214	1.02818e-17	1.44308e-15	2.44653	0.105248	0.00112324	6.93223	0.106371	0.105248	0.0203977	0.105248	3	0.694201	0.241953	-0.131929
g25445	scaffold_2	47628566	82.1089	1.08295e-17	1.50561e-15	3.9056	0.16897	0.000839176	7.16884	0.169809	0.16897	0.0208714	0.16897	3	1.00238	0.446537	0.0737454
g23605	scaffold_2	21592747	82.0019	1.14172e-17	1.57249e-15	20.5071	0.890752	0.000859386	7.45565	0.891611	0.890752	0.0221081	0.890752	3	2.17684	0.522097	-0.0829851
g4622	scaffold_1	40567207	81.962	1.16447e-17	1.58896e-15	10.0341	0.434909	0.00135693	6.86118	0.436265	0.434909	0.0203384	0.434909	3	1.56083	0.883436	0.0908664
g20657	scaffold_6	7560076	81.8071	1.25707e-17	1.68745e-15	29.8694	1.27554	0.0231329	4.32612	1.29867	1.27554	0.049818	1.27554	3	2.6501	2.30054	0.705017
g26189	scaffold_2	60496378	81.8031	1.25954e-17	1.68745e-15	13.0464	0.566435	0.000798029	7.39904	0.567233	0.566435	0.0218265	0.566435	3	1.6897	0.558993	-0.160731
g16228	scaffold_3	11676717	81.771	1.27968e-17	1.69898e-15	2.13082	0.0918872	0.000756995	7.28481	0.0926442	0.0918872	0.0213055	0.0918872	3	0.769977	0.365471	0.123489
g26122	scaffold_2	59654237	81.733	1.30393e-17	1.71572e-15	3.33004	0.141621	0.00316371	5.91875	0.144784	0.141621	0.0248358	0.141621	3	0.819056	0.53407	0.961232
g24974	scaffold_2	41516426	81.6426	1.3635e-17	1.77823e-15	14.6925	0.638673	0.00013141	9.16508	0.638804	0.638673	0.0336313	0.638673	3	1.89656	0.564325	0.0273078
g11258	scaffold_4	28569359	81.5181	1.44997e-17	1.81086e-15	2.66258	0.114835	0.000928964	7.13209	0.115764	0.114835	0.0207595	0.114835	3	0.833688	0.322398	0.0666361
g12922	scaffold_4	55794564	81.5412	1.43353e-17	1.81086e-15	7.27378	0.31172	0.00453104	5.49845	0.316251	0.31172	0.0315545	0.31172	3	-0.00543608	0.135258	1.28672
g17228	scaffold_3	28893536	81.5204	1.44837e-17	1.81086e-15	11.9397	0.513066	0.00604953	5.47764	0.519116	0.513066	0.0319659	0.513066	3	1.92514	1.28923	1.08143
g22971	scaffold_2	11864465	81.554	1.42449e-17	1.81086e-15	2.94953	0.127423	0.000817797	7.47881	0.128241	0.127423	0.0222263	0.127423	3	0.921665	0.462995	0.20126
g8375	scaffold_1	97379848	81.5626	1.41851e-17	1.81086e-15	2.87512	0.124161	0.000844134	7.24701	0.125005	0.124161	0.0211518	0.124161	3	0.70469	0.297067	-0.199278
g24110	scaffold_2	29176422	81.4124	1.52774e-17	1.88009e-15	14.2843	0.612862	0.00819617	5.09734	0.621058	0.612862	0.0388317	0.612862	3	1.94853	1.26362	0.389922
g25182	scaffold_2	44737005	81.4082	1.53091e-17	1.88009e-15	19.5744	0.846625	0.0044354	5.7838	0.85106	0.846625	0.0265239	0.846625	3	-0.666071	-0.0857036	1.71296
g13640	scaffold_5	2048044	81.3268	1.59372e-17	1.93575e-15	3.71604	0.161404	0.000162912	8.90621	0.161567	0.161404	0.0313258	0.161404	3	-0.99389	-0.116832	-0.263734
g4598	scaffold_1	40079303	81.3157	1.60251e-17	1.93575e-15	2.75055	0.118392	0.00119732	6.85425	0.119589	0.118392	0.0203344	0.118392	3	-0.901414	-0.216736	-0.408873
g16415	scaffold_3	15772342	81.2417	1.66215e-17	1.99147e-15	3.58635	0.155712	0.00021625	8.58575	0.155928	0.155712	0.0288071	0.155712	3	0.722177	0.137057	-0.328454
g18265	scaffold_3	43410219	81.1825	1.71144e-17	2.03399e-15	3.32066	0.143111	0.00126568	6.72737	0.144377	0.143111	0.0203284	0.143111	3	0.653034	0.385727	0.998798
g10138	scaffold_4	12053154	81.1086	1.77507e-17	2.06791e-15	6.57413	0.284444	0.00138791	6.77235	0.285832	0.284444	0.0203151	0.284444	3	1.14787	0.241467	-0.196612
g12391	scaffold_4	46354813	81.069	1.81014e-17	2.06791e-15	11.2255	0.481428	0.00663853	5.30219	0.488067	0.481428	0.0354144	0.481428	3	1.7626	1.25623	0.543048
g19794	scaffold_3	68325906	81.1118	1.77228e-17	2.06791e-15	3.59388	0.154197	0.00205846	6.42812	0.156256	0.154197	0.0209939	0.154197	3	0.388102	0.0165293	-0.667394
g25193	scaffold_2	44859026	81.0999	1.78271e-17	2.06791e-15	3.23343	0.139037	0.00154721	6.53937	0.140584	0.139037	0.0206099	0.139037	3	0.890347	0.488768	0.0541405
g9906	scaffold_4	8114457	81.0826	1.79808e-17	2.06791e-15	3.70382	0.1604	0.000635343	7.49561	0.161036	0.1604	0.0223129	0.1604	3	0.849002	0.10522	-0.155492
g21827	scaffold_6	26827812	80.9898	1.88238e-17	2.13389e-15	3.66073	0.158807	0.000355488	8.05732	0.159162	0.158807	0.0253302	0.158807	3	0.817355	0.373902	-0.185667
g16487	scaffold_3	17196786	80.8119	2.05528e-17	2.2776e-15	10.559	0.458877	0.000210552	8.81381	0.459087	0.458877	0.0305637	0.458877	3	0.97469	0.156515	-0.862317
g20587	scaffold_6	6559269	80.8117	2.05552e-17	2.2776e-15	64.6136	2.73637	0.0729172	3.84878	2.80929	2.73637	0.0615769	2.73637	3	3.60723	2.38413	-0.215643
g24111	scaffold_2	29181146	80.8135	2.05362e-17	2.2776e-15	2.25253	0.0973982	0.000537837	7.71143	0.0979361	0.0973982	0.0234297	0.0973982	3	0.726757	0.297752	-0.0183742
g5623	scaffold_1	53832856	80.4523	2.45477e-17	2.6997e-15	2.51985	0.108321	0.00123822	6.97267	0.109559	0.108321	0.020445	0.108321	3	0.750938	0.282451	-0.0533945
g19222	scaffold_3	59588464	80.4178	2.49696e-17	2.72575e-15	12.7677	0.551524	0.00359356	5.87778	0.555118	0.551524	0.025287	0.551524	3	-1.04571	-0.243656	0.963393
g14416	scaffold_5	13289428	80.3804	2.54359e-17	2.74698e-15	23.1785	0.993642	0.0141213	4.8804	1.00776	0.993642	0.0418656	0.993642	3	-0.0207213	0.0553586	-2.21746
g23982	scaffold_2	27141140	80.3723	2.55368e-17	2.74698e-15	3.811	0.164795	0.000900412	7.15517	0.165696	0.164795	0.0208282	0.164795	3	0.773155	0.287603	-0.287007
g8207	scaffold_1	95597139	80.2394	2.72696e-17	2.91211e-15	11.9864	0.508017	0.0131303	4.58372	0.521148	0.508017	0.0458127	0.508017	3	-0.234664	0.668986	1.55456
g21879	scaffold_6	27682486	80.2152	2.75979e-17	2.92597e-15	7.0861	0.305913	0.00217826	6.37122	0.308091	0.305913	0.0212719	0.305913	3	0.997213	0.468933	-0.436537
g19270	scaffold_3	60151424	80.0994	2.92219e-17	3.07602e-15	9.75975	0.421904	0.00243305	6.25737	0.424337	0.421904	0.0219748	0.421904	3	0.578834	0.282334	1.65435
g7085	scaffold_1	77386976	80.0363	3.01476e-17	3.15096e-15	5.34605	0.231202	0.00123441	6.83258	0.232437	0.231202	0.0203242	0.231202	3	1.23395	0.847913	0.983475
g22907	scaffold_2	10424017	79.919	3.19453e-17	3.31534e-15	23.9308	1.03989	0.000583957	7.81936	1.04047	1.03989	0.0239947	1.03989	3	-1.45746	-1.36635	0.889811
g23131	scaffold_2	14118711	79.9047	3.21713e-17	3.31545e-15	2.88228	0.124254	0.00106271	6.94347	0.125317	0.124254	0.0204099	0.124254	3	0.932137	0.44845	0.65609
g11447	scaffold_4	31965296	79.85	3.30535e-17	3.35937e-15	11.0638	0.478136	0.0029001	6.17743	0.481036	0.478136	0.0225662	0.478136	3	1.73849	1.30437	0.580159
g7369	scaffold_1	82609468	79.8585	3.29145e-17	3.35937e-15	4.90784	0.208947	0.00443696	5.56923	0.213384	0.208947	0.0301811	0.208947	3	0.108473	0.148338	1.10478
g15582	scaffold_3	1585380	79.8215	3.35213e-17	3.38359e-15	96.7238	4.04664	0.158741	3.08494	4.20538	4.04664	0.0950356	4.04664	3	4.83171	0.0860396	1.02961
g13115	scaffold_4	58225562	79.7933	3.39913e-17	3.40768e-15	90.1822	3.8035	0.117468	3.04202	3.92097	3.8035	0.0979315	3.8035	3	-3.53076	-0.417103	1.75052
g8186	scaffold_1	95069208	79.7159	3.53162e-17	3.51659e-15	14.2154	0.596865	0.0211964	4.23413	0.618061	0.596865	0.0515552	0.596865	3	-0.282775	-0.176397	-1.88694
g10179	scaffold_4	12593044	79.5281	3.8748e-17	3.81833e-15	14.1504	0.611136	0.00409782	5.81538	0.615234	0.611136	0.0260788	0.611136	3	-1.40168	-0.575663	0.647812
g21980	scaffold_6	28912916	79.522	3.88647e-17	3.81833e-15	5.50986	0.237683	0.00187564	6.44151	0.239559	0.237683	0.0209363	0.237683	3	1.25	0.269759	0.343274
g10806	scaffold_4	21798503	79.4753	3.97727e-17	3.88166e-15	17.969	0.779139	0.00212123	6.50153	0.781261	0.779139	0.0207182	0.779139	3	2.28048	1.21208	0.549369
g16159	scaffold_3	11033403	79.4124	4.1027e-17	3.97773e-15	59.0021	2.55477	0.010534	5.55186	2.56531	2.55477	0.0305134	2.55477	3	3.37789	2.71561	0.00740525
g23582	scaffold_2	21199046	79.2776	4.38516e-17	4.2238e-15	3.85907	0.164318	0.00346818	5.75041	0.167786	0.164318	0.0270247	0.164318	3	-0.0737024	-0.0799472	0.856635
g14385	scaffold_5	13001007	79.1891	4.58095e-17	4.38373e-15	4.49084	0.194348	0.000905984	7.13092	0.195254	0.194348	0.0207562	0.194348	3	1.18955	0.507996	0.458
g25917	scaffold_2	56267756	79.1347	4.70577e-17	4.47413e-15	11.9106	0.514961	0.00289304	6.03391	0.517854	0.514961	0.0237729	0.514961	3	-0.760693	-0.217456	1.13717
g15403	scaffold_5	29743882	79.075	4.84654e-17	4.57843e-15	2.23161	0.0965915	0.000435161	7.86574	0.0970267	0.0965915	0.0242451	0.0965915	3	0.761024	0.227029	0.0607548
g22049	scaffold_6	29699081	79.0539	4.89723e-17	4.59685e-15	1.83365	0.0789651	0.000758593	7.31225	0.0797237	0.0789651	0.0214235	0.0789651	3	0.371144	0.0546314	-0.395203
g3539	scaffold_1	25642471	79.0122	4.99924e-17	4.6629e-15	19.5975	0.85035	0.00171345	6.80254	0.852064	0.85035	0.020316	0.85035	3	1.53962	0.124438	-0.943637
g21512	scaffold_6	22251281	78.9293	5.20817e-17	4.80502e-15	24.6882	1.07216	0.00123547	7.19147	1.0734	1.07216	0.0209469	1.07216	3	-0.992363	-0.700367	1.57843
g5685	scaffold_1	54454334	78.9259	5.21683e-17	4.80502e-15	3.69521	0.158715	0.00194626	6.45228	0.160661	0.158715	0.0208924	0.158715	3	0.412488	0.160849	-0.630903
g21082	scaffold_6	13649911	78.8979	5.28953e-17	4.84173e-15	2.84307	0.122782	0.000829322	7.19909	0.123612	0.122782	0.0209734	0.122782	3	0.556651	0.0224342	-0.393285
g12463	scaffold_4	47590444	78.8325	5.46306e-17	4.9697e-15	14.2097	0.617201	0.000612829	7.80165	0.617814	0.617201	0.0239003	0.617201	3	1.3164	0.197038	-0.79816
g16360	scaffold_3	14628283	78.8009	5.54901e-17	5.01692e-15	64.9905	2.82103	0.00464477	7.18279	2.82567	2.82103	0.0209174	2.82103	3	-0.240862	-0.555911	-3.96713
g17138	scaffold_3	27409192	78.7296	5.74785e-17	5.11956e-15	13.7582	0.590844	0.00733761	5.21983	0.598182	0.590844	0.036903	0.590844	3	1.84431	0.0593124	0.513523
g6219	scaffold_1	61613938	78.7342	5.73487e-17	5.11956e-15	2.81089	0.12165	0.000562821	7.575	0.122212	0.12165	0.022727	0.12165	3	0.742465	0.213475	-0.141647
g6370	scaffold_1	64858215	78.723	5.76676e-17	5.11956e-15	2.31918	0.100386	0.000448088	7.87742	0.100834	0.100386	0.0243088	0.100386	3	-0.0300095	-0.0516365	-0.731111
g3728	scaffold_1	31081327	78.6947	5.84772e-17	5.16035e-15	4.06814	0.174686	0.00219003	6.23461	0.176876	0.174686	0.0221359	0.174686	3	-0.398714	-0.076957	0.708148
g19126	scaffold_3	58111653	78.6493	5.98025e-17	5.24589e-15	3.24943	0.140943	0.000336757	8.36563	0.14128	0.140943	0.0272653	0.140943	3	0.572328	0.128154	-0.440804
g16747	scaffold_3	21444506	78.5242	6.36142e-17	5.54723e-15	2.6835	0.116326	0.000347969	8.09615	0.116674	0.116326	0.0255606	0.116326	3	0.754984	0.282365	-0.0856316
g25381	scaffold_2	46818728	78.4772	6.51072e-17	5.64403e-15	5.80324	0.251292	0.00102296	7.07637	0.252315	0.251292	0.0206174	0.251292	3	1.26515	0.855464	1.06753
g18630	scaffold_3	50272288	78.4596	6.56781e-17	5.66022e-15	5.39304	0.231412	0.0030681	6.00808	0.23448	0.231412	0.0240036	0.231412	3	-1.22031	-0.196653	-0.56604
g25497	scaffold_2	48391507	78.4146	6.71518e-17	5.75358e-15	3.29904	0.142852	0.000584531	7.54078	0.143437	0.142852	0.0225478	0.142852	3	-0.956446	-0.156086	-0.311774
g25160	scaffold_2	44467187	78.3931	6.78684e-17	5.78137e-15	85.372	3.68224	0.0295884	5.60186	3.71183	3.68224	0.0295679	3.68224	3	1.77312	1.45375	-2.90892
g6294	scaffold_1	63214425	78.3552	6.91514e-17	5.8568e-15	84.0569	3.62505	0.0296002	4.51356	3.65465	3.62505	0.0468121	3.62505	3	4.18237	0.0173424	-0.178617
g24134	scaffold_2	29403661	78.3291	7.00474e-17	5.89879e-15	5.75841	0.249456	0.000909529	7.21563	0.250366	0.249456	0.0210328	0.249456	3	1.2723	0.827557	1.04591
g25999	scaffold_2	57545066	78.2076	7.43805e-17	6.2281e-15	4.90006	0.210913	0.00213284	6.31592	0.213046	0.210913	0.0215907	0.210913	3	-1.19617	-0.317421	-0.350432
g21498	scaffold_6	22175502	78.1412	7.68561e-17	6.39903e-15	19.3945	0.842641	0.000598529	7.66807	0.843239	0.842641	0.0232092	0.842641	3	-0.0883956	-0.361852	1.8627
g26059	scaffold_2	58852517	77.9496	8.44852e-17	6.99471e-15	5.56783	0.241743	0.000336456	8.16868	0.24208	0.241743	0.026001	0.241743	3	1.22029	0.454008	0.139141
g22473	scaffold_2	4121186	77.8874	8.71177e-17	7.17236e-15	9.78306	0.423775	0.0015761	6.67989	0.425351	0.423775	0.0203631	0.423775	3	1.30398	0.305711	-0.385612
g6281	scaffold_1	63035859	77.8745	8.76762e-17	7.17824e-15	42.2188	1.79589	0.0397099	4.57635	1.8356	1.79589	0.0459155	1.79589	3	1.76317	0.220722	-1.90012
g26159	scaffold_2	60020516	77.8316	8.95519e-17	7.2913e-15	2.35395	0.101814	0.000531239	7.68508	0.102345	0.101814	0.0232954	0.101814	3	-0.846016	-0.26075	-0.422812
g9611	scaffold_4	2675486	77.811	9.04668e-17	7.32532e-15	14.2009	0.616587	0.000844267	7.41609	0.617431	0.616587	0.0219101	0.616587	3	1.98055	1.14506	0.411078
g6719	scaffold_1	71269416	77.7761	9.20416e-17	7.41211e-15	7.11351	0.309155	0.000128313	9.09179	0.309283	0.309155	0.0329519	0.309155	3	1.45719	0.644016	0.387578
g13603	scaffold_5	1627676	77.7371	9.38307e-17	7.43431e-15	1.53316	0.0663476	0.000311502	8.16382	0.0666591	0.0663476	0.025971	0.0663476	3	0.633031	0.233676	0.0443127
g23067	scaffold_2	13441083	77.7458	9.34273e-17	7.43431e-15	26.2195	1.11165	0.0283301	4.36773	1.13998	1.11165	0.0490967	1.11165	3	1.19866	1.13769	-1.31551
g7931	scaffold_1	91960851	77.7549	9.30076e-17	7.43431e-15	45.6301	1.96759	0.0163245	5.21451	1.98392	1.96759	0.0369935	1.96759	3	-3.19853	-3.29719	-2.76991
g15949	scaffold_3	7787786	77.6963	9.5737e-17	7.50466e-15	2.5994	0.112299	0.000717972	7.39797	0.113017	0.112299	0.0218214	0.112299	3	0.732339	0.160994	-0.102631
g7247	scaffold_1	80596245	77.7043	9.53627e-17	7.50466e-15	9.96881	0.430909	0.00251732	6.28973	0.433427	0.430909	0.0217569	0.430909	3	1.7206	1.27655	0.954899
g25630	scaffold_2	51193703	77.5618	1.0231e-16	7.97747e-15	3.70353	0.160377	0.000646046	7.4154	0.161023	0.160377	0.0219067	0.160377	3	0.313451	0.0215576	0.953835
g9583	scaffold_4	2149069	77.5368	1.03583e-16	8.0342e-15	4.12972	0.178157	0.00139564	6.74894	0.179553	0.178157	0.0203197	0.178157	3	1.14681	0.497206	0.543475
g16685	scaffold_3	20683747	77.5128	1.04817e-16	8.08738e-15	11.6411	0.501373	0.0047612	5.57237	0.506134	0.501373	0.0301216	0.501373	3	-0.458681	-0.0476869	1.3532
g3564	scaffold_1	26328587	77.4323	1.09069e-16	8.37161e-15	3.09278	0.132605	0.00186406	6.36897	0.134469	0.132605	0.021284	0.132605	3	-0.230675	-0.0976825	0.680937
g12557	scaffold_4	49269075	77.4093	1.10311e-16	8.40722e-15	12.5535	0.539501	0.00630315	5.3396	0.545804	0.539501	0.0346977	0.539501	3	-1.78627	-1.22711	-0.33058
g21810	scaffold_6	26459508	77.4027	1.10674e-16	8.40722e-15	2.93932	0.127524	0.000272635	8.31926	0.127797	0.127524	0.0269583	0.127524	3	0.816306	0.536554	0.861692
g14896	scaffold_5	20986808	77.379	1.11978e-16	8.41948e-15	2.6285	0.113172	0.00111074	6.95591	0.114283	0.113172	0.0204243	0.113172	3	0.767429	0.139429	-0.0376144
g25362	scaffold_2	46616956	77.3849	1.11652e-16	8.41948e-15	3.30993	0.142191	0.00171959	6.56353	0.14391	0.142191	0.0205506	0.142191	3	0.37846	-0.0251673	-0.637459
g22555	scaffold_2	5444343	77.3276	1.14856e-16	8.59203e-15	3.63936	0.157706	0.000527574	7.7092	0.158233	0.157706	0.0234183	0.157706	3	0.494377	0.0411364	-0.580634
g10527	scaffold_4	17956570	77.2572	1.18918e-16	8.85096e-15	3.00905	0.129094	0.00173416	6.5016	0.130828	0.129094	0.020718	0.129094	3	0.228873	-0.0449016	-0.703423
g7266	scaffold_1	81031841	77.2274	1.20676e-16	8.93669e-15	1.70132	0.0733431	0.000627461	7.40772	0.0739706	0.0733431	0.0218689	0.0733431	3	0.41384	0.212299	0.710468
g20571	scaffold_6	6423306	77.2073	1.21883e-16	8.94152e-15	3.90385	0.169701	3.18122e-05	10.4184	0.169732	0.169701	0.0494874	0.169701	3	1.01965	0.187629	0.183649
g21524	scaffold_6	22391901	77.2061	1.21955e-16	8.94152e-15	2.80343	0.121451	0.000436942	7.87118	0.121888	0.121451	0.0242748	0.121451	3	0.655404	0.0954196	-0.263586
g12481	scaffold_4	47810048	77.1725	1.23992e-16	9.01366e-15	6.59724	0.284482	0.00235485	6.21832	0.286837	0.284482	0.0222548	0.284482	3	-0.813935	-0.470391	0.553136
g14225	scaffold_5	11231674	77.1697	1.24162e-16	9.01366e-15	2.02808	0.086894	0.00128336	6.80518	0.0881773	0.086894	0.0203164	0.086894	3	-0.777862	-0.203792	-0.293498
g17369	scaffold_3	31136674	77.123	1.27058e-16	9.17873e-15	3.9805	0.166851	0.00621374	5.20344	0.173065	0.166851	0.0371795	0.166851	3	0.70029	0.357323	1.08459
g20266	scaffold_6	1921503	77.0942	1.28882e-16	9.26505e-15	15.5291	0.67327	0.00190755	6.7388	0.675178	0.67327	0.0203232	0.67327	3	0.725415	0.00958465	-1.44389
g675	scaffold_1	1264812	77.0333	1.32811e-16	9.45525e-15	52.6744	2.20824	0.0819556	3.25862	2.29019	2.20824	0.0848131	2.20824	3	3.75531	0.4954	1.0355
g9653	scaffold_4	3701761	77.0412	1.32294e-16	9.45525e-15	4.57015	0.196004	0.00269765	6.07207	0.198702	0.196004	0.0234381	0.196004	3	0.990348	0.639337	1.09357
g6704	scaffold_1	70822319	77.0157	1.33973e-16	9.49213e-15	1.89176	0.0814409	0.00080967	7.21669	0.0822505	0.0814409	0.0210366	0.0814409	3	0.685945	0.426463	0.0782496
g9788	scaffold_4	6223288	77.0055	1.34649e-16	9.49434e-15	2.18782	0.0943517	0.000771094	7.26843	0.0951228	0.0943517	0.0212376	0.0943517	3	0.618468	0.0715577	-0.172761
g14742	scaffold_5	17992917	76.9603	1.37688e-16	9.57446e-15	2.07172	0.089746	0.000328584	8.08983	0.0900746	0.089746	0.0255229	0.089746	3	0.525219	0.2162	-0.260451
g24051	scaffold_2	28296849	76.9596	1.37734e-16	9.57446e-15	2.08285	0.08985	0.000708515	7.32879	0.0905585	0.08985	0.0214971	0.08985	3	-0.798153	-0.261219	-0.413969
g3125	scaffold_1	19945716	76.9692	1.37086e-16	9.57446e-15	3.09586	0.132256	0.00234667	6.13159	0.134602	0.132256	0.0229345	0.132256	3	-0.964045	-0.335504	-0.583965
g23070	scaffold_2	13471148	76.9495	1.38423e-16	9.57719e-15	18.355	0.794821	0.00322065	6.24761	0.798042	0.794821	0.0220431	0.794821	3	1.82721	1.20309	-0.261038
g20148	scaffold_6	63633	76.916	1.40732e-16	9.69143e-15	2.31375	0.0988958	0.00170194	6.50343	0.100598	0.0988958	0.0207123	0.0988958	3	0.660111	0.0846046	-0.140915
g17502	scaffold_3	32980407	76.8849	1.42909e-16	9.79558e-15	7.12606	0.308341	0.00148762	6.77	0.309829	0.308341	0.0203153	0.308341	3	1.50179	0.767076	0.628332
g23472	scaffold_2	19640911	76.8109	1.48229e-16	1.01132e-14	1.59667	0.0690952	0.000325201	8.10553	0.0694204	0.0690952	0.0256169	0.0690952	3	0.225262	-0.0560199	-0.478153
g10061	scaffold_4	10553858	76.7888	1.49853e-16	1.01768e-14	3.6888	0.159346	0.0010365	6.97068	0.160383	0.159346	0.0204425	0.159346	3	0.800652	0.262973	-0.230832
g20832	scaffold_6	10146256	76.7691	1.51319e-16	1.02293e-14	49.7916	2.08302	0.0818357	3.77474	2.16485	2.08302	0.0638768	2.08302	3	2.67347	2.28466	-0.595875
g26204	scaffold_2	60803295	76.7574	1.52195e-16	1.02416e-14	176.162	7.62374	0.0354588	5.60454	7.6592	7.62374	0.0295183	7.62374	3	5.55114	5.64269	0.613355
g11268	scaffold_4	28695234	76.7021	1.56407e-16	1.03759e-14	4.66402	0.202159	0.000624264	7.57294	0.202783	0.202159	0.0227161	0.202159	3	0.987482	0.439297	-0.109157
g11773	scaffold_4	36928734	76.7143	1.55465e-16	1.03759e-14	3.54733	0.149273	0.00495869	5.50265	0.154232	0.149273	0.0314718	0.149273	3	0.852713	0.201775	-0.133775
g21278	scaffold_6	18191852	76.6943	1.57008e-16	1.03759e-14	3.27962	0.141606	0.000986659	7.02362	0.142592	0.141606	0.0205166	0.141606	3	0.768088	0.259712	-0.1981
g26496	scaffold_2	66370376	76.7108	1.55737e-16	1.03759e-14	4.37488	0.188867	0.00134523	6.75526	0.190212	0.188867	0.020318	0.188867	3	-1.14254	-0.32325	-0.398829
g16791	scaffold_3	22292322	76.6199	1.62879e-16	1.06682e-14	3.62025	0.154904	0.00249832	6.14982	0.157402	0.154904	0.0227858	0.154904	3	-1.01898	-0.265292	-0.591573
g22848	scaffold_2	9557236	76.6272	1.62296e-16	1.06682e-14	2.31051	0.100237	0.000219583	8.57636	0.100457	0.100237	0.0287383	0.100237	3	0.699457	0.533382	0.781855
g12295	scaffold_4	44570152	76.5311	1.70177e-16	1.10969e-14	11.3294	0.489119	0.00346524	6.17765	0.492585	0.489119	0.0225644	0.489119	3	0.49831	0.372213	-1.20528
g26584	scaffold_2	68191560	76.4976	1.7302e-16	1.12326e-14	3.3176	0.143792	0.000451302	7.8452	0.144243	0.143792	0.0241336	0.143792	3	1.01952	0.466945	0.382893
g14397	scaffold_5	13126557	76.4544	1.76743e-16	1.1424e-14	26.3561	1.14332	0.00260001	6.51767	1.14592	1.14332	0.0206697	1.14332	3	1.94584	0.641268	-0.868612
g23188	scaffold_2	14816118	76.399	1.8165e-16	1.16899e-14	3.38162	0.145896	0.00113054	6.86167	0.147027	0.145896	0.0203387	0.145896	3	0.81295	0.108785	-0.141548
g24067	scaffold_2	28532039	76.3841	1.82987e-16	1.17247e-14	1.60504	0.0683485	0.0014358	6.57873	0.0697843	0.0683485	0.0205171	0.0683485	3	-0.701696	-0.214757	-0.358212
g19484	scaffold_3	62554106	76.3622	1.84974e-16	1.18007e-14	9.35537	0.401096	0.00565949	5.47955	0.406755	0.401096	0.031928	0.401096	3	1.4093	0.679757	-0.121748
g22695	scaffold_2	7220315	76.353	1.85821e-16	1.18036e-14	18.0276	0.748485	0.0353245	3.78797	0.783809	0.748485	0.0634575	0.748485	3	-0.673532	-0.237403	1.5831
g27150	scaffold_2	76179686	76.3262	1.88293e-16	1.19093e-14	4.23859	0.18306	0.00122703	6.80942	0.184287	0.18306	0.0203173	0.18306	3	-1.12139	-0.316636	-0.369608
g18737	scaffold_3	51858063	76.3154	1.89298e-16	1.19217e-14	5.53799	0.239837	0.000944924	7.16677	0.240782	0.239837	0.0208647	0.239837	3	0.185148	-0.195969	-1.04446
g16025	scaffold_3	9074216	76.2232	1.98113e-16	1.24238e-14	2.80781	0.120662	0.0014168	6.67501	0.122079	0.120662	0.020368	0.120662	3	0.281752	0.251504	0.908838
g10493	scaffold_4	17139337	76.1995	2.00447e-16	1.24865e-14	1.88803	0.081911	0.000177067	8.71726	0.0820881	0.081911	0.0297991	0.081911	3	0.77892	0.356959	0.371994
g17179	scaffold_3	28044850	76.1958	2.00808e-16	1.24865e-14	3.72174	0.161143	0.000671438	7.42045	0.161815	0.161143	0.0219317	0.161143	3	-1.05278	-0.28127	-0.418414
g4550	scaffold_1	39722579	76.1502	2.05383e-16	1.27174e-14	9.67467	0.420521	0.000116869	9.29151	0.420638	0.420521	0.034856	0.420521	3	1.70629	0.841762	0.502734
g27157	scaffold_2	76231139	76.0865	2.11941e-16	1.30685e-14	4.00023	0.173332	0.00059067	7.48476	0.173923	0.173332	0.0222569	0.173332	3	-0.227524	-0.220613	0.749231
g9665	scaffold_4	3897763	76.042	2.16654e-16	1.33035e-14	13.2274	0.562633	0.0124721	4.64139	0.575105	0.562633	0.0450232	0.562633	3	1.88381	1.01503	0.297692
g18949	scaffold_3	55067413	76.0156	2.1949e-16	1.34217e-14	4.18361	0.175737	0.00615921	5.26957	0.181896	0.175737	0.0360212	0.175737	3	-0.470272	-0.323199	-1.12814
g10027	scaffold_4	9796853	76.0029	2.20873e-16	1.34505e-14	2.61756	0.112323	0.00148386	6.6397	0.113807	0.112323	0.0204106	0.112323	3	0.38533	0.191424	-0.484979
g23337	scaffold_2	17776626	75.9523	2.26462e-16	1.3734e-14	3.84155	0.166036	0.000988378	7.09502	0.167024	0.166036	0.0206611	0.166036	3	-0.945044	-0.206901	0.0160658
g22693	scaffold_2	7195209	75.8825	2.34394e-16	1.41029e-14	11.0394	0.479726	0.000248223	8.67033	0.479974	0.479726	0.0294387	0.479726	3	-1.15996	-0.451625	0.662466
g25003	scaffold_2	41929144	75.882	2.34458e-16	1.41029e-14	45.5134	1.96754	0.0113025	5.50508	1.97884	1.96754	0.0314239	1.96754	3	-2.02142	-0.340672	-3.35034
g20633	scaffold_6	7268211	75.8143	2.42424e-16	1.4464e-14	3.16506	0.136433	0.00117871	6.87168	0.137611	0.136433	0.0203451	0.136433	3	0.524058	0.150453	0.917481
g16955	scaffold_3	24390522	75.7968	2.4452e-16	1.45302e-14	17.1438	0.74407	0.00131298	7.09599	0.745383	0.74407	0.0206634	0.74407	3	1.79605	0.846091	-0.342908
g8462	scaffold_1	98398916	75.779	2.46684e-16	1.45999e-14	3.53986	0.153801	0.000105696	9.31395	0.153907	0.153801	0.0350805	0.153801	3	1.0536	0.537353	0.414048
g22454	scaffold_2	3887336	75.7057	2.55764e-16	1.5054e-14	1.99044	0.0860704	0.000470656	7.79181	0.0865411	0.0860704	0.0238482	0.0860704	3	0.546438	0.180816	-0.224693
g26738	scaffold_2	70095596	75.7007	2.564e-16	1.5054e-14	1.53523	0.0655216	0.00122761	6.78073	0.0667492	0.0655216	0.0203146	0.0655216	3	0.0709386	0.0530861	-0.531178
g24915	scaffold_2	40493777	75.6668	2.60721e-16	1.5247e-14	3.61779	0.157201	9.45367e-05	9.43477	0.157295	0.157201	0.036329	0.157201	3	0.996452	0.394161	0.149643
g10962	scaffold_4	23736066	75.6258	2.66054e-16	1.54894e-14	4.91351	0.212786	0.000845074	7.22598	0.213631	0.212786	0.0210711	0.212786	3	-1.20326	-0.304167	-0.458086
g14792	scaffold_5	18611049	75.6109	2.68018e-16	1.54894e-14	2.26781	0.0975508	0.00104958	6.92768	0.0986004	0.0975508	0.020393	0.0975508	3	-0.820262	-0.21727	-0.382595
g9740	scaffold_4	5146866	75.6169	2.67227e-16	1.54894e-14	14.4128	0.626339	0.000303761	8.54753	0.626642	0.626339	0.028529	0.626339	3	0.350547	0.400444	-1.46452
g17737	scaffold_3	36243692	75.602	2.69197e-16	1.54967e-14	2.82497	0.121726	0.0010983	6.94332	0.122825	0.121726	0.0204098	0.121726	3	0.705525	0.207712	-0.196306
g10803	scaffold_4	21725353	75.4322	2.92739e-16	1.67864e-14	15.2771	0.656188	0.00803581	5.46687	0.664224	0.656188	0.0321797	0.656188	3	0.0684203	0.00644784	-1.77692
g8692	scaffold_1	101518870	75.3725	3.01481e-16	1.72207e-14	14.8371	0.613865	0.0312253	4.45681	0.64509	0.613865	0.0476623	0.613865	3	1.87946	1.47523	0.36686
g12199	scaffold_4	43382628	75.3311	3.07707e-16	1.75084e-14	2.4644	0.106614	0.000533429	7.672	0.107148	0.106614	0.0232292	0.106614	3	-0.857214	-0.233189	-0.34253
g23672	scaffold_2	22900636	75.252	3.19961e-16	1.81356e-14	9.30459	0.381523	0.0230245	4.2659	0.404548	0.381523	0.050931	0.381523	3	0.110151	0.577504	1.55869
g19009	scaffold_3	55886526	75.2131	3.26165e-16	1.84164e-14	1.86115	0.0801351	0.00078429	7.24171	0.0809194	0.0801351	0.0211311	0.0801351	3	0.662535	0.201751	-0.0111664
g12920	scaffold_4	55779007	75.1394	3.38245e-16	1.86773e-14	3.43133	0.148433	0.000754911	7.37297	0.149188	0.148433	0.0217013	0.148433	3	-1.01271	-0.28379	-0.388145
g15235	scaffold_5	25907778	75.1385	3.3839e-16	1.86773e-14	10.2946	0.431303	0.0162898	4.41624	0.447592	0.431303	0.0482988	0.431303	3	1.67231	0.977641	0.322181
g21005	scaffold_6	12815159	75.1467	3.37031e-16	1.86773e-14	3.85936	0.165887	0.00191164	6.4436	0.167798	0.165887	0.0209277	0.165887	3	1.00243	0.574302	0.907776
g22536	scaffold_2	5172716	75.1442	3.37436e-16	1.86773e-14	13.8481	0.600262	0.00183048	6.56643	0.602093	0.600262	0.020544	0.600262	3	1.46176	-0.248886	-0.4125
g22904	scaffold_2	10386256	75.1623	3.34444e-16	1.86773e-14	15.5383	0.675488	9.07305e-05	9.55013	0.675578	0.675488	0.0375856	0.675488	3	2.15865	0.940826	0.607839
g5104	scaffold_1	46719793	75.1679	3.33514e-16	1.86773e-14	4.79172	0.206746	0.00158974	6.5931	0.208336	0.206746	0.0204881	0.206746	3	1.23108	0.681956	0.568745
g10545	scaffold_4	18151158	75.1176	3.41904e-16	1.87825e-14	2.04248	0.0873522	0.00145146	6.63765	0.0888037	0.0873522	0.0204135	0.0873522	3	0.12653	0.0848428	0.722318
g16125	scaffold_3	10425796	75.112	3.42843e-16	1.87825e-14	11.7087	0.506363	0.00271187	6.22772	0.509074	0.506363	0.0221859	0.506363	3	1.80838	0.888692	0.342754
g15068	scaffold_5	23612654	75.0903	3.46545e-16	1.89047e-14	27.0883	1.17676	0.000991825	7.64323	1.17775	1.17676	0.023082	1.17676	3	1.70871	0.762166	-1.12727
g16221	scaffold_3	11620846	75.0839	3.4764e-16	1.89047e-14	2.10855	0.0913819	0.00029427	8.25037	0.0916762	0.0913819	0.0265129	0.0913819	3	0.793064	0.286027	0.497752
g23191	scaffold_2	14936728	75.0644	3.50991e-16	1.90167e-14	21.826	0.945459	0.00349533	6.26476	0.948955	0.945459	0.0219239	0.945459	3	-0.853268	-0.173534	-2.36674
g15580	scaffold_3	1544351	75.0465	3.5412e-16	1.9116e-14	54.6821	2.31114	0.0663469	3.85584	2.37748	2.31114	0.0613631	2.31114	3	3.54143	1.38297	-0.128195
g17354	scaffold_3	30905861	75.0158	3.59526e-16	1.9337e-14	21.4227	0.899046	0.0323762	4.18663	0.931422	0.899046	0.0525419	0.899046	3	-0.469772	-0.121235	-2.29367
g12932	scaffold_4	55869873	74.9415	3.72937e-16	1.99713e-14	3.49444	0.151903	2.86621e-05	10.4618	0.151932	0.151903	0.0502178	0.151903	3	0.271854	-0.0193368	0.904015
g19881	scaffold_3	69409681	74.9356	3.74031e-16	1.99713e-14	3.16903	0.137323	0.000460796	7.86635	0.137784	0.137323	0.0242484	0.137323	3	0.989925	0.519206	0.362206
g3098	scaffold_1	19553627	74.9126	3.78296e-16	2.01262e-14	9.72325	0.419095	0.00365554	5.92348	0.42275	0.419095	0.0247873	0.419095	3	-0.674176	-0.0303376	1.06138
g20585	scaffold_6	6504336	74.9003	3.80597e-16	2.01758e-14	2.18222	0.0942007	0.000678366	7.424	0.094879	0.0942007	0.0219492	0.0942007	3	0.707464	0.285317	-0.0242667
g19539	scaffold_3	63691956	74.8326	3.93528e-16	2.07865e-14	2.14769	0.0925813	0.00079672	7.24282	0.093378	0.0925813	0.0211354	0.0925813	3	0.530311	0.138181	-0.28199
g27702	scaffold_2	85495634	74.7726	4.05356e-16	2.13348e-14	9.07564	0.392827	0.00176565	6.61289	0.394593	0.392827	0.0204521	0.392827	3	0.251029	0.212039	-1.21677
g24927	scaffold_2	40665717	74.7542	4.09054e-16	2.14528e-14	2.40856	0.103942	0.000777996	7.22078	0.10472	0.103942	0.0210518	0.103942	3	0.796477	0.313044	0.0826887
g18706	scaffold_3	51214676	74.716	4.16834e-16	2.17833e-14	3.17921	0.137227	0.000999285	7.09837	0.138227	0.137227	0.0206693	0.137227	3	0.898873	0.761725	0.329468
g26206	scaffold_2	60818334	74.6639	4.27698e-16	2.21936e-14	5.06665	0.219084	0.00120544	6.89019	0.220289	0.219084	0.0203587	0.219084	3	-1.21069	-0.271452	-0.479632
g5381	scaffold_1	51698311	74.6664	4.27163e-16	2.21936e-14	4.44198	0.192744	0.000385417	8.03849	0.19313	0.192744	0.0252198	0.192744	3	0.685333	0.335504	-0.453829
g10290	scaffold_4	13950376	74.6109	4.39031e-16	2.26815e-14	7.54437	0.327709	0.000306636	9.59757	0.328016	0.327709	0.0381215	0.327709	3	1.52376	0.900631	0.613843
g9652	scaffold_4	3682213	74.6056	4.40178e-16	2.26815e-14	4.35688	0.188816	0.000613938	7.60536	0.18943	0.188816	0.0228856	0.188816	3	0.807441	0.274241	-0.329397
g25556	scaffold_2	49153865	74.5302	4.5686e-16	2.3459e-14	5.79722	0.248249	0.003804	5.71614	0.252053	0.248249	0.0275686	0.248249	3	1.09476	0.572443	1.21288
g18878	scaffold_3	54043166	74.5147	4.60389e-16	2.35207e-14	11.3243	0.490083	0.00227828	6.28425	0.492361	0.490083	0.0217929	0.490083	3	-0.32736	-0.244131	1.33533
g22891	scaffold_2	10225470	74.5109	4.61252e-16	2.35207e-14	6.68697	0.287288	0.00344944	5.80896	0.290738	0.287288	0.0261669	0.287288	3	1.42141	0.683569	0.431954
g17074	scaffold_3	26653442	74.4811	4.68086e-16	2.37868e-14	5.12297	0.222328	0.000410295	8.01385	0.222738	0.222328	0.0250766	0.222328	3	0.629543	0.0604455	-0.645426
g14928	scaffold_5	21462056	74.4444	4.76627e-16	2.41377e-14	4.76551	0.206819	0.00037733	8.04537	0.207196	0.206819	0.02526	0.206819	3	0.770974	-0.222259	-0.353283
g22894	scaffold_2	10251798	74.3877	4.9016e-16	2.4738e-14	12.2095	0.528855	0.00199358	6.54468	0.530849	0.528855	0.0205962	0.528855	3	1.2942	0.567665	-0.592018
g20363	scaffold_6	3970856	74.3018	5.11369e-16	2.57203e-14	5.67706	0.241518	0.00531084	5.40358	0.246829	0.241518	0.0334393	0.241518	3	1.08281	0.806095	1.23081
g19854	scaffold_3	69055883	74.2837	5.15956e-16	2.58115e-14	16.3304	0.700704	0.00931247	4.99975	0.710017	0.700704	0.0402403	0.700704	3	1.57041	0.0386818	-0.615861
g3590	scaffold_1	26909162	74.2809	5.16685e-16	2.58115e-14	4.6556	0.201014	0.00140296	6.74179	0.202417	0.201014	0.0203221	0.201014	3	1.02467	0.641497	0.0322861
g16661	scaffold_3	20474115	74.2622	5.2147e-16	2.59625e-14	4.97697	0.216317	7.30518e-05	9.7097	0.21639	0.216317	0.0394346	0.216317	3	1.25684	0.637717	0.572922
g26424	scaffold_2	64779714	74.25	5.24625e-16	2.60317e-14	10.468	0.448804	0.0063248	5.28228	0.455129	0.448804	0.035787	0.448804	3	1.80544	1.10918	1.07808
g10371	scaffold_4	15164626	74.2242	5.31334e-16	2.61882e-14	3.07475	0.131307	0.00237738	6.16779	0.133685	0.131307	0.022642	0.131307	3	0.801307	0.202801	-0.101044
g13657	scaffold_5	2375763	74.2249	5.31155e-16	2.61882e-14	6.30501	0.272918	0.00121333	6.82111	0.274131	0.272918	0.0203203	0.272918	3	1.22048	0.571462	0.0107324
g26951	scaffold_2	73378084	74.2156	5.33598e-16	2.62121e-14	1.51472	0.065244	0.00061335	7.46669	0.0658573	0.065244	0.0221643	0.065244	3	0.317003	0.0817784	-0.369186
g25004	scaffold_2	41941174	74.183	5.42261e-16	2.65492e-14	16.9146	0.718155	0.0172635	4.91407	0.735419	0.718155	0.0414151	0.718155	3	-0.413458	-0.318106	-2.10543
g7436	scaffold_1	84003350	74.1689	5.46035e-16	2.66454e-14	4.43028	0.192081	0.000539634	7.63999	0.192621	0.192081	0.0230653	0.192081	3	0.499505	-0.350996	-0.623733
g10022	scaffold_4	9729013	74.118	5.59932e-16	2.70262e-14	1.82622	0.0792125	0.000188193	8.64986	0.0794007	0.0792125	0.0292838	0.0792125	3	-0.74331	-0.216056	-0.331598
g11063	scaffold_4	25382818	74.1306	5.56454e-16	2.70262e-14	4.31154	0.187024	0.000434521	7.86718	0.187458	0.187024	0.0242529	0.187024	3	1.11513	0.348624	0.270455
g11527	scaffold_4	33208641	74.1249	5.58027e-16	2.70262e-14	94.3951	3.88055	0.223586	2.6287	4.10413	3.88055	0.136309	3.88055	3	4.84412	1.36245	0.191819
g24940	scaffold_2	40953999	74.1135	5.61174e-16	2.70262e-14	1.46554	0.063366	0.000353005	8.03966	0.063719	0.063366	0.0252267	0.063366	3	0.538776	0.271194	-0.0784072
g12541	scaffold_4	49039156	74.1037	5.63887e-16	2.70684e-14	5.01962	0.211993	0.00625127	5.22429	0.218244	0.211993	0.0368263	0.211993	3	0.808417	0.514532	1.22943
g22692	scaffold_2	7190661	74.0965	5.65882e-16	2.7076e-14	7.06785	0.306276	0.00102153	7.24817	0.307298	0.306276	0.0211564	0.306276	3	-0.720247	-0.281347	-1.40563
g15738	scaffold_3	4050457	74.0377	5.82567e-16	2.77841e-14	3.53316	0.15165	0.00196583	6.30263	0.153616	0.15165	0.0216739	0.15165	3	-1.03216	-0.309153	-0.408805
g24960	scaffold_2	41371716	73.9941	5.95209e-16	2.82955e-14	2.89663	0.123553	0.00238737	6.12074	0.125941	0.123553	0.0230243	0.123553	3	-0.603713	-0.195044	0.335385
g22694	scaffold_2	7211713	73.9805	5.99236e-16	2.83043e-14	17.4057	0.753423	0.00334613	5.95028	0.756769	0.753423	0.024528	0.753423	3	-0.880953	-0.32239	1.37749
g3750	scaffold_1	31400766	73.9848	5.97965e-16	2.83043e-14	5.59346	0.242842	0.000351985	8.05724	0.243194	0.242842	0.0253297	0.242842	3	0.71343	-0.229339	-0.575001
g24834	scaffold_2	39119333	73.968	6.02934e-16	2.8388e-14	2.2266	0.0960787	0.000729942	7.28674	0.0968086	0.0960787	0.0213137	0.0960787	3	0.701957	0.385738	0.740543
g25838	scaffold_2	55175848	73.9613	6.04938e-16	2.83916e-14	2.05463	0.0883493	0.000982297	7.08655	0.0893316	0.0883493	0.0206407	0.0883493	3	0.685687	0.165183	-0.0243489
g16978	scaffold_3	24695916	73.8605	6.3577e-16	2.97439e-14	3.24403	0.139824	0.00122024	6.8297	0.141045	0.139824	0.0203231	0.139824	3	0.900406	0.541092	0.855115
g14038	scaffold_5	8949826	73.8169	6.49601e-16	3.02948e-14	2.53376	0.107888	0.00227581	6.13796	0.110164	0.107888	0.0228822	0.107888	3	-0.633576	-0.0733625	-0.7032
g15329	scaffold_5	27914229	73.7916	6.57775e-16	3.05793e-14	19.3688	0.841499	0.000624369	7.79734	0.842123	0.841499	0.0238774	0.841499	3	1.9926	0.15892	-0.19822
g10750	scaffold_4	20961258	73.7705	6.64639e-16	3.08012e-14	5.20376	0.226191	5.97579e-05	9.92761	0.22625	0.226191	0.0421853	0.226191	3	-0.546165	-0.501013	0.577576
g18418	scaffold_3	46438607	73.6809	6.94677e-16	3.19668e-14	1.58939	0.0685694	0.00053476	7.61162	0.0691041	0.0685694	0.0229182	0.0685694	3	0.437831	0.212043	-0.243149
g22775	scaffold_2	8590037	73.6798	6.95056e-16	3.19668e-14	2.73208	0.115912	0.00287428	6.0435	0.118786	0.115912	0.0236881	0.115912	3	0.660854	0.183712	-0.23904
g24179	scaffold_2	30348490	73.6762	6.96298e-16	3.19668e-14	9.35509	0.406449	0.00029413	8.41597	0.406743	0.406449	0.0276054	0.406449	3	-1.28302	-0.0654515	0.319544
g12518	scaffold_4	48630626	73.6499	7.05401e-16	3.22841e-14	4.83465	0.208529	0.00167319	6.61962	0.210202	0.208529	0.0204409	0.208529	3	-0.933288	-0.106968	-0.920761
g15652	scaffold_3	2839066	73.595	7.24759e-16	3.29654e-14	9.04634	0.393161	0.00015829	8.98385	0.393319	0.393161	0.0319902	0.393161	3	1.13882	0.478874	-0.483572
g3779	scaffold_1	31893829	73.5975	7.23889e-16	3.29654e-14	45.1165	1.90259	0.0589991	4.29354	1.96159	1.90259	0.0504093	1.90259	3	1.30965	0.921485	-2.14749
g13160	scaffold_4	58698196	73.5848	7.28424e-16	3.30301e-14	1.18287	0.0508158	0.000613115	7.48044	0.0514289	0.0508158	0.0222347	0.0508158	3	0.299155	0.00447659	-0.320676
g22892	scaffold_2	10241586	73.5414	7.44174e-16	3.36408e-14	10.0136	0.435349	2.25797e-05	10.8408	0.435372	0.435349	0.0572632	0.435349	3	-0.731092	-0.583569	0.874897
g21870	scaffold_6	27529046	73.5114	7.55287e-16	3.40387e-14	5.77464	0.248456	0.00261577	6.0341	0.251072	0.248456	0.0237712	0.248456	3	1.24681	0.607277	1.05111
g18356	scaffold_3	45299666	73.5003	7.59433e-16	3.41213e-14	46.2594	1.95208	0.0592008	4.47167	2.01128	1.95208	0.0474355	1.95208	3	-1.35062	-1.30106	-3.75477
g10850	scaffold_4	22176985	73.4546	7.76744e-16	3.4742e-14	2.41866	0.104892	0.000267019	8.32521	0.105159	0.104892	0.0269973	0.104892	3	0.356982	0.000661844	0.75135
g14000	scaffold_5	8414808	73.4453	7.80323e-16	3.4742e-14	2.80151	0.120466	0.0013383	6.72732	0.121805	0.120466	0.0203284	0.120466	3	0.817253	0.409192	0.0234153
g14367	scaffold_5	12776386	73.4498	7.78575e-16	3.4742e-14	5.23727	0.226671	0.00103626	7.0349	0.227707	0.226671	0.0205352	0.226671	3	0.845243	0.236025	-0.416011
g23581	scaffold_2	21183987	73.4114	7.93503e-16	3.52225e-14	3.20691	0.138553	0.000877766	7.12142	0.139431	0.138553	0.0207296	0.138553	3	0.155375	0.0519823	0.883367
g18740	scaffold_3	51889983	73.3966	7.99302e-16	3.53733e-14	23.3915	1.01335	0.00366949	6.05683	1.01702	1.01335	0.0235709	1.01335	3	-1.00322	-0.451823	1.58485
g17807	scaffold_3	37353714	73.3891	8.02255e-16	3.53977e-14	2.62545	0.11243	0.00172003	6.49881	0.11415	0.11243	0.0207268	0.11243	3	0.693236	0.5141	-0.0570144
g11729	scaffold_4	35753781	73.3729	8.08694e-16	3.55753e-14	6.47343	0.279816	0.00163753	6.64628	0.281453	0.279816	0.0204016	0.279816	3	0.974145	0.152792	-0.424308
g12363	scaffold_4	45596314	73.2672	8.51992e-16	3.73685e-14	17.4254	0.756101	0.00152542	6.80383	0.757626	0.756101	0.0203162	0.756101	3	-0.905105	-1.11542	0.986429
g16484	scaffold_3	17160288	73.245	8.61354e-16	3.7667e-14	25.0661	1.05842	0.0314092	4.37688	1.08983	1.05842	0.048943	1.05842	3	1.79615	0.867923	-0.88939
g15072	scaffold_5	23647354	73.2283	8.68518e-16	3.78679e-14	24.9687	1.0853	0.00029214	8.85409	1.08559	1.0853	0.0308922	1.0853	3	1.5663	0.195848	-1.24233
g18731	scaffold_3	51789103	73.2185	8.72729e-16	3.79392e-14	1.95033	0.0840548	0.000742403	7.31407	0.0847972	0.0840548	0.0214315	0.0840548	3	-0.752695	-0.199045	-0.406149
g26539	scaffold_2	67260344	73.1321	9.10728e-16	3.94747e-14	1.8349	0.0792752	0.000503293	7.78721	0.0797785	0.0792752	0.0238239	0.0792752	3	0.634068	0.416261	0.0141622
g15762	scaffold_3	4471690	73.1183	9.16951e-16	3.96279e-14	16.3271	0.695532	0.0143436	4.7987	0.709876	0.695532	0.0429433	0.695532	3	-0.853349	-0.200347	-2.06219
g19407	scaffold_3	61944003	73.0997	9.25373e-16	3.9761e-14	4.28302	0.183822	0.00239679	6.04579	0.186218	0.183822	0.0236679	0.183822	3	0.769103	0.565528	1.14038
g25076	scaffold_2	43182874	73.0996	9.25428e-16	3.9761e-14	8.13341	0.351666	0.00196091	6.55717	0.353627	0.351666	0.0205655	0.351666	3	0.016409	-0.151437	-1.34881
g10526	scaffold_4	17943230	73.0879	9.30783e-16	3.98749e-14	1.61537	0.0696131	0.000620312	7.46655	0.0702334	0.0696131	0.0221636	0.0696131	3	0.334852	0.04194	-0.379473
g11719	scaffold_4	35635683	73.0447	9.50842e-16	4.06161e-14	1.95881	0.0838985	0.00126731	6.75905	0.0851658	0.0838985	0.0203171	0.0838985	3	-0.349345	-0.241813	0.377701
g10914	scaffold_4	23043654	72.9973	9.73335e-16	4.14568e-14	7.43131	0.322787	0.000313343	8.29879	0.323101	0.322787	0.0268246	0.322787	3	1.41314	0.526407	0.184417
g6440	scaffold_1	66305896	72.9886	9.77537e-16	4.15158e-14	1.78587	0.0773219	0.000324624	8.24269	0.0776466	0.0773219	0.026464	0.0773219	3	0.693746	0.345867	0.103852
g11485	scaffold_4	32720599	72.9641	9.8939e-16	4.18984e-14	5.05117	0.218067	0.00154919	6.62551	0.219616	0.218067	0.0204315	0.218067	3	1.17316	0.626115	0.211599
g12926	scaffold_4	55830853	72.952	9.95322e-16	4.20288e-14	5.23883	0.221029	0.00674607	5.13079	0.227775	0.221029	0.038327	0.221029	3	1.2448	0.755919	0.416287
g14812	scaffold_5	19122401	72.9315	1.00545e-15	4.2335e-14	2.05839	0.0890885	0.000406828	7.89939	0.0894953	0.0890885	0.0244296	0.0890885	3	0.680323	0.277359	-0.0328164
g12558	scaffold_4	49291725	72.9149	1.01373e-15	4.24743e-14	1.64211	0.0709159	0.000480341	7.68239	0.0713962	0.0709159	0.0232818	0.0709159	3	0.371046	0.0473295	-0.350969
g18851	scaffold_3	53572458	72.9116	1.01536e-15	4.24743e-14	3.27564	0.141444	0.000975391	7.08122	0.142419	0.141444	0.0206284	0.141444	3	1.01341	0.456358	0.408595
g7429	scaffold_1	83829002	72.9076	1.0174e-15	4.24743e-14	12.7852	0.552386	0.0034917	6.00552	0.555878	0.552386	0.0240267	0.552386	3	1.90974	1.13498	0.518201
g23118	scaffold_2	13990176	72.8709	1.03596e-15	4.31269e-14	4.98336	0.216534	0.000133273	9.06753	0.216668	0.216534	0.0327318	0.216534	3	1.21105	0.691364	0.368226
g17823	scaffold_3	37484636	72.7727	1.08737e-15	4.51397e-14	2.19126	0.0949975	0.000274649	8.25093	0.0952721	0.0949975	0.0265165	0.0949975	3	0.829985	0.441183	0.360805
g7091	scaffold_1	77655352	72.739	1.1056e-15	4.57673e-14	1.86365	0.0787831	0.002245	6.54916	0.0810281	0.0787831	0.020585	0.0787831	3	0.413021	0.367092	0.771372
g24532	scaffold_2	36325925	72.733	1.10887e-15	4.57741e-14	9.18628	0.399155	0.000248513	8.49176	0.399403	0.399155	0.0281312	0.399155	3	-0.236891	-0.19702	1.23426
g11067	scaffold_4	25410101	72.7057	1.12394e-15	4.62669e-14	2.11128	0.0916223	0.000172572	8.79658	0.0917949	0.0916223	0.0304249	0.0916223	3	0.655386	0.585117	0.0936662
g23634	scaffold_2	22278126	72.6981	1.12812e-15	4.63095e-14	1.63882	0.0698555	0.00139731	6.6836	0.0712529	0.0698555	0.0203596	0.0698555	3	-0.692223	-0.165443	-0.252003
g21246	scaffold_6	17651566	72.6838	1.13614e-15	4.63803e-14	1.46163	0.0629969	0.000552026	7.54375	0.0635489	0.0629969	0.0225633	0.0629969	3	0.526497	0.168253	-0.113391
g9659	scaffold_4	3814205	72.6885	1.13352e-15	4.63803e-14	3.62985	0.156795	0.00102457	7.06918	0.157819	0.156795	0.0206016	0.156795	3	0.382665	-0.0276376	-0.674083
g20660	scaffold_6	7592748	72.6439	1.15874e-15	4.71721e-14	1.86126	0.0804381	0.000486351	9.24516	0.0809245	0.0804381	0.034399	0.0804381	3	0.698457	0.393473	0.0980292
g18509	scaffold_3	47813491	72.6204	1.17223e-15	4.74593e-14	5.8504	0.254173	0.000192283	8.64913	0.254365	0.254173	0.0292782	0.254173	3	1.00911	0.390024	-0.273496
g19851	scaffold_3	69020066	72.6221	1.17127e-15	4.74593e-14	2.27207	0.0984398	0.000345941	8.03756	0.0987857	0.0984398	0.0252143	0.0984398	3	0.722378	0.297365	-0.0196151
g22578	scaffold_2	5771836	72.6118	1.17718e-15	4.75025e-14	1.40718	0.0601603	0.00102128	7.03378	0.0611816	0.0601603	0.0205333	0.0601603	3	0.663648	0.273185	0.245234
g23518	scaffold_2	20287756	72.6074	1.17974e-15	4.75025e-14	1.7933	0.0773106	0.000659068	7.35902	0.0779697	0.0773106	0.0216357	0.0773106	3	-0.00964723	0.213193	0.649034
g20173	scaffold_6	283421	72.5811	1.19516e-15	4.78617e-14	2.6684	0.115253	0.000764132	7.28523	0.116017	0.115253	0.0213073	0.115253	3	0.81152	0.532789	0.781565
g27138	scaffold_2	76071840	72.5847	1.19308e-15	4.78617e-14	1.82403	0.0783181	0.000987563	6.94297	0.0793057	0.0783181	0.0204094	0.0783181	3	0.716081	0.283653	0.133359
g11284	scaffold_4	29006856	72.5432	1.21773e-15	4.86335e-14	9.98581	0.43235	0.00181615	6.53596	0.434166	0.43235	0.0206189	0.43235	3	1.29853	0.573359	-0.3677
g23256	scaffold_2	16283376	72.4978	1.24532e-15	4.96008e-14	11.22	0.487366	0.000461757	7.86048	0.487828	0.487366	0.0242164	0.487366	3	1.65611	0.0563472	0.445527
g10955	scaffold_4	23634719	72.4716	1.2615e-15	5.01099e-14	7.91926	0.344147	0.000169082	8.95631	0.344316	0.344147	0.031752	0.344147	3	1.12781	0.356955	-0.393415
g22784	scaffold_2	8740901	72.4403	1.28116e-15	5.0754e-14	2.86085	0.122241	0.00214397	6.2038	0.124385	0.122241	0.0223634	0.122241	3	-0.919138	-0.243108	-0.37111
g12178	scaffold_4	43109417	72.4182	1.29518e-15	5.0899e-14	3.4046	0.143296	0.00473035	5.51408	0.148026	0.143296	0.0312473	0.143296	3	-1.00953	-0.279749	-0.439373
g17548	scaffold_3	33756497	72.4224	1.2925e-15	5.0899e-14	14.2072	0.614482	0.00322187	6.12218	0.617704	0.614482	0.0230123	0.614482	3	1.46585	0.626396	-0.552549
g26686	scaffold_2	69587127	72.4222	1.29263e-15	5.0899e-14	2.6306	0.114021	0.000352843	8.13961	0.114374	0.114021	0.0258229	0.114021	3	0.82844	0.325978	0.0815945
g14490	scaffold_5	14346452	72.3429	1.34421e-15	5.26787e-14	1.54147	0.0668139	0.000206689	8.62474	0.0670206	0.0668139	0.0290954	0.0668139	3	0.628889	0.275581	0.0475219
g19600	scaffold_3	64552302	72.3377	1.34762e-15	5.26787e-14	4.71913	0.204728	0.000451756	7.88288	0.20518	0.204728	0.0243388	0.204728	3	1.10366	0.48319	0.10264
g22047	scaffold_6	29673204	72.3237	1.35695e-15	5.29032e-14	1.98689	0.0850854	0.00130116	6.74565	0.0863865	0.0850854	0.0203208	0.0850854	3	-0.76842	-0.210042	-0.314147
g14383	scaffold_5	12968007	72.3119	1.36491e-15	5.30731e-14	5.97232	0.251044	0.00862162	4.97272	0.259666	0.251044	0.0406162	0.251044	3	1.29471	0.536988	0.239712
g16736	scaffold_3	21322786	72.2981	1.37423e-15	5.3204e-14	4.26331	0.180656	0.00470557	5.49741	0.185361	0.180656	0.031575	0.180656	3	1.12911	0.393287	0.345978
g22826	scaffold_2	9338467	72.2962	1.3755e-15	5.3204e-14	3.06236	0.131106	0.00204028	6.27409	0.133146	0.131106	0.0218606	0.131106	3	0.679293	0.0695736	-0.274865
g13773	scaffold_5	5098926	72.1591	1.47178e-15	5.66502e-14	10.3849	0.451036	0.000480954	9.02499	0.451517	0.451036	0.0323514	0.451036	3	0.931702	0.411676	-0.822626
g26041	scaffold_2	58230960	72.1531	1.47613e-15	5.66502e-14	24.2343	1.02263	0.0310364	4.10485	1.05366	1.02263	0.0544111	1.02263	3	1.42707	0.425563	-1.30378
g27188	scaffold_2	76907252	72.1571	1.47322e-15	5.66502e-14	1.41997	0.0615557	0.000182041	8.66638	0.0617378	0.0615557	0.0294087	0.0615557	3	0.588098	0.416563	0.581525
g14959	scaffold_5	21801059	72.1405	1.48529e-15	5.68537e-14	6.31104	0.274311	8.18196e-05	9.53901	0.274393	0.274311	0.0374616	0.274311	3	-0.546957	-0.25712	0.797044
g25173	scaffold_2	44628695	72.1296	1.49333e-15	5.70136e-14	8.23102	0.357211	0.00065924	7.57715	0.35787	0.357211	0.0227382	0.357211	3	0.863355	0.365814	-0.703421
g10718	scaffold_4	20659856	72.1183	1.50164e-15	5.71827e-14	4.94614	0.205664	0.00938562	4.79189	0.215049	0.205664	0.0430325	0.205664	3	-0.314922	-0.0229328	0.875543
g6452	scaffold_1	66514195	72.1062	1.51065e-15	5.73773e-14	1.37299	0.0593167	0.00037846	7.91813	0.0596952	0.0593167	0.0245335	0.0593167	3	0.540208	0.381247	0.603891
g27343	scaffold_2	79650555	72.0969	1.51759e-15	5.7493e-14	2.94549	0.127385	0.000679943	7.35504	0.128065	0.127385	0.0216171	0.127385	3	0.871343	0.420149	0.089619
g10738	scaffold_4	20804056	72.0422	1.55913e-15	5.89151e-14	3.24636	0.139685	0.00146178	6.74822	0.141146	0.139685	0.0203199	0.139685	3	-0.971559	-0.294431	-0.266258
g20177	scaffold_6	335906	72.0308	1.56786e-15	5.90936e-14	2.70931	0.115747	0.00204916	6.40864	0.117796	0.115747	0.021083	0.115747	3	-0.889672	-0.246735	-0.278756
g22781	scaffold_2	8657798	71.9803	1.60741e-15	6.04295e-14	5.53073	0.238223	0.00224313	6.29105	0.240466	0.238223	0.0217483	0.238223	3	0.890074	0.431477	1.24076
g21954	scaffold_6	28480462	71.9705	1.61525e-15	6.05697e-14	9.8326	0.416068	0.0114361	4.73609	0.427505	0.416068	0.0437646	0.416068	3	-0.997914	-0.378667	0.724756
g23948	scaffold_2	26664906	71.9652	1.61944e-15	6.05729e-14	14.3078	0.609755	0.012321	4.82483	0.622076	0.609755	0.0426002	0.609755	3	0.891423	0.812588	2.10875
g25935	scaffold_2	56543317	71.9478	1.63343e-15	6.09413e-14	3.22351	0.138366	0.00178673	6.41597	0.140153	0.138366	0.0210487	0.138366	3	-0.991397	-0.336976	-0.501779
g9996	scaffold_4	9310412	71.8712	1.69632e-15	6.31278e-14	4.28073	0.180664	0.00545441	5.28457	0.186119	0.180664	0.0357446	0.180664	3	0.438177	0.474315	1.15316
g23252	scaffold_2	16246919	71.8484	1.7155e-15	6.36808e-14	230.975	9.97271	0.0696935	4.38961	10.0424	9.97271	0.0487315	9.97271	3	6.60539	-0.186177	-0.841316
g25954	scaffold_2	57030373	71.8274	1.73335e-15	6.4182e-14	2.67471	0.114844	0.00144804	6.67682	0.116292	0.114844	0.0203661	0.114844	3	-0.886533	-0.228571	-0.362912
g15405	scaffold_5	29780982	71.7873	1.768e-15	6.53009e-14	2.95374	0.128249	0.000174534	8.76476	0.128423	0.128249	0.0301714	0.128249	3	0.887228	0.504873	0.773518
g8489	scaffold_1	98661856	71.7642	1.78822e-15	6.58825e-14	10.0564	0.437031	0.000205099	8.71175	0.437236	0.437031	0.0297564	0.437031	3	0.593314	0.199922	1.63593
g11276	scaffold_4	28765059	71.7385	1.81107e-15	6.6558e-14	2.65182	0.115117	0.000179508	8.7039	0.115297	0.115117	0.0296958	0.115117	3	-0.886798	-0.243854	-0.396866
g26191	scaffold_2	60508448	71.7088	1.83779e-15	6.7372e-14	15.6316	0.678523	0.00111202	7.15824	0.679635	0.678523	0.0208377	0.678523	3	1.9436	1.04865	0.115618
g14469	scaffold_5	14109646	71.6547	1.88746e-15	6.9021e-14	1.92281	0.0812531	0.00234756	6.18172	0.0836006	0.0812531	0.0225327	0.0812531	3	-0.69148	-0.211638	-0.0268828
g10393	scaffold_4	15407708	71.5307	2.00648e-15	7.24991e-14	2.09508	0.0908525	0.000237836	8.38637	0.0910903	0.0908525	0.0274045	0.0908525	3	0.438873	0.126422	-0.364957
g11312	scaffold_4	30000136	71.5396	1.99768e-15	7.24991e-14	8.30318	0.360686	0.000322294	8.18324	0.361008	0.360686	0.0260909	0.360686	3	1.32091	0.399005	-0.153958
g11874	scaffold_4	38396923	71.538	1.99927e-15	7.24991e-14	4.75684	0.204641	0.002178	6.32794	0.206819	0.204641	0.0215176	0.204641	3	0.540472	0.25723	-0.633722
g17072	scaffold_3	26625936	71.53	2.00717e-15	7.24991e-14	2.99295	0.129127	0.00100166	7.47759	0.130128	0.129127	0.0222201	0.129127	3	0.939021	0.42831	0.249677
g19792	scaffold_3	68316972	71.5479	1.98955e-15	7.24991e-14	55.7794	2.42224	0.00294552	6.44883	2.42519	2.42224	0.0209063	2.42224	3	3.72705	0.270921	0.822197
g10372	scaffold_4	15181067	71.4726	2.06482e-15	7.43992e-14	4.27845	0.184348	0.00167119	6.46976	0.18602	0.184348	0.0208256	0.184348	3	1.06186	0.3749	0.118722
g10508	scaffold_4	17511266	71.4455	2.09263e-15	7.52172e-14	1.88865	0.081702	0.000413239	7.90622	0.0821152	0.081702	0.0244674	0.081702	3	0.524447	0.288062	-0.192829
g17367	scaffold_3	31108166	71.3965	2.14376e-15	7.68678e-14	4.20725	0.182517	0.00040685	7.96851	0.182924	0.182517	0.0248167	0.182517	3	0.58662	0.03721	-0.56678
g21834	scaffold_6	26880768	71.2848	2.26517e-15	8.10239e-14	2.52878	0.109751	0.000195972	8.64265	0.109947	0.109751	0.0292294	0.109751	3	-0.867424	-0.246749	-0.400754
g17437	scaffold_3	32010879	71.2605	2.29249e-15	8.14322e-14	1.9364	0.0833186	0.000872619	7.15835	0.0841913	0.0833186	0.0208381	0.0833186	3	-0.754329	-0.240179	-0.219508
g18780	scaffold_3	52222077	71.2687	2.28326e-15	8.14322e-14	1.56461	0.0668506	0.00117617	6.86149	0.0680267	0.0668506	0.0203386	0.0668506	3	-0.197978	-0.206583	0.408921
g22634	scaffold_2	6546406	71.2599	2.29317e-15	8.14322e-14	1.47668	0.0639625	0.000241145	8.37246	0.0642037	0.0639625	0.027311	0.0639625	3	-0.632617	-0.150937	-0.413963
g18767	scaffold_3	52118972	71.2376	2.31858e-15	8.19399e-14	9.67821	0.406571	0.0142208	4.51212	0.420792	0.406571	0.0468332	0.406571	3	-0.978154	-0.406244	0.720948
g22594	scaffold_2	5916421	71.2398	2.31601e-15	8.19399e-14	1.70332	0.0725454	0.00151177	6.64707	0.0740572	0.0725454	0.0204006	0.0725454	3	-0.723682	-0.246003	-0.339919
g21232	scaffold_6	17485776	71.2313	2.32576e-15	8.19971e-14	1.66533	0.0719762	0.000429646	7.88411	0.0724058	0.0719762	0.0243455	0.0719762	3	0.51803	0.387449	0.700432
g16611	scaffold_3	19615715	71.2081	2.35255e-15	8.23503e-14	59.3934	2.4443	0.138022	3.04698	2.58232	2.4443	0.0975885	2.4443	3	-0.86599	-0.11206	-3.78561
g16684	scaffold_3	20676677	71.2093	2.3512e-15	8.23503e-14	7.59941	0.328919	0.00149037	6.75224	0.330409	0.328919	0.0203188	0.328919	3	1.45671	0.572601	0.267897
g7123	scaffold_1	78465877	71.2129	2.34702e-15	8.23503e-14	27.061	1.14011	0.0364596	4.13124	1.17657	1.14011	0.0537826	1.14011	3	1.75513	0.92121	-1.01926
g16177	scaffold_3	11166511	71.185	2.3795e-15	8.30965e-14	6.32188	0.273514	0.0013504	6.92318	0.274864	0.273514	0.0203884	0.273514	3	0.609079	0.216505	-0.763725
g26405	scaffold_2	64441049	71.1707	2.39629e-15	8.34851e-14	2.14886	0.0927459	0.000682637	7.32349	0.0934286	0.0927459	0.0214733	0.0927459	3	0.667578	0.362241	-0.050996
g22697	scaffold_2	7255759	71.0528	2.53985e-15	8.80701e-14	84.6181	3.67474	0.00430959	6.55326	3.67905	3.67474	0.0205749	3.67474	3	-2.44697	-3.1549	1.37875
g14975	scaffold_5	22060709	71.0153	2.58726e-15	8.95033e-14	9.66334	0.417192	0.00295314	6.00484	0.420145	0.417192	0.0240328	0.417192	3	-0.776459	-0.291561	0.919697
g25893	scaffold_2	56095249	71.0069	2.59798e-15	8.96636e-14	1.25577	0.053523	0.00107572	6.91362	0.0545987	0.053523	0.0203791	0.053523	3	-0.603028	-0.161312	-0.159843
g10149	scaffold_4	12164434	70.9917	2.61751e-15	9.01269e-14	3.27314	0.141066	0.00124386	6.80915	0.14231	0.141066	0.0203172	0.141066	3	-0.939624	-0.262206	-0.149128
g27651	scaffold_2	84625328	70.9556	2.66449e-15	9.15304e-14	2.40445	0.102578	0.00196368	6.33596	0.104541	0.102578	0.0214699	0.102578	3	0.460347	0.202417	0.825131
g3703	scaffold_1	30390391	70.9466	2.67631e-15	9.17228e-14	2.49408	0.108122	0.00031642	8.16399	0.108438	0.108122	0.0259721	0.108122	3	0.772197	0.0476909	0.436113
g26174	scaffold_2	60314858	70.9083	2.72736e-15	9.32556e-14	1.70405	0.0736073	0.000481615	7.74281	0.0740889	0.0736073	0.0235915	0.0736073	3	0.719136	0.320413	0.228911
g6700	scaffold_1	70763028	70.9019	2.73601e-15	9.33347e-14	1.58053	0.0684877	0.000230951	8.46106	0.0687186	0.0684877	0.0279162	0.0684877	3	-0.622689	-0.206947	-0.535741
g16494	scaffold_3	17302121	70.8781	2.76835e-15	9.42198e-14	2.85468	0.122977	0.0011394	6.88375	0.124116	0.122977	0.0203537	0.122977	3	-0.910522	-0.247396	-0.282751
g11179	scaffold_4	27341071	70.8698	2.77961e-15	9.43849e-14	6.01431	0.256636	0.00485514	5.5214	0.261492	0.256636	0.0311039	0.256636	3	1.33155	0.879706	0.949431
g11213	scaffold_4	27740447	70.8258	2.84066e-15	9.62365e-14	2.22495	0.0955332	0.00120374	6.78295	0.0967369	0.0955332	0.0203145	0.0955332	3	0.663967	0.463874	0.775444
g27640	scaffold_2	84495429	70.807	2.86706e-15	9.6908e-14	3.14499	0.136193	0.000545413	7.66453	0.136739	0.136193	0.0231912	0.136193	3	0.639011	-0.257346	-0.180751
g19807	scaffold_3	68404636	70.7784	2.90781e-15	9.80604e-14	1.08469	0.0466421	0.000518496	7.73657	0.0471605	0.0466421	0.0235592	0.0466421	3	0.308571	0.116957	-0.269934
g19660	scaffold_3	65839302	70.7652	2.92675e-15	9.84738e-14	17.4842	0.758836	0.00134633	6.94759	0.760182	0.758836	0.0204146	0.758836	3	1.64325	0.497419	-0.624756
g22756	scaffold_2	8055188	70.7477	2.95211e-15	9.91007e-14	1.67781	0.0713717	0.00157668	6.62777	0.0729484	0.0713717	0.020428	0.0713717	3	-0.691688	-0.227356	-0.462092
g8206	scaffold_1	95576349	70.7289	2.97968e-15	9.97989e-14	36.055	1.55236	0.015247	4.70148	1.56761	1.55236	0.0442209	1.55236	3	2.83987	0.874686	-0.160715
g6841	scaffold_1	73373007	70.72	2.99285e-15	1.00013e-13	18.2239	0.772489	0.0198557	4.41389	0.792344	0.772489	0.0483364	0.772489	3	1.62603	1.13718	-0.487532
g26819	scaffold_2	71441599	70.6876	3.04091e-15	1.01389e-13	2.06748	0.0886153	0.00127528	6.69858	0.0898906	0.0886153	0.0203468	0.0886153	3	0.456264	-0.170168	-0.299394
g12458	scaffold_4	47544019	70.6443	3.10656e-15	1.03344e-13	119.286	5.12979	0.056557	4.65386	5.18634	5.12979	0.0448553	5.12979	3	2.82592	2.41334	-2.60313
g18357	scaffold_3	45308546	70.6117	3.15699e-15	1.04785e-13	16.1904	0.69883	0.00509825	5.87392	0.703928	0.69883	0.0253324	0.69883	3	0.0340539	-0.702154	-1.94035
g6963	scaffold_1	75164126	70.6024	3.1715e-15	1.0503e-13	1.77756	0.076453	0.000832198	7.15058	0.0772852	0.076453	0.0208141	0.076453	3	-0.729319	-0.215182	-0.331477
g18766	scaffold_3	52107350	70.5232	3.2977e-15	1.08965e-13	15.7445	0.655033	0.029509	3.84321	0.684542	0.655033	0.0617459	0.655033	3	-1.28777	-0.200729	0.932684
g7281	scaffold_1	81347031	70.4807	3.36769e-15	1.11028e-13	1.64138	0.0694025	0.00196167	6.39569	0.0713642	0.0694025	0.0211458	0.0694025	3	-0.699247	-0.197018	-0.350709
g27131	scaffold_2	76017084	70.4646	3.39444e-15	1.1166e-13	8.12063	0.348724	0.00434635	5.95533	0.353071	0.348724	0.0244818	0.348724	3	-1.48498	-0.716611	-0.244468
g17895	scaffold_3	38537852	70.4355	3.44345e-15	1.1302e-13	4.88831	0.205827	0.00670795	5.16898	0.212535	0.205827	0.0377351	0.205827	3	0.696613	0.0801091	-0.543188
g24973	scaffold_2	41490872	70.3964	3.51047e-15	1.14964e-13	2.07308	0.0893158	0.000818093	7.42608	0.0901339	0.0893158	0.0219596	0.0893158	3	0.732742	0.129295	0.118165
g20462	scaffold_6	5075256	70.3892	3.52295e-15	1.15117e-13	38.1091	1.63436	0.0225612	4.74381	1.65692	1.63436	0.0436632	1.63436	3	1.91464	1.63814	-1.08917
g9830	scaffold_4	7162472	70.3821	3.5354e-15	1.15268e-13	5.04231	0.215502	0.00372881	5.65856	0.219231	0.215502	0.0285435	0.215502	3	0.493112	-0.532202	-0.613467
g11174	scaffold_4	27278569	70.3064	3.66988e-15	1.19126e-13	6.57126	0.285282	0.000425243	7.96758	0.285707	0.285282	0.0248114	0.285282	3	1.27517	0.565453	0.0706379
g21073	scaffold_6	13527249	70.3067	3.66935e-15	1.19126e-13	3.93163	0.169068	0.00187294	6.48172	0.170941	0.169068	0.020783	0.169068	3	-1.08265	-0.313168	-0.469061
g18075	scaffold_3	41031960	70.2558	3.76247e-15	1.21863e-13	2.28451	0.0976234	0.00170334	6.48548	0.0993267	0.0976234	0.0207702	0.0976234	3	-0.839107	-0.361133	-0.308139
g25934	scaffold_2	56532836	70.2512	3.77101e-15	1.21872e-13	6.40275	0.277684	0.000696396	7.41296	0.27838	0.277684	0.0218947	0.277684	3	1.21682	0.592033	1.2033
g10281	scaffold_4	13827296	70.196	3.87518e-15	1.24964e-13	1.36481	0.0584851	0.000854588	7.2042	0.0593397	0.0584851	0.0209915	0.0584851	3	0.292263	0.0045878	-0.364528
g11231	scaffold_4	28256915	70.1787	3.90832e-15	1.25211e-13	15.505	0.648886	0.0252443	4.116	0.674131	0.648886	0.0541424	0.648886	3	-1.69263	-1.68998	-0.278706
g14668	scaffold_5	16833493	70.1857	3.89493e-15	1.25211e-13	2.62292	0.11191	0.00212936	6.26516	0.11404	0.11191	0.0219211	0.11191	3	-0.898938	-0.339913	-0.361613
g27662	scaffold_2	84835907	70.1815	3.90295e-15	1.25211e-13	6.23028	0.270755	0.000127047	9.09642	0.270882	0.270755	0.0329942	0.270755	3	-0.339647	-0.39426	0.846033
g22246	scaffold_2	1375056	70.1622	3.94022e-15	1.25959e-13	9.59802	0.416162	0.00114274	7.06187	0.417305	0.416162	0.0205863	0.416162	3	0.876266	0.187302	-0.850513
g11030	scaffold_4	24929421	70.1508	3.96253e-15	1.26398e-13	3.40155	0.146808	0.00108599	6.96376	0.147894	0.146808	0.0204338	0.146808	3	-0.552965	-0.0453722	0.482114
g10676	scaffold_4	20139380	70.1403	3.98312e-15	1.26507e-13	9.43693	0.409883	0.000417935	8.10971	0.410301	0.409883	0.0256419	0.409883	3	0.786641	0.232609	-0.905414
g15434	scaffold_5	30596030	70.1442	3.97538e-15	1.26507e-13	1.03391	0.0445779	0.00037486	7.94849	0.0449528	0.0445779	0.0247035	0.0445779	3	0.478422	0.196324	-0.0387156
g18832	scaffold_3	53134795	70.1324	3.99858e-15	1.26725e-13	1.55204	0.0666915	0.000788731	7.32321	0.0674802	0.0666915	0.0214721	0.0666915	3	-0.682561	-0.207618	-0.33213
g24173	scaffold_2	30201554	70.0459	4.17281e-15	1.31963e-13	6.87806	0.285244	0.0138018	4.54164	0.299046	0.285244	0.0464061	0.285244	3	-1.38937	-0.270312	-0.653021
g18761	scaffold_3	52071467	70.0334	4.19869e-15	1.32335e-13	22.2993	0.959212	0.0103241	5.00911	0.969536	0.959212	0.0401089	0.959212	3	2.49697	1.52322	0.656036
g25216	scaffold_2	45246136	70.0315	4.20254e-15	1.32335e-13	2.40063	0.103158	0.00121783	6.9147	0.104375	0.103158	0.0203801	0.103158	3	-0.835244	-0.226946	-0.441585
g11975	scaffold_4	40630301	70.021	4.22435e-15	1.32738e-13	8.86242	0.38399	0.00133216	7.24004	0.385323	0.38399	0.0211247	0.38399	3	1.54984	1.20967	0.611345
g27597	scaffold_2	83765006	70.0087	4.25001e-15	1.3326e-13	2.94948	0.125778	0.00245997	6.11871	0.128238	0.125778	0.0230412	0.125778	3	-0.910379	-0.229793	-0.228999
g15611	scaffold_3	2432005	69.9745	4.32238e-15	1.34955e-13	3.02315	0.130587	0.000854575	6.88019	0.131441	0.130587	0.020351	0.130587	3	0.784328	0.576367	0.0112118
g16199	scaffold_3	11430016	69.9769	4.31718e-15	1.34955e-13	1.98916	0.0848483	0.00163696	6.58008	0.0864853	0.0848483	0.0205143	0.0848483	3	-0.771834	-0.235518	-0.295247
g24963	scaffold_2	41404046	69.9568	4.3602e-15	1.35848e-13	1.18449	0.0498552	0.0016443	6.49031	0.0514995	0.0498552	0.0207542	0.0498552	3	0.579979	0.103292	0.258487
g14309	scaffold_5	12105236	69.9178	4.4449e-15	1.3801e-13	2.01777	0.0849634	0.00276574	5.99772	0.0877291	0.0849634	0.0240969	0.0849634	3	-0.724562	-0.0867758	-0.165793
g23172	scaffold_2	14630348	69.9162	4.4483e-15	1.3801e-13	2.61745	0.113136	0.000665823	7.35409	0.113802	0.113136	0.0216127	0.113136	3	0.610906	0.162952	-0.274663
g15122	scaffold_5	24467718	69.9032	4.47696e-15	1.38607e-13	1.63593	0.0695525	0.00157508	6.67806	0.0711276	0.0695525	0.0203649	0.0695525	3	0.64735	0.146846	0.0676009
g16480	scaffold_3	17131721	69.8955	4.49412e-15	1.38847e-13	6.0185	0.251548	0.0101258	4.67932	0.261674	0.251548	0.044515	0.251548	3	1.05609	0.47985	1.23683
g10727	scaffold_4	20711050	69.8687	4.55391e-15	1.40399e-13	1.68101	0.0728154	0.000272055	8.27524	0.0730874	0.0728154	0.0266722	0.0728154	3	0.726192	0.329213	0.308497
g23996	scaffold_2	27442434	69.8397	4.61946e-15	1.42123e-13	7.47079	0.319138	0.00567887	5.42965	0.324817	0.319138	0.0329205	0.319138	3	-1.28857	-0.190872	-1.02359
g21259	scaffold_6	17859756	69.8313	4.63844e-15	1.4241e-13	21.733	0.910483	0.0344308	3.84818	0.944914	0.910483	0.0615951	0.910483	3	-0.538439	-0.421873	1.76706
g24156	scaffold_2	29779577	69.8216	4.66078e-15	1.42502e-13	2.96766	0.128261	0.000767981	7.2527	0.129029	0.128261	0.0211742	0.128261	3	0.964311	0.420918	0.433626
g26203	scaffold_2	60787104	69.824	4.65518e-15	1.42502e-13	1.91392	0.0824545	0.000759507	7.20734	0.083214	0.0824545	0.0210027	0.0824545	3	0.31328	0.028562	0.681803
g17462	scaffold_3	32189193	69.804	4.7013e-15	1.43443e-13	3.69774	0.159671	0.00110023	6.93236	0.160771	0.159671	0.0203978	0.159671	3	1.04591	0.754962	0.580051
g18576	scaffold_3	49480975	69.7366	4.86019e-15	1.47985e-13	1.45836	0.0629621	0.000444732	7.7808	0.0634069	0.0629621	0.0237901	0.0629621	3	0.652213	0.174797	0.340869
g7334	scaffold_1	82188948	69.7245	4.88937e-15	1.48566e-13	1.67796	0.0721811	0.000773535	7.3081	0.0729546	0.0721811	0.0214054	0.0721811	3	-0.702369	-0.241651	-0.431436
g10559	scaffold_4	18365220	69.6758	5.00807e-15	1.51548e-13	1.60123	0.0682955	0.00132306	6.70583	0.0696186	0.0682955	0.0203414	0.0682955	3	0.692473	0.306541	0.463507
g14193	scaffold_5	10799246	69.6763	5.007e-15	1.51548e-13	1.1083	0.0478963	0.00029073	8.20409	0.048187	0.0478963	0.0262207	0.0478963	3	0.570798	0.259521	0.133217
g12170	scaffold_4	43050637	69.6695	5.02375e-15	1.51711e-13	2.72242	0.117882	0.000484135	7.74507	0.118366	0.117882	0.0236032	0.117882	3	-0.62215	-0.210894	-0.830229
g18704	scaffold_3	51131384	69.6558	5.05781e-15	1.52427e-13	1.36519	0.0589742	0.000382037	8.00228	0.0593562	0.0589742	0.0250098	0.0589742	3	0.468857	0.164719	-0.161102
g26945	scaffold_2	73291714	69.6064	5.18237e-15	1.55862e-13	17.6122	0.747915	0.0178335	6.50868	0.765748	0.747915	0.0206963	0.747915	3	1.94025	0.8702	-0.150888
g23505	scaffold_2	20020134	69.594	5.21425e-15	1.56502e-13	3.97876	0.171302	0.00168733	6.56285	0.172989	0.171302	0.0205522	0.171302	3	1.10069	0.546092	0.38005
g8201	scaffold_1	95441169	69.544	5.34437e-15	1.60081e-13	14.578	0.609412	0.0244131	4.03459	0.633825	0.609412	0.0562165	0.609412	3	0.363908	-0.391143	1.62899
g11877	scaffold_4	38482849	69.5229	5.40038e-15	1.61431e-13	4.72247	0.201553	0.00377168	5.84362	0.205325	0.201553	0.0257055	0.201553	3	0.974241	0.242461	-0.147955
g17270	scaffold_3	29510815	69.5144	5.4229e-15	1.61597e-13	2.12323	0.0907185	0.00159582	6.46531	0.0923144	0.0907185	0.020842	0.0907185	3	0.773398	0.28273	0.15766
g9576	scaffold_4	2083809	69.5126	5.42786e-15	1.61597e-13	2.94284	0.126755	0.00119488	6.85556	0.127949	0.126755	0.0203352	0.126755	3	0.588269	0.262582	-0.338305
g13572	scaffold_5	1040667	69.5017	5.45698e-15	1.62035e-13	1.52984	0.0657695	0.000745182	7.27528	0.0665147	0.0657695	0.0212658	0.0657695	3	0.340998	0.284626	0.691507
g24901	scaffold_2	40334306	69.4989	5.46456e-15	1.62035e-13	34.7302	1.45564	0.0543623	3.60615	1.51001	1.45564	0.0696119	1.45564	3	2.79341	0.279706	0.0311553
g12261	scaffold_4	44157262	69.4484	5.6022e-15	1.65782e-13	3.81194	0.164592	0.0011445	6.89811	0.165736	0.164592	0.0203652	0.164592	3	-1.05812	-0.281616	-0.440133
g19742	scaffold_3	67120332	69.4254	5.66626e-15	1.67342e-13	3.79196	0.163435	0.00143334	6.70792	0.164868	0.163435	0.0203399	0.163435	3	-0.361572	0.0962528	-0.889227
g23735	scaffold_2	24054014	69.4076	5.71619e-15	1.68479e-13	2.51652	0.109143	0.000270738	8.37798	0.109414	0.109143	0.0273481	0.109143	3	-0.837455	-0.18988	-0.463096
g7322	scaffold_1	82050770	69.3858	5.77803e-15	1.69962e-13	8.5671	0.365757	0.00672506	5.19121	0.372482	0.365757	0.0373807	0.365757	3	-0.103557	0.0984442	1.32963
g19175	scaffold_3	58789136	69.3792	5.79672e-15	1.70172e-13	7.19815	0.298474	0.0144886	4.63909	0.312963	0.298474	0.0450543	0.298474	3	0.0490276	-0.31496	-1.2781
g16531	scaffold_3	18590147	69.3711	5.81992e-15	1.70175e-13	1.77691	0.0762933	0.000963627	7.03383	0.0772569	0.0762933	0.0205334	0.0762933	3	-0.723632	-0.230682	-0.223292
g20340	scaffold_6	3588084	69.372	5.81747e-15	1.70175e-13	5.29729	0.224848	0.00546919	5.41454	0.230317	0.224848	0.0332214	0.224848	3	1.07175	0.642231	-0.00913065
g20493	scaffold_6	5383686	69.3417	5.90502e-15	1.72321e-13	10.7231	0.460998	0.00522437	5.39341	0.466222	0.460998	0.033641	0.460998	3	-0.516493	-0.535352	1.0658
g21352	scaffold_6	19761635	69.3366	5.91962e-15	1.72406e-13	32.2665	1.39926	0.00362893	6.3636	1.40289	1.39926	0.0213131	1.39926	3	-1.28436	-0.209521	-2.84555
g15380	scaffold_5	28967076	69.2876	6.06439e-15	1.76274e-13	1.303	0.0551924	0.0014598	7.56104	0.0566522	0.0551924	0.0226538	0.0551924	3	0.556956	0.409238	0.0840389
g15557	scaffold_3	1315092	69.2664	6.12814e-15	1.77776e-13	8.76378	0.3754	0.00563411	5.48882	0.381034	0.3754	0.0317446	0.3754	3	0.81683	0.322157	-0.798904
g23064	scaffold_2	13397808	69.2594	6.14927e-15	1.78039e-13	7.27851	0.315969	0.000487437	7.87023	0.316457	0.315969	0.0242696	0.315969	3	1.16734	0.100949	-0.219817
g10265	scaffold_4	13717076	69.2466	6.18818e-15	1.78814e-13	1.41627	0.0603116	0.00126554	6.81704	0.0615771	0.0603116	0.0203191	0.0603116	3	0.541109	0.163484	-0.0723935
g19433	scaffold_3	62198512	69.206	6.31341e-15	1.82076e-13	10.552	0.458607	0.000176882	8.93243	0.458784	0.458607	0.0315477	0.458607	3	1.53637	0.466495	-0.0814685
g10365	scaffold_4	15097841	69.1786	6.39927e-15	1.84192e-13	2.28828	0.0986159	0.000874482	7.10187	0.0994904	0.0986159	0.0206781	0.0986159	3	0.582341	0.201227	-0.235979
g22633	scaffold_2	6534346	69.1482	6.4959e-15	1.86608e-13	7.88288	0.341929	0.000805219	7.38405	0.342734	0.341929	0.0217542	0.341929	3	1.44427	0.74361	0.215536
g14903	scaffold_5	21029807	69.1262	6.56659e-15	1.88272e-13	5.99049	0.260357	9.92494e-05	9.39149	0.260456	0.260357	0.0358741	0.260357	3	0.951586	0.337127	-0.36845
g20636	scaffold_6	7290479	69.1108	6.61682e-15	1.89306e-13	5.1959	0.222358	0.00355077	5.80096	0.225909	0.222358	0.0262786	0.222358	3	0.775608	0.358936	1.20822
g7365	scaffold_1	82525716	69.1073	6.62836e-15	1.89306e-13	5.67468	0.245884	0.000841716	7.18048	0.246725	0.245884	0.0209096	0.245884	3	1.21544	0.24014	0.77895
g17428	scaffold_3	31876600	69.0809	6.715e-15	1.9104e-13	3.31499	0.140702	0.00342826	5.86236	0.14413	0.140702	0.0254713	0.140702	3	-1.00258	-0.354729	-0.370941
g21322	scaffold_6	19090856	69.081	6.71456e-15	1.9104e-13	1.2086	0.0517702	0.00077785	7.27368	0.052548	0.0517702	0.0212592	0.0517702	3	-0.618427	-0.270496	-0.276237
g16801	scaffold_3	22531677	69.0668	6.76177e-15	1.91631e-13	24.5172	1.014	0.0519674	3.57594	1.06597	1.014	0.0707292	1.014	3	2.1676	0.457745	-0.417207
g24491	scaffold_2	35235216	69.0668	6.76174e-15	1.91631e-13	2.23131	0.0967456	0.000267776	8.7621	0.0970134	0.0967456	0.0301503	0.0967456	3	0.520573	0.660796	0.774723
g19445	scaffold_3	62295683	69.0271	6.89546e-15	1.95045e-13	8.91366	0.381954	0.00559629	5.35607	0.38755	0.381954	0.0343769	0.381954	3	0.289913	0.0409446	1.45385
g14562	scaffold_5	15464350	69.0126	6.94484e-15	1.96065e-13	3.37931	0.145468	0.00145848	6.7096	0.146927	0.145468	0.0203388	0.145468	3	0.957612	0.473504	0.164209
g21943	scaffold_6	28439452	68.9869	7.03352e-15	1.98189e-13	8.58995	0.354971	0.0185049	4.17209	0.373476	0.354971	0.0528578	0.354971	3	-1.44906	-0.581084	-0.0465797
g22831	scaffold_2	9382369	68.9709	7.08917e-15	1.99376e-13	2.52755	0.108764	0.00112942	6.87488	0.109893	0.108764	0.0203473	0.108764	3	-0.862292	-0.234083	-0.351328
g21251	scaffold_6	17731996	68.9548	7.14572e-15	2.00584e-13	1.86843	0.0799821	0.00125418	6.79348	0.0812363	0.0799821	0.0203149	0.0799821	3	-0.159915	-0.144728	0.507846
g26193	scaffold_2	60534008	68.9302	7.233e-15	2.02648e-13	27.6645	1.20267	0.000136096	9.64545	1.2028	1.20267	0.038674	1.20267	3	1.90227	0.812254	-0.932376
g8213	scaffold_1	95677941	68.9186	7.2742e-15	2.03415e-13	6.36929	0.27657	0.000355323	8.12064	0.276925	0.27657	0.0257078	0.27657	3	1.17953	0.631443	1.24192
g24160	scaffold_2	29894318	68.9147	7.28819e-15	2.0342e-13	18.5105	0.796187	0.00861709	5.30185	0.804804	0.796187	0.0354209	0.796187	3	-0.906513	-0.428841	-2.27148
g10510	scaffold_4	17529536	68.8856	7.39367e-15	2.05974e-13	2.68654	0.116169	0.000637145	7.44312	0.116806	0.116169	0.0220448	0.116169	3	0.81759	0.19226	0.0603002
g13391	scaffold_4	61760504	68.772	7.81944e-15	2.17425e-13	1.65	0.070655	0.00108405	6.92284	0.071739	0.070655	0.020388	0.070655	3	0.674172	0.161124	0.151601
g19042	scaffold_3	56327936	68.7415	7.93779e-15	2.203e-13	1.29181	0.055256	0.000909739	7.10162	0.0561657	0.055256	0.0206775	0.055256	3	0.634864	0.246334	0.301156
g10979	scaffold_4	23942932	68.7361	7.95899e-15	2.20473e-13	11.1036	0.448396	0.0343675	3.81294	0.482764	0.448396	0.0626762	0.448396	3	0.352522	0.28159	-1.29914
g15225	scaffold_5	25713738	68.7277	7.99205e-15	2.20973e-13	2.75899	0.118244	0.00171233	6.5281	0.119956	0.118244	0.0206402	0.118244	3	0.897462	0.52446	0.282712
g14321	scaffold_5	12185063	68.7122	8.05327e-15	2.22249e-13	2.01106	0.0874294	8.14595e-06	11.9091	0.0874375	0.0874294	0.0856487	0.0874294	3	0.110485	-0.0984955	0.639907
g27616	scaffold_2	83973987	68.7005	8.10018e-15	2.23126e-13	2.21616	0.0935236	0.002831	5.99102	0.0963546	0.0935236	0.0241575	0.0935236	3	-0.460399	-0.184147	0.354029
g10021	scaffold_4	9717763	68.6894	8.14457e-15	2.2393e-13	2.33723	0.10125	0.000368538	8.00056	0.101619	0.10125	0.0249999	0.10125	3	-0.711944	-0.250113	-0.697867
g11704	scaffold_4	35446734	68.6538	8.2887e-15	2.2746e-13	1.83136	0.078394	0.00123012	6.74842	0.0796241	0.078394	0.0203199	0.078394	3	0.547032	0.328688	-0.134581
g23599	scaffold_2	21556706	68.6501	8.30384e-15	2.2746e-13	2.78686	0.120722	0.000445688	7.83151	0.121168	0.120722	0.0240598	0.120722	3	0.56845	0.0630149	-0.359994
g18622	scaffold_3	50197487	68.6168	8.44134e-15	2.30798e-13	30.2598	1.31535	0.000291591	8.58366	1.31564	1.31535	0.0287917	1.31535	3	-0.739892	-0.569738	2.00152
g18654	scaffold_3	50505694	68.6019	8.50355e-15	2.31639e-13	4.08211	0.175468	0.00201485	6.34125	0.177483	0.175468	0.021439	0.175468	3	0.852282	0.365213	1.01272
g23566	scaffold_2	20990915	68.6049	8.49086e-15	2.31639e-13	1.83323	0.0783171	0.0013886	6.70602	0.0797057	0.0783171	0.0203412	0.0783171	3	-0.729826	-0.186978	-0.342513
g15333	scaffold_5	28026919	68.5877	8.56305e-15	2.32414e-13	4.27714	0.178582	0.00738059	5.09309	0.185963	0.178582	0.0388949	0.178582	3	1.06073	0.694753	0.941421
g25882	scaffold_2	56024502	68.5876	8.56354e-15	2.32414e-13	4.01297	0.17384	0.000637059	7.47291	0.174477	0.17384	0.0221961	0.17384	3	0.9213	0.389415	-0.0836383
g18911	scaffold_3	54690963	68.5744	8.6196e-15	2.33506e-13	1.54872	0.0661851	0.00115045	6.8283	0.0673355	0.0661851	0.0203226	0.0661851	3	0.667796	0.283106	0.155341
g17247	scaffold_3	29215876	68.5686	8.64417e-15	2.33742e-13	1.53945	0.0666234	0.000309343	8.17002	0.0669328	0.0666234	0.0260092	0.0666234	3	-0.675464	-0.196405	-0.334456
g23577	scaffold_2	21135598	68.5542	8.70586e-15	2.34978e-13	3.91675	0.169062	0.00123162	6.80594	0.170293	0.169062	0.0203166	0.169062	3	1.10942	0.579574	0.56638
g19243	scaffold_3	59766084	68.5474	8.73482e-15	2.35329e-13	1.38015	0.059733	0.000273378	8.24319	0.0600064	0.059733	0.0264672	0.059733	3	0.423851	0.112834	-0.224848
g24985	scaffold_2	41661564	68.5344	8.79104e-15	2.36412e-13	2.00565	0.0864359	0.000766209	7.24441	0.0872022	0.0864359	0.0211416	0.0864359	3	0.207149	-0.357075	-0.500764
g14608	scaffold_5	16100632	68.5223	8.84359e-15	2.37392e-13	2.35372	0.101672	0.00066387	7.26626	0.102336	0.101672	0.0212288	0.101672	3	0.773541	0.297038	0.0613591
g14546	scaffold_5	15148796	68.5122	8.88795e-15	2.38149e-13	9.3013	0.39636	0.00804389	5.15422	0.404404	0.39636	0.037966	0.39636	3	-0.70464	-0.055909	0.987687
g19850	scaffold_3	69013956	68.4777	9.04044e-15	2.41795e-13	2.10674	0.0905424	0.00105509	6.92317	0.0915975	0.0905424	0.0203884	0.0905424	3	0.749147	0.292716	0.0993695
g16669	scaffold_3	20554355	68.4254	9.27636e-15	2.46316e-13	3.12039	0.135401	0.000268104	8.35877	0.135669	0.135401	0.0272195	0.135401	3	0.733882	-0.000607668	-0.173667
g23379	scaffold_2	18296142	68.4266	9.27062e-15	2.46316e-13	8.59341	0.366917	0.00670962	5.17739	0.373627	0.366917	0.0376025	0.366917	3	1.49377	0.532566	1.19749
g5026	scaffold_1	45842651	68.4333	9.24044e-15	2.46316e-13	3.23406	0.139302	0.00130882	6.77097	0.140611	0.139302	0.0203152	0.139302	3	-0.981165	-0.292614	-0.390724
g9861	scaffold_4	7457392	68.4304	9.2537e-15	2.46316e-13	3.80648	0.160504	0.00499504	5.5345	0.165499	0.160504	0.0308488	0.160504	3	0.952447	0.623168	0.942314
g10908	scaffold_4	23000922	68.4005	9.39092e-15	2.4891e-13	7.41608	0.322304	0.000134013	9.04713	0.322438	0.322304	0.0325485	0.322304	3	1.45168	0.575124	0.316463
g10598	scaffold_4	18868526	68.3928	9.42673e-15	2.48964e-13	1.54977	0.0653315	0.00204966	6.29338	0.0673812	0.0653315	0.0217332	0.0653315	3	-0.660077	-0.193291	-0.137881
g13037	scaffold_4	57354345	68.3936	9.42296e-15	2.48964e-13	3.363	0.145569	0.00064823	7.48219	0.146217	0.145569	0.0222437	0.145569	3	0.834123	0.298763	-0.100332
g20168	scaffold_6	251440	68.3128	9.8055e-15	2.58504e-13	1.60667	0.0690806	0.00077482	7.26094	0.0698554	0.0690806	0.0212072	0.0690806	3	0.54466	0.230715	-0.11248
g19622	scaffold_3	65044656	68.2957	9.88849e-15	2.60226e-13	4.50945	0.188112	0.00795128	5.00156	0.196063	0.188112	0.0402149	0.188112	3	0.753854	0.621999	1.17764
g3619	scaffold_1	27332597	68.2908	9.91284e-15	2.60402e-13	5.31113	0.230492	0.000426697	7.98278	0.230919	0.230492	0.024898	0.230492	3	1.25349	0.609063	0.366103
g10286	scaffold_4	13879416	68.2551	1.00887e-14	2.6408e-13	3.08297	0.133716	0.000326458	8.21304	0.134042	0.133716	0.0262768	0.133716	3	0.582575	0.232216	-0.373736
g13257	scaffold_4	60206756	68.2557	1.00855e-14	2.6408e-13	6.10257	0.262938	0.00239128	6.28188	0.265329	0.262938	0.0218085	0.262938	3	0.657562	0.106785	-0.717998
g18236	scaffold_3	43020226	68.2467	1.01305e-14	2.64705e-13	2.54849	0.110543	0.00026154	8.43974	0.110804	0.110543	0.0277685	0.110543	3	0.850168	0.262374	0.202158
g23456	scaffold_2	19332885	68.2294	1.02171e-14	2.66495e-13	6.77852	0.292423	0.00229499	6.35749	0.294718	0.292423	0.0213468	0.292423	3	0.0904975	-0.0255736	-1.16577
g20682	scaffold_6	7962052	68.2038	1.0347e-14	2.69405e-13	1.11083	0.0479722	0.000324857	8.1231	0.0482971	0.0479722	0.0257227	0.0479722	3	0.360018	0.00475596	-0.229647
g15803	scaffold_3	5159406	68.1801	1.04684e-14	2.72085e-13	3.23709	0.137125	0.00361749	5.7638	0.140743	0.137125	0.0268203	0.137125	3	0.0825084	-0.0468089	0.82832
g16412	scaffold_3	15727303	68.1576	1.0585e-14	2.74632e-13	1.05343	0.045524	0.000277285	8.32526	0.0458013	0.045524	0.0269976	0.045524	3	0.397002	0.174456	-0.156873
g21484	scaffold_6	22030315	68.15	1.0625e-14	2.74697e-13	12.7629	0.551731	0.00317764	7.34329	0.554909	0.551731	0.0215629	0.551731	3	-0.271415	-0.119423	1.48944
g21486	scaffold_6	22038751	68.15	1.0625e-14	2.74697e-13	12.7629	0.551731	0.00317764	7.34329	0.554909	0.551731	0.0215629	0.551731	3	-0.271415	-0.119423	1.48944
g9679	scaffold_4	4120246	68.1465	1.06434e-14	2.74697e-13	1.56381	0.0676948	0.000296835	8.85705	0.0679916	0.0676948	0.0309166	0.0676948	3	0.604212	0.476344	0.60358
g9872	scaffold_4	7587406	68.1308	1.07261e-14	2.76347e-13	7.15924	0.310664	0.000607495	7.60788	0.311271	0.310664	0.0228987	0.310664	3	1.24167	0.790972	0.00995426
g25489	scaffold_2	48254024	68.087	1.096e-14	2.8188e-13	6.64655	0.28268	0.00630088	5.28455	0.288981	0.28268	0.035745	0.28268	3	-0.748479	-0.180967	0.682675
g14990	scaffold_5	22176963	68.063	1.10907e-14	2.84744e-13	3.34681	0.143801	0.00171248	6.5726	0.145513	0.143801	0.0205303	0.143801	3	0.129157	0.35132	-0.625041
g23944	scaffold_2	26571076	68.0352	1.12434e-14	2.88164e-13	1.80314	0.0759039	0.00249371	6.12949	0.0783976	0.0759039	0.0229518	0.0759039	3	0.621846	0.40024	0.681016
g21561	scaffold_6	23110212	68.0066	1.14029e-14	2.91743e-13	2.068	0.0889923	0.000920863	7.08146	0.0899132	0.0889923	0.0206289	0.0889923	3	-0.597569	-0.150503	-0.668077
g25692	scaffold_2	52770826	67.9865	1.15165e-14	2.9414e-13	4.02143	0.17277	0.00207517	6.31455	0.174845	0.17277	0.0215991	0.17277	3	-1.01212	-0.12538	-0.205698
g19749	scaffold_3	67327745	67.9515	1.1717e-14	2.98743e-13	2.29847	0.0966069	0.00332636	5.76869	0.0999333	0.0966069	0.0267468	0.0966069	3	-0.798791	-0.291235	-0.583858
g19644	scaffold_3	65603158	67.9413	1.17763e-14	2.99736e-13	3.73673	0.159891	0.00257544	6.12771	0.162467	0.159891	0.0229665	0.159891	3	-0.557239	-0.116837	0.518186
g24925	scaffold_2	40634527	67.9308	1.18374e-14	3.00771e-13	3.15348	0.134669	0.00243862	6.2133	0.137108	0.134669	0.0222921	0.134669	3	0.695476	0.214829	-0.263913
g19716	scaffold_3	66757051	67.9261	1.18644e-14	3.00939e-13	4.44324	0.192524	0.000660271	7.4196	0.193184	0.192524	0.0219275	0.192524	3	0.261324	0.0452738	1.0392
g10336	scaffold_4	14614473	67.9154	1.19276e-14	3.01936e-13	2.53519	0.107809	0.00241597	6.07064	0.110225	0.107809	0.0234505	0.107809	3	-0.856086	-0.210922	-0.344862
g11728	scaffold_4	35745800	67.9124	1.19447e-14	3.01936e-13	5.11568	0.219984	0.00243663	6.11752	0.222421	0.219984	0.0230511	0.219984	3	0.789361	0.232272	-0.454348
g15060	scaffold_5	23486274	67.8775	1.2152e-14	3.06652e-13	3.62505	0.154226	0.00338468	5.89734	0.157611	0.154226	0.0250645	0.154226	3	0.963394	0.390753	0.815441
g17532	scaffold_3	33437950	67.8661	1.22205e-14	3.07851e-13	0.950783	0.040524	0.000814416	7.17518	0.0413384	0.040524	0.0208921	0.040524	3	0.371085	0.0298545	-0.167934
g21260	scaffold_6	17867306	67.8378	1.2392e-14	3.11554e-13	3.36631	0.143512	0.00284961	5.94389	0.146361	0.143512	0.0245874	0.143512	3	0.967434	0.55642	0.783215
g7709	scaffold_1	89090187	67.8349	1.24097e-14	3.11554e-13	22.9172	0.98527	0.011128	4.94025	0.996398	0.98527	0.041061	0.98527	3	-0.298869	0.0896567	2.09479
g10916	scaffold_4	23058499	67.7864	1.27105e-14	3.18021e-13	6.54686	0.283012	0.00163407	6.6993	0.284646	0.283012	0.0203462	0.283012	3	0.657471	0.262345	-0.731514
g15789	scaffold_3	4908806	67.7874	1.27039e-14	3.18021e-13	7.96419	0.345964	0.000305052	8.3336	0.346269	0.345964	0.0270526	0.345964	3	1.19294	0.364796	-0.29922
g22673	scaffold_2	6901575	67.7435	1.29815e-14	3.24251e-13	2.56334	0.109463	0.00198681	6.32112	0.111449	0.109463	0.0215588	0.109463	3	0.692903	0.375679	-0.107947
g20884	scaffold_6	10965618	67.7201	1.31325e-14	3.27468e-13	5.49532	0.237227	0.00170003	6.60191	0.238927	0.237227	0.0204715	0.237227	3	0.8348	0.236296	1.16687
g12213	scaffold_4	43598748	67.6807	1.33899e-14	3.3278e-13	1.34514	0.05818	0.000304486	8.12577	0.0584845	0.05818	0.0257388	0.05818	3	0.626633	0.386953	0.466936
g14539	scaffold_5	15068566	67.6806	1.33907e-14	3.3278e-13	8.82545	0.364904	0.0188112	4.20697	0.383715	0.364904	0.0521111	0.364904	3	-0.73978	-0.0852775	0.915395
g17365	scaffold_3	31096379	67.6636	1.3503e-14	3.35005e-13	1.41488	0.0602346	0.00128191	6.74863	0.0615165	0.0602346	0.0203198	0.0602346	3	0.484659	0.137143	-0.155071
g716	scaffold_1	1523216	67.6296	1.37315e-14	3.40103e-13	2.28611	0.0975247	0.00187143	6.3806	0.0993961	0.0975247	0.0212224	0.0975247	3	0.159591	0.168189	0.783203
g16323	scaffold_3	13727366	67.6068	1.38867e-14	3.43371e-13	2.78605	0.119559	0.00157338	6.47354	0.121133	0.119559	0.0208118	0.119559	3	-0.930987	-0.410906	-0.493935
g18916	scaffold_3	54731043	67.5773	1.40896e-14	3.47802e-13	1.99621	0.085037	0.0017546	6.44194	0.0867916	0.085037	0.0209346	0.085037	3	-0.751874	-0.216217	-0.188766
g22962	scaffold_2	11636697	67.5635	1.41862e-14	3.49601e-13	2.32436	0.0999546	0.00110449	6.81318	0.101059	0.0999546	0.0203181	0.0999546	3	-0.76915	-0.139835	-0.107027
g15028	scaffold_5	23090819	67.5529	1.426e-14	3.50835e-13	3.72841	0.156923	0.00518207	5.42739	0.162105	0.156923	0.0329655	0.156923	3	0.837498	0.493219	0.998254
g12964	scaffold_4	56299956	67.5429	1.43305e-14	3.51982e-13	4.99776	0.211562	0.00573218	5.3023	0.217294	0.211562	0.0354124	0.211562	3	-0.655658	-0.0171329	0.595867
g11855	scaffold_4	38182280	67.5379	1.43658e-14	3.52262e-13	2.96392	0.126683	0.00218354	6.25459	0.128866	0.126683	0.0219942	0.126683	3	-0.943225	-0.301885	-0.446856
g26829	scaffold_2	71516544	67.5194	1.44975e-14	3.549e-13	2.51075	0.108784	0.000379034	8.00834	0.109163	0.108784	0.0250447	0.108784	3	0.588441	0.180018	-0.275374
g22778	scaffold_2	8602073	67.4839	1.47536e-14	3.60571e-13	3.93432	0.170781	0.000276107	8.30931	0.171057	0.170781	0.0268931	0.170781	3	1.09462	0.597654	0.41754
g7161	scaffold_1	79310105	67.3948	1.54159e-14	3.76133e-13	3.69694	0.153043	0.00769369	5.01352	0.160736	0.153043	0.0400467	0.153043	3	-0.663576	-0.112971	0.408538
g13690	scaffold_5	2927981	67.3532	1.57348e-14	3.82646e-13	9.41982	0.406044	0.00351285	5.87846	0.409557	0.406044	0.0252791	0.406044	3	1.64831	1.23863	1.03078
g17430	scaffold_3	31885030	67.3538	1.57306e-14	3.82646e-13	3.21591	0.13865	0.00117238	6.89732	0.139822	0.13865	0.0203645	0.13865	3	-0.83305	-0.231513	0.0682587
g16783	scaffold_3	22115651	67.2778	1.6331e-14	3.95838e-13	21.1286	0.91761	0.00102544	7.38266	0.918636	0.91761	0.0217475	0.91761	3	2.0607	1.33651	-0.0925579
g25969	scaffold_2	57213839	67.2792	1.63195e-14	3.95838e-13	2.95285	0.127285	0.00109954	6.85867	0.128385	0.127285	0.0203369	0.127285	3	0.647722	0.197861	-0.28664
g10113	scaffold_4	11785687	67.2544	1.65201e-14	3.99765e-13	1.31288	0.056859	0.000222831	8.50227	0.0570819	0.056859	0.0282055	0.056859	3	0.531973	0.17482	-0.0487931
g10942	scaffold_4	23503276	67.2497	1.65583e-14	4.00032e-13	1.97614	0.0853797	0.000539529	7.62344	0.0859192	0.0853797	0.0229797	0.0853797	3	0.334076	0.0197595	-0.447032
g14342	scaffold_5	12559998	67.2126	1.68636e-14	4.05587e-13	2.9462	0.126966	0.00113008	6.88535	0.128096	0.126966	0.0203549	0.126966	3	0.778144	0.476276	-0.0347071
g17136	scaffold_3	27400402	67.2183	1.68164e-14	4.05587e-13	13.2194	0.561123	0.013636	4.56266	0.574759	0.561123	0.0461075	0.561123	3	1.64816	0.00249832	-0.0420917
g19864	scaffold_3	69126811	67.2118	1.68708e-14	4.05587e-13	11.4145	0.489912	0.00637122	5.31425	0.496283	0.489912	0.0351856	0.489912	3	-0.551953	-0.516305	1.10343
g21881	scaffold_6	27699615	67.1871	1.70767e-14	4.0987e-13	3.09155	0.132367	0.00204832	6.37134	0.134415	0.132367	0.0212713	0.132367	3	0.942459	0.462569	0.699869
g26820	scaffold_2	71446266	67.1461	1.74258e-14	4.17568e-13	1.52085	0.0660167	0.000107396	9.25342	0.0661241	0.0660167	0.0344798	0.0660167	3	0.619813	0.100987	0.0813162
g17707	scaffold_3	35800742	67.1275	1.75858e-14	4.20718e-13	2.09861	0.0912128	3.12012e-05	10.5449	0.091244	0.0912128	0.0516558	0.0912128	3	-0.0593187	-0.100247	0.605217
g15029	scaffold_5	23093758	67.0699	1.80925e-14	4.32138e-13	2.06245	0.0874795	0.00219246	6.12369	0.0896719	0.0874795	0.0229998	0.0874795	3	0.664734	0.35283	0.708482
g19210	scaffold_3	59404714	67.0328	1.84264e-14	4.39401e-13	30.2655	1.30769	0.00820456	5.30796	1.31589	1.30769	0.0353052	1.30769	3	-0.788182	-0.464516	2.01169
g15158	scaffold_5	25182753	67.0032	1.86972e-14	4.45139e-13	4.14147	0.178923	0.00114132	6.95959	0.180064	0.178923	0.0204287	0.178923	3	-1.10517	-0.315883	-0.448021
g12097	scaffold_4	42415003	66.9865	1.8851e-14	4.47576e-13	1.11459	0.0477518	0.000708771	7.29771	0.0484606	0.0477518	0.0213604	0.0477518	3	0.465466	0.084764	-0.0841558
g23484	scaffold_2	19725831	66.9855	1.88603e-14	4.47576e-13	4.44511	0.19191	0.00135615	6.7828	0.193266	0.19191	0.0203145	0.19191	3	-1.13999	-0.307534	-0.504069
g6969	scaffold_1	75273622	66.9632	1.90687e-14	4.51793e-13	10.4735	0.427734	0.027637	4.0466	0.455372	0.427734	0.0558935	0.427734	3	-0.227044	-0.0892248	-1.57791
g13309	scaffold_4	60927565	66.9194	1.94856e-14	4.6093e-13	7.19207	0.293988	0.018711	4.22028	0.312699	0.293988	0.051836	0.293988	3	0.668487	0.432325	-0.734405
g18031	scaffold_3	40633591	66.8678	1.99868e-14	4.72028e-13	4.41338	0.190977	0.000909132	7.29319	0.191886	0.190977	0.021341	0.190977	3	0.275583	-0.0798203	-0.844934
g19121	scaffold_3	58072942	66.8084	2.05804e-14	4.85268e-13	2.44979	0.104664	0.00184834	6.44346	0.106513	0.104664	0.0209283	0.104664	3	-0.831978	-0.18124	-0.309459
g13619	scaffold_5	1896294	66.7966	2.07007e-14	4.87154e-13	1.46695	0.0636313	0.000148944	8.91372	0.0637802	0.0636313	0.0313891	0.0636313	3	-0.619291	-0.0765933	-0.167451
g14815	scaffold_5	19199461	66.7941	2.07264e-14	4.87154e-13	1.97994	0.0826806	0.00340394	5.71642	0.0860845	0.0826806	0.027564	0.0826806	3	-0.748353	-0.185304	-0.429103
g14665	scaffold_5	16782022	66.7796	2.08743e-14	4.88286e-13	1.77989	0.0759207	0.00146598	6.52887	0.0773866	0.0759207	0.020638	0.0759207	3	0.560959	0.427715	0.707074
g19615	scaffold_3	64882926	66.7764	2.09072e-14	4.88286e-13	2.56074	0.1082	0.00313651	5.88993	0.111337	0.1082	0.0251473	0.1082	3	0.465042	0.438461	0.895192
g2651	scaffold_1	15140627	66.7797	2.0874e-14	4.88286e-13	8.60747	0.372656	0.00158157	5.9569	0.374238	0.372656	0.0244675	0.372656	3	1.60815	1.07131	0.985616
g6659	scaffold_1	69703591	66.7797	2.0874e-14	4.88286e-13	8.60747	0.372656	0.00158157	5.9569	0.374238	0.372656	0.0244675	0.372656	3	1.60815	1.07131	0.985616
g16718	scaffold_3	21083803	66.7683	2.0991e-14	4.8947e-13	3.41643	0.148442	9.84205e-05	9.43678	0.148541	0.148442	0.0363505	0.148442	3	0.628009	0.317638	-0.355566
g11478	scaffold_4	32665846	66.7494	2.11877e-14	4.92603e-13	2.57775	0.110477	0.0015994	6.59561	0.112076	0.110477	0.0204833	0.110477	3	0.0612612	0.198808	0.800985
g16544	scaffold_3	18694089	66.7486	2.11956e-14	4.92603e-13	1.58724	0.0674326	0.00157789	6.55147	0.0690105	0.0674326	0.0205793	0.0674326	3	-0.683504	-0.220233	-0.213372
g24072	scaffold_2	28558472	66.7458	2.12257e-14	4.92603e-13	6.60612	0.286741	0.000481342	7.71684	0.287222	0.286741	0.0234575	0.286741	3	1.24546	0.520353	1.16735
g22655	scaffold_2	6688925	66.739	2.1296e-14	4.93459e-13	5.312	0.228914	0.00204256	6.42477	0.230956	0.228914	0.0210087	0.228914	3	0.859966	0.407867	-0.361532
g20405	scaffold_6	4233406	66.7143	2.15577e-14	4.98738e-13	1.59366	0.0688164	0.000473147	7.65424	0.0692895	0.0688164	0.0231386	0.0688164	3	0.610421	0.223789	-0.00156698
g16389	scaffold_3	15024964	66.7029	2.16792e-14	4.99196e-13	42.6002	1.84446	0.00772363	5.87952	1.85218	1.84446	0.0252668	1.84446	3	0.257627	-0.909696	-3.02532
g19386	scaffold_3	61735022	66.704	2.1667e-14	4.99196e-13	7.40807	0.320254	0.00183555	6.52359	0.32209	0.320254	0.0206527	0.320254	3	-0.883595	-0.544594	0.531732
g19481	scaffold_3	62531956	66.7078	2.16264e-14	4.99196e-13	1.239	0.0528113	0.00105838	6.87106	0.0538697	0.0528113	0.0203447	0.0528113	3	-0.617421	-0.282345	-0.376715
g22808	scaffold_2	9105976	66.6541	2.22059e-14	5.10527e-13	2.48333	0.104378	0.00359241	5.76921	0.107971	0.104378	0.0267391	0.104378	3	0.0479817	0.165141	0.778563
g17535	scaffold_3	33458573	66.6075	2.27216e-14	5.2157e-13	2.92168	0.126927	0.000102466	11.5461	0.12703	0.126927	0.0743121	0.126927	3	0.120122	0.0408662	0.82825
g21701	scaffold_6	25310381	66.6008	2.2797e-14	5.22487e-13	2.20798	0.095066	0.000932984	7.13699	0.095999	0.095066	0.0207736	0.095066	3	0.445094	0.0587265	-0.383957
g14175	scaffold_5	10630194	66.5754	2.30845e-14	5.28254e-13	2.71757	0.11781	0.000345479	8.08887	0.118155	0.11781	0.0255171	0.11781	3	0.903546	0.335321	0.31074
g25220	scaffold_2	45258839	66.5722	2.31212e-14	5.28274e-13	2.78289	0.120094	0.00090139	7.15706	0.120995	0.120094	0.020834	0.120094	3	-0.88681	-0.203591	-0.29295
g22851	scaffold_2	9615090	66.5689	2.31578e-14	5.28291e-13	2.49423	0.107499	0.000946053	7.07794	0.108445	0.107499	0.0206209	0.107499	3	-0.874687	-0.33161	-0.415846
g27117	scaffold_2	75878890	66.5496	2.33801e-14	5.32538e-13	5.53351	0.239912	0.000675246	7.41354	0.240588	0.239912	0.0218975	0.239912	3	1.23736	0.696881	0.287233
g23399	scaffold_2	18749014	66.5325	2.35772e-14	5.35643e-13	5.80088	0.247241	0.00497105	5.41073	0.252212	0.247241	0.0332971	0.247241	3	0.749064	0.303186	1.26238
g25932	scaffold_2	56505446	66.5315	2.35891e-14	5.35643e-13	3.62802	0.157165	0.000574807	7.57286	0.15774	0.157165	0.0227158	0.157165	3	0.936966	0.401997	0.855411
g19595	scaffold_3	64528769	66.5277	2.36327e-14	5.35807e-13	25.0904	1.0648	0.0260886	4.07006	1.09089	1.0648	0.0552801	1.0648	3	-0.654342	-0.424673	1.86253
g27123	scaffold_2	75955910	66.516	2.37699e-14	5.38091e-13	5.32256	0.230236	0.00117978	6.87657	0.231416	0.230236	0.0203484	0.230236	3	0.900778	0.417416	-0.314239
g16516	scaffold_3	18416756	66.4897	2.40803e-14	5.44281e-13	3.34842	0.145396	0.000187714	9.14121	0.145584	0.145396	0.0334076	0.145396	3	0.9831	0.295273	0.28612
g18506	scaffold_3	47725706	66.4686	2.43319e-14	5.48287e-13	7.27637	0.30241	0.0139536	4.54153	0.316364	0.30241	0.0464076	0.30241	3	-1.44687	-0.694098	-0.363287
g10120	scaffold_4	11845069	66.4494	2.45626e-14	5.52639e-13	10.1449	0.436277	0.00480338	5.66699	0.441081	0.436277	0.0283963	0.436277	3	0.45646	-0.158013	-1.25828
g19535	scaffold_3	63642656	66.4448	2.4619e-14	5.53065e-13	2.4713	0.106766	0.000682111	7.37382	0.107448	0.106766	0.0217053	0.106766	3	0.878573	0.443476	0.415969
g23291	scaffold_2	16809494	66.4353	2.47335e-14	5.54792e-13	2.98277	0.127811	0.00187509	6.40626	0.129686	0.127811	0.0210944	0.127811	3	0.369038	0.2238	-0.530173
g26005	scaffold_2	57613124	66.4238	2.48741e-14	5.56435e-13	4.56355	0.194241	0.0041747	5.6838	0.198415	0.194241	0.0281073	0.194241	3	-0.30918	-0.441456	-1.1527
g27149	scaffold_2	76168117	66.4232	2.48823e-14	5.56435e-13	2.82042	0.120736	0.00189048	6.44336	0.122627	0.120736	0.0209287	0.120736	3	-0.911543	-0.269783	-0.33649
g18276	scaffold_3	43679636	66.4125	2.50129e-14	5.58507e-13	3.54481	0.150165	0.00395697	5.78573	0.154122	0.150165	0.0264959	0.150165	3	0.524092	0.0955122	0.935366
g12840	scaffold_4	54055458	66.4093	2.50522e-14	5.58539e-13	1.445	0.0623487	0.000477416	7.7242	0.0628261	0.0623487	0.0234953	0.0623487	3	0.601678	0.367879	0.560744
g25443	scaffold_2	47610216	66.4019	2.51438e-14	5.59734e-13	8.41713	0.353624	0.0123379	4.787	0.365962	0.353624	0.0430967	0.353624	3	-1.28975	-0.150712	0.174511
g21281	scaffold_6	18214890	66.358	2.56941e-14	5.71121e-13	1.393	0.0601604	0.000404776	7.95602	0.0605651	0.0601604	0.024746	0.0601604	3	0.591973	0.149739	0.443982
g23930	scaffold_2	26380539	66.3018	2.64156e-14	5.86275e-13	3.18012	0.13458	0.00368576	5.74159	0.138266	0.13458	0.0271619	0.13458	3	-0.591727	-0.101334	0.398003
g18975	scaffold_3	55370768	66.287	2.66092e-14	5.88835e-13	1.69337	0.0732684	0.000356393	8.09918	0.0736248	0.0732684	0.0255788	0.0732684	3	0.483278	0.209128	-0.212185
g19723	scaffold_3	66881368	66.2868	2.66108e-14	5.88835e-13	3.92241	0.169872	0.000666997	7.4161	0.170539	0.169872	0.0219102	0.169872	3	1.04296	0.40452	0.199546
g19331	scaffold_3	60908960	66.2672	2.68702e-14	5.91907e-13	1.75452	0.0759897	0.000293743	8.1853	0.0762835	0.0759897	0.0261037	0.0759897	3	0.694782	0.196993	0.143363
g4743	scaffold_1	42662176	66.2723	2.68025e-14	5.91907e-13	1.06467	0.0452429	0.00104733	6.97697	0.0462902	0.0452429	0.0204505	0.0452429	3	0.396697	0.124837	-0.166437
g6576	scaffold_1	68107655	66.2686	2.68506e-14	5.91907e-13	4.27245	0.185536	0.000222962	8.47506	0.185759	0.185536	0.0280139	0.185536	3	-0.630898	-0.383469	0.449803
g23739	scaffold_2	24107986	66.2407	2.7222e-14	5.98763e-13	4.541	0.195097	0.0023372	6.2204	0.197435	0.195097	0.0222395	0.195097	3	-1.18073	-0.466587	-0.605246
g22249	scaffold_2	1392417	66.2243	2.74436e-14	6.02466e-13	6.31017	0.273867	0.000488437	7.80461	0.274355	0.273867	0.0239161	0.273867	3	1.05228	0.186578	-0.275577
g3774	scaffold_1	31669222	66.2222	2.74722e-14	6.02466e-13	128.521	5.36076	0.227108	2.29817	5.58787	5.36076	0.18391	5.36076	3	4.73216	-1.1963	0.4247
g20918	scaffold_6	11543666	66.203	2.7733e-14	6.07142e-13	7.80824	0.338896	0.000592457	7.63742	0.339489	0.338896	0.023052	0.338896	3	1.37272	0.462559	0.0407704
g23530	scaffold_2	20538915	66.2005	2.77678e-14	6.07142e-13	1.85694	0.0793691	0.00136759	6.73742	0.0807367	0.0793691	0.0203238	0.0793691	3	0.598605	0.459085	0.706538
g6228	scaffold_1	61876014	66.1904	2.79053e-14	6.09245e-13	4.51223	0.194791	0.00139278	6.7163	0.196184	0.194791	0.0203345	0.194791	3	1.18468	0.555991	0.63706
g24567	scaffold_2	37067535	66.1744	2.81265e-14	6.13166e-13	3.95991	0.166661	0.00550937	5.35773	0.17217	0.166661	0.0343445	0.166661	3	0.0840323	-0.0105241	0.92882
g12775	scaffold_4	53281160	66.1615	2.83063e-14	6.16174e-13	2.26606	0.0982992	0.000225335	8.51244	0.0985245	0.0982992	0.0282776	0.0982992	3	-0.678375	-0.366993	0.0572288
g26215	scaffold_2	60968544	66.1566	2.83742e-14	6.16741e-13	1.07649	0.0460774	0.00072651	7.28842	0.0468039	0.0460774	0.0213207	0.0460774	3	0.345685	0.340345	0.578619
g9932	scaffold_4	8383692	66.1286	2.87679e-14	6.24377e-13	1.57187	0.0682682	7.38097e-05	9.59816	0.0683421	0.0682682	0.0381283	0.0682682	3	0.558363	0.170754	-0.0909815
g16332	scaffold_3	13889201	66.1006	2.91682e-14	6.30308e-13	6.02439	0.261719	0.000210788	8.70453	0.26193	0.261719	0.0297006	0.261719	3	1.22176	0.673999	1.13799
g24449	scaffold_2	34206574	66.1012	2.91601e-14	6.30308e-13	2.92377	0.125721	0.00139945	6.67153	0.127121	0.125721	0.0203716	0.125721	3	-0.935717	-0.330422	-0.330004
g25239	scaffold_2	45446745	66.1005	2.91694e-14	6.30308e-13	1.75664	0.0755257	0.00085001	7.14236	0.0763757	0.0755257	0.0207894	0.0755257	3	-0.597682	-0.0747113	0.0640971
g25795	scaffold_2	54553020	66.096	2.92338e-14	6.30773e-13	1.4218	0.0603933	0.00142406	6.62841	0.0618174	0.0603933	0.0204271	0.0603933	3	-0.637058	-0.224551	-0.148569
g22876	scaffold_2	9987246	66.0717	2.95865e-14	6.37451e-13	40.975	1.77865	0.0028657	6.67248	1.78152	1.77865	0.0203706	1.77865	3	-2.43729	-2.06594	0.482681
g24447	scaffold_2	34192864	66.0612	2.9739e-14	6.39802e-13	4.31062	0.186338	0.00108076	6.97202	0.187418	0.186338	0.0204442	0.186338	3	-1.12115	-0.32063	-0.388059
g17961	scaffold_3	39312715	66.0504	2.98985e-14	6.42295e-13	1.54784	0.066887	0.00041033	7.89804	0.0672973	0.066887	0.0244222	0.066887	3	0.524568	0.0704011	-0.127755
g10026	scaffold_4	9784534	66.0391	3.00655e-14	6.44943e-13	3.32339	0.143998	0.000496968	7.6851	0.144495	0.143998	0.0232955	0.143998	3	0.706741	0.235806	-0.274725
g15125	scaffold_5	24487488	65.9967	3.06996e-14	6.57587e-13	6.3261	0.26204	0.0130076	4.55533	0.275048	0.26204	0.0462112	0.26204	3	1.18616	0.485985	-0.0537793
g12469	scaffold_4	47658218	65.9434	3.15161e-14	6.74097e-13	2.92728	0.125582	0.00169063	6.47407	0.127273	0.125582	0.0208099	0.125582	3	0.871015	0.453695	0.763069
g19810	scaffold_3	68461221	65.9394	3.15787e-14	6.74457e-13	5.69828	0.237238	0.0105132	4.79828	0.247751	0.237238	0.0429488	0.237238	3	-1.33479	-0.681577	-0.673287
g18705	scaffold_3	51170346	65.9056	3.21093e-14	6.84796e-13	2.86821	0.124494	0.000210502	8.66176	0.124705	0.124494	0.0293737	0.124494	3	0.634776	0.396549	-0.224445
g25800	scaffold_2	54641210	65.8975	3.22377e-14	6.86542e-13	3.6445	0.156423	0.00203339	6.42604	0.158457	0.156423	0.0210031	0.156423	3	0.539035	0.0454131	-0.526507
g22727	scaffold_2	7664696	65.878	3.25486e-14	6.92163e-13	5.97141	0.257195	0.00243106	6.44288	0.259626	0.257195	0.0209306	0.257195	3	-0.664778	-0.472113	0.585916
g15894	scaffold_3	6873964	65.8569	3.28892e-14	6.98398e-13	1.76227	0.0738032	0.00281729	5.94891	0.0766205	0.0738032	0.0245406	0.0738032	3	-0.728436	-0.264484	-0.241017
g22967	scaffold_2	11791925	65.849	3.30175e-14	7.00113e-13	17.0886	0.718862	0.0241201	4.02971	0.742982	0.718862	0.0563494	0.718862	3	1.91626	1.40734	0.14384
g11025	scaffold_4	24892377	65.8383	3.31908e-14	7.02778e-13	1.32078	0.0571491	0.000276035	8.32491	0.0574251	0.0571491	0.0269954	0.0571491	3	-0.623062	-0.176662	-0.306438
g10666	scaffold_4	19931393	65.8313	3.33056e-14	7.04197e-13	2.10673	0.0914073	0.000189561	8.72997	0.0915968	0.0914073	0.0298979	0.0914073	3	0.662027	0.34078	-0.0480822
g21004	scaffold_6	12811433	65.8115	3.3633e-14	7.10099e-13	7.8588	0.335571	0.00611612	5.27385	0.341687	0.335571	0.0359427	0.335571	3	1.37965	0.878347	0.173901
g25901	scaffold_2	56160436	65.7926	3.39471e-14	7.15706e-13	3.04625	0.130968	0.00147786	6.59807	0.132446	0.130968	0.0204786	0.130968	3	0.832206	0.206921	-0.0187652
g12745	scaffold_4	52720536	65.7421	3.48015e-14	7.32671e-13	1.20089	0.0519367	0.000275825	8.19695	0.0522125	0.0519367	0.0261762	0.0519367	3	0.492261	0.0892008	-0.0683732
g11314	scaffold_4	30027223	65.674	3.59899e-14	7.55532e-13	2.81512	0.119547	0.00284965	5.92672	0.122397	0.119547	0.0247546	0.119547	3	0.371882	0.268082	0.911493
g21430	scaffold_6	21095905	65.675	3.59715e-14	7.55532e-13	2.9369	0.127041	0.000650483	7.43594	0.127691	0.127041	0.0220088	0.127041	3	0.843624	0.307614	0.0303147
g12853	scaffold_4	54204828	65.6534	3.63566e-14	7.59983e-13	2.48942	0.107752	0.000484088	7.70876	0.108236	0.107752	0.023416	0.107752	3	0.306772	0.0640537	-0.545734
g23063	scaffold_2	13392428	65.6562	3.63065e-14	7.59983e-13	2.54414	0.107104	0.00351045	5.72333	0.110615	0.107104	0.027452	0.107104	3	-0.883325	-0.335319	-0.399795
g6464	scaffold_1	66659921	65.6539	3.63472e-14	7.59983e-13	1.11634	0.0478923	0.000644222	7.41606	0.0485366	0.0478923	0.0219099	0.0478923	3	0.533201	0.20755	0.0424153
g25996	scaffold_2	57530206	65.6471	3.64699e-14	7.6127e-13	1.38509	0.0600168	0.000204751	8.72681	0.0602215	0.0600168	0.0298733	0.0600168	3	-0.612137	-0.250839	-0.0942549
g19168	scaffold_3	58702766	65.6358	3.66735e-14	7.64438e-13	4.17998	0.175299	0.00643902	5.27705	0.181738	0.175299	0.0358839	0.175299	3	0.293905	-0.101635	-0.805945
g7133	scaffold_1	78776016	65.6191	3.69763e-14	7.6966e-13	1.18232	0.0487672	0.002638	6.04376	0.0514052	0.0487672	0.0236858	0.0487672	3	-0.597693	-0.215657	-0.379797
g24976	scaffold_2	41528366	65.6059	3.72172e-14	7.73582e-13	1.80539	0.077705	0.000790398	7.24412	0.0784954	0.077705	0.0211405	0.077705	3	-0.17273	-0.171514	0.47616
g17542	scaffold_3	33602803	65.5987	3.73496e-14	7.75242e-13	1.14402	0.0488843	0.000855644	7.13301	0.0497399	0.0488843	0.0207621	0.0488843	3	-0.576531	-0.278053	-0.42036
g18032	scaffold_3	40682001	65.5704	3.78746e-14	7.8393e-13	4.98036	0.215052	0.00148551	6.70517	0.216537	0.215052	0.0203418	0.215052	3	0.920285	0.50763	-0.208974
g23669	scaffold_2	22788676	65.5719	3.78469e-14	7.8393e-13	2.68923	0.11667	0.000253172	8.38971	0.116923	0.11667	0.0274271	0.11667	3	0.770825	0.442431	0.80477
g23671	scaffold_2	22899576	65.5642	3.79895e-14	7.85205e-13	13.8369	0.581794	0.0198096	4.66913	0.601603	0.581794	0.0446508	0.581794	3	0.727924	0.720354	2.03565
g11398	scaffold_4	31288377	65.5425	3.83972e-14	7.92519e-13	2.03089	0.086906	0.00139354	6.66692	0.0882996	0.086906	0.0203765	0.086906	3	0.78695	0.313068	0.427714
g21245	scaffold_6	17615485	65.539	3.84648e-14	7.92805e-13	1.40801	0.0609713	0.00024671	8.38732	0.061218	0.0609713	0.027411	0.0609713	3	0.565303	0.143665	-0.0159291
g16259	scaffold_3	12378112	65.5196	3.88342e-14	7.99301e-13	1.66333	0.0710674	0.00125117	6.78602	0.0723186	0.0710674	0.0203145	0.0710674	3	-0.694757	-0.200954	-0.227687
g18583	scaffold_3	49573781	65.4882	3.94386e-14	8.1061e-13	4.06701	0.174886	0.00194044	6.42537	0.176826	0.174886	0.0210061	0.174886	3	0.905449	0.263353	-0.127301
g9921	scaffold_4	8307949	65.4579	4.00319e-14	8.21658e-13	1.58977	0.0687689	0.00035164	8.01955	0.0691205	0.0687689	0.0251096	0.0687689	3	-0.685176	-0.248134	-0.409149
g20600	scaffold_6	6638916	65.4363	4.04611e-14	8.28377e-13	3.25076	0.139691	0.00164694	6.59736	0.141338	0.139691	0.0204799	0.139691	3	0.323794	0.0514854	-0.646318
g27121	scaffold_2	75932984	65.4357	4.04717e-14	8.28377e-13	11.9264	0.514963	0.00357735	5.95253	0.51854	0.514963	0.0245073	0.514963	3	-1.8519	-0.76884	-0.459927
g25678	scaffold_2	52097944	65.4041	4.11068e-14	8.3978e-13	1.84936	0.0799817	0.000425152	7.86497	0.0804069	0.0799817	0.0242409	0.0799817	3	0.287538	0.203271	-0.407505
g26346	scaffold_2	63300901	65.4023	4.11428e-14	8.3978e-13	3.36933	0.144882	0.0016105	6.50691	0.146493	0.144882	0.0207016	0.144882	3	0.592674	0.141585	-0.422273
g11287	scaffold_4	29080209	65.374	4.17221e-14	8.50426e-13	11.0283	0.463835	0.0156583	4.47107	0.479493	0.463835	0.0474446	0.463835	3	-0.934039	-0.793134	0.695549
g12084	scaffold_4	42168753	65.3702	4.17996e-14	8.5083e-13	9.34299	0.400581	0.00563569	5.57461	0.406217	0.400581	0.0300789	0.400581	3	0.688264	0.109058	-0.990026
g18806	scaffold_3	52633320	65.3599	4.2011e-14	8.53952e-13	7.99975	0.343141	0.00467455	5.59403	0.347815	0.343141	0.0297138	0.343141	3	1.576	0.724435	0.709623
g22495	scaffold_2	4393980	65.3312	4.26107e-14	8.64949e-13	1.88086	0.0800451	0.00173166	6.51364	0.0817767	0.0800451	0.0206814	0.0800451	3	-0.750041	-0.278888	-0.255561
g10753	scaffold_4	21063502	65.3223	4.27973e-14	8.67544e-13	14.6833	0.638365	3.73073e-05	10.466	0.638402	0.638365	0.0502898	0.638365	3	-0.460322	-0.72897	1.24342
g10157	scaffold_4	12366763	65.3058	4.31454e-14	8.72817e-13	3.07021	0.13085	0.00263695	6.10689	0.133487	0.13085	0.0231403	0.13085	3	-0.934167	-0.238824	-0.291311
g10741	scaffold_4	20843250	65.3044	4.31759e-14	8.72817e-13	3.57813	0.152963	0.00260799	6.13153	0.155571	0.152963	0.0229349	0.152963	3	0.891809	0.197124	-0.0349555
g10653	scaffold_4	19787473	65.2974	4.3326e-14	8.73893e-13	6.25231	0.269244	0.00259564	6.21054	0.27184	0.269244	0.0223127	0.269244	3	1.2044	0.732939	0.0827172
g20368	scaffold_6	4004796	65.2964	4.33478e-14	8.73893e-13	2.29488	0.0985827	0.00119474	6.8504	0.0997774	0.0985827	0.0203324	0.0985827	3	0.836792	0.311917	0.384426
g6748	scaffold_1	71689994	65.2902	4.3479e-14	8.75342e-13	3.46153	0.149374	0.0011269	6.89979	0.150501	0.149374	0.0203666	0.149374	3	0.991976	0.418694	0.229398
g20517	scaffold_6	5557814	65.2703	4.39085e-14	8.82782e-13	11.1296	0.481088	0.0028084	6.09353	0.483896	0.481088	0.0232536	0.481088	3	-0.371925	-0.306019	1.25982
g6795	scaffold_1	72324438	65.2274	4.48458e-14	9.00398e-13	2.46604	0.105915	0.00130403	6.64088	0.107219	0.105915	0.0204089	0.105915	3	0.496774	0.280049	-0.33008
g10248	scaffold_4	13483371	65.2229	4.49447e-14	9.01156e-13	8.09612	0.351882	0.000122754	9.34747	0.352005	0.351882	0.0354203	0.351882	3	0.986624	0.0156647	-0.577128
g26237	scaffold_2	61536923	65.2	4.54543e-14	9.10135e-13	1.39832	0.0603832	0.00041342	7.89655	0.0607967	0.0603832	0.0244139	0.0603832	3	0.590265	0.239503	0.0398879
g19050	scaffold_3	56517446	65.1465	4.66678e-14	9.33165e-13	2.64206	0.112874	0.00199804	6.39065	0.114872	0.112874	0.021171	0.112874	3	0.898774	0.358507	0.473222
g13694	scaffold_5	3001382	65.1187	4.73114e-14	9.44753e-13	2.94837	0.123928	0.00426151	5.59175	0.12819	0.123928	0.0297563	0.123928	3	0.544219	0.463069	0.954671
g9871	scaffold_4	7584840	65.111	4.74916e-14	9.4707e-13	9.03464	0.388309	0.004501	5.60029	0.39281	0.388309	0.0295972	0.388309	3	1.22827	0.800665	-0.240077
g20348	scaffold_6	3699678	65.1054	4.76217e-14	9.4838e-13	2.20859	0.0942445	0.0017811	6.43359	0.0960256	0.0942445	0.02097	0.0942445	3	-0.793911	-0.190004	-0.348976
g27564	scaffold_2	83040499	65.1012	4.7722e-14	9.48465e-13	3.66645	0.150524	0.00888748	4.89723	0.159411	0.150524	0.041641	0.150524	3	0.827684	0.607602	1.00932
g7525	scaffold_1	85893451	65.0998	4.77547e-14	9.48465e-13	2.01078	0.0864783	0.00094693	6.99258	0.0874252	0.0864783	0.0204714	0.0864783	3	-0.196006	-0.0510137	0.542194
g16235	scaffold_3	11794732	65.0968	4.78242e-14	9.48568e-13	54.1527	2.26932	0.0851404	2.0807	2.35446	2.26932	0.226279	2.26932	3	0.575004	0.849195	-2.81274
g15514	scaffold_3	767448	65.0908	4.79675e-14	9.50131e-13	2.02737	0.086058	0.0020883	6.31773	0.0881463	0.086058	0.0215796	0.086058	3	-0.751552	-0.152091	-0.305933
g20238	scaffold_6	1270557	65.0732	4.83835e-14	9.57085e-13	2.40469	0.101546	0.0030055	6.00521	0.104552	0.101546	0.0240295	0.101546	3	-0.783281	-0.129846	-0.132766
g15279	scaffold_5	26569623	65.0585	4.87355e-14	9.62754e-13	11.062	0.480333	0.000622417	7.66391	0.480955	0.480333	0.023188	0.480333	3	0.0979989	-0.056427	-1.49641
g23773	scaffold_2	24759279	65.0511	4.89124e-14	9.64956e-13	3.80672	0.164994	0.000515376	7.70335	0.16551	0.164994	0.0233884	0.164994	3	1.07811	0.44291	0.420981
g21745	scaffold_6	25931109	65.0114	4.98791e-14	9.82712e-13	3.62269	0.157336	0.00017199	9.45685	0.157508	0.157336	0.0365646	0.157336	3	0.670176	0.330468	-0.339323
g3514	scaffold_1	25012317	65.0078	4.99676e-14	9.83142e-13	1.97624	0.0849556	0.00096782	7.08938	0.0859235	0.0849556	0.0206474	0.0849556	3	0.773481	0.346862	0.273092
g23094	scaffold_2	13757776	64.9767	5.07398e-14	9.97004e-13	1.15985	0.0498166	0.000611555	7.71614	0.0504281	0.0498166	0.0234539	0.0498166	3	0.516504	0.333115	0.528347
g14075	scaffold_5	9474179	64.9622	5.11031e-14	1.0028e-12	1.32955	0.0568455	0.000961165	8.23051	0.0578066	0.0568455	0.0263868	0.0568455	3	0.613109	0.233128	0.129733
g18476	scaffold_3	47274536	64.9587	5.11905e-14	1.00291e-12	2.04365	0.0848278	0.00402651	6.03723	0.0888543	0.0848278	0.0237435	0.0848278	3	0.753845	0.517271	0.600364
g9860	scaffold_4	7414724	64.9566	5.12444e-14	1.00291e-12	3.71837	0.152752	0.00891603	4.85099	0.161668	0.152752	0.0422555	0.152752	3	0.542715	0.302199	1.04655
g25448	scaffold_2	47676981	64.921	5.21501e-14	1.01928e-12	1.90484	0.0822594	0.000559592	7.58539	0.082819	0.0822594	0.0227813	0.0822594	3	0.676968	0.444379	0.656476
g26456	scaffold_2	65549116	64.917	5.2252e-14	1.01992e-12	1.77961	0.0770853	0.000289223	8.19825	0.0773745	0.0770853	0.0261843	0.0770853	3	0.709092	0.20211	0.187342
g20345	scaffold_6	3634708	64.8456	5.41242e-14	1.05506e-12	4.85807	0.2071	0.00412036	5.57793	0.21122	0.2071	0.0300162	0.2071	3	0.92639	0.269501	-0.235984
g16333	scaffold_3	13894485	64.838	5.43253e-14	1.05759e-12	5.74794	0.24969	0.00022006	8.52939	0.24991	0.24969	0.0283986	0.24969	3	1.17745	0.613347	1.11469
g26921	scaffold_2	72978877	64.8237	5.47118e-14	1.0637e-12	3.3296	0.140767	0.00399865	5.74668	0.144765	0.140767	0.0270824	0.140767	3	-0.85159	-0.364171	0.0465382
g20227	scaffold_6	1026889	64.8204	5.47985e-14	1.06399e-12	1.21683	0.0521864	0.000719116	7.35942	0.0529055	0.0521864	0.0216375	0.0521864	3	0.569605	0.405374	0.168462
g12043	scaffold_4	41638325	64.8163	5.49116e-14	1.06445e-12	1.40818	0.0606778	0.000547428	7.60807	0.0612252	0.0606778	0.0228997	0.0606778	3	-0.62359	-0.147335	-0.352868
g12244	scaffold_4	43978466	64.8142	5.49669e-14	1.06445e-12	19.6504	0.850416	0.00394946	5.90292	0.854366	0.850416	0.0250034	0.850416	3	2.34461	0.84557	0.499415
g21780	scaffold_6	26149879	64.7947	5.54987e-14	1.07334e-12	1.67343	0.0718799	0.000877944	8.24799	0.0727578	0.0718799	0.0264977	0.0718799	3	0.58797	0.212801	-0.0665176
g18327	scaffold_3	44616966	64.7604	5.64425e-14	1.09016e-12	2.60178	0.112921	0.000199908	8.67854	0.113121	0.112921	0.0295012	0.112921	3	0.87	0.348128	0.237182
g25875	scaffold_2	55954472	64.7457	5.68517e-14	1.09663e-12	16.1969	0.678058	0.0261551	4.00622	0.704213	0.678058	0.0570016	0.678058	3	2.05518	0.589556	0.270016
g11417	scaffold_4	31571996	64.7404	5.70022e-14	1.09809e-12	4.47845	0.194436	0.000278662	8.34178	0.194715	0.194436	0.0271066	0.194436	3	1.0399	0.674415	0.138993
g14993	scaffold_5	22195303	64.7135	5.77611e-14	1.11126e-12	6.06955	0.259667	0.0042266	5.60061	0.263893	0.259667	0.0295911	0.259667	3	1.12699	0.471049	-0.103577
g10321	scaffold_4	14283530	64.6964	5.82514e-14	1.11777e-12	2.30169	0.0955226	0.00455068	5.49172	0.100073	0.0955226	0.0316873	0.0955226	3	-0.82979	-0.306393	-0.261808
g25836	scaffold_2	55167676	64.6988	5.81826e-14	1.11777e-12	3.65408	0.158698	0.000174689	8.7304	0.158873	0.158698	0.0299013	0.158698	3	0.656272	0.361349	1.02471
g11347	scaffold_4	30720665	64.6748	5.88723e-14	1.12822e-12	3.57139	0.153955	0.00132252	6.76543	0.155278	0.153955	0.0203159	0.153955	3	-0.304046	-0.265322	-1.00696
g21058	scaffold_6	13163120	64.6688	5.90488e-14	1.13013e-12	9.66905	0.417796	0.00259748	6.29766	0.420393	0.417796	0.0217056	0.417796	3	0.453954	0.103675	-1.176
g16757	scaffold_3	21661287	64.6049	6.09358e-14	1.16474e-12	2.92931	0.125409	0.00195265	6.26397	0.127361	0.125409	0.0219293	0.125409	3	0.944393	0.489523	0.365517
g26321	scaffold_2	62687676	64.5963	6.11934e-14	1.16814e-12	1.71512	0.0721321	0.00243844	6.16808	0.0745705	0.0721321	0.0226397	0.0721321	3	-0.671213	-0.0913642	-0.317702
g4725	scaffold_1	42044905	64.5856	6.15159e-14	1.17278e-12	1.7435	0.0747517	0.00105252	6.97501	0.0758042	0.0747517	0.020448	0.0747517	3	0.63698	0.155019	0.0045631
g15070	scaffold_5	23621864	64.5731	6.18964e-14	1.17851e-12	16.8498	0.731268	0.00133042	7.03809	0.732598	0.731268	0.0205408	0.731268	3	1.43663	0.358164	-0.816952
g10717	scaffold_4	20655200	64.5533	6.25038e-14	1.18854e-12	4.25299	0.177465	0.00744738	5.0977	0.184913	0.177465	0.0388264	0.177465	3	0.0024757	0.19065	0.986784
g26730	scaffold_2	70055945	64.545	6.27613e-14	1.1919e-12	1.97895	0.0831399	0.00290147	5.93508	0.0860413	0.0831399	0.024672	0.0831399	3	-0.765488	-0.229369	-0.352555
g20505	scaffold_6	5458254	64.5182	6.3595e-14	1.20618e-12	1.70378	0.0717122	0.00236536	6.16377	0.0740775	0.0717122	0.0226739	0.0717122	3	-0.690449	-0.234797	-0.14644
g7397	scaffold_1	83244524	64.4989	6.42013e-14	1.21611e-12	0.92744	0.0397142	0.000609303	7.43582	0.0403235	0.0397142	0.0220082	0.0397142	3	0.371311	0.14893	-0.147287
g19739	scaffold_3	67100720	64.4861	6.46056e-14	1.2222e-12	7.77509	0.330679	0.00736872	5.26392	0.338048	0.330679	0.0361241	0.330679	3	0.38785	-0.325437	-1.10695
g14656	scaffold_5	16707892	64.4761	6.49247e-14	1.22666e-12	5.12488	0.215591	0.00722965	5.16489	0.222821	0.215591	0.0377994	0.215591	3	-1.20388	-0.299263	-0.379555
g22546	scaffold_2	5249416	64.4653	6.52717e-14	1.23164e-12	35.7278	1.51755	0.0358386	4.23569	1.55338	1.51755	0.0515238	1.51755	3	-1.98396	-0.714001	-3.07041
g17529	scaffold_3	33400223	64.459	6.54764e-14	1.23392e-12	1.29457	0.05579	0.000495584	7.67831	0.0562856	0.05579	0.0232612	0.05579	3	-0.635088	-0.32942	-0.328407
g23740	scaffold_2	24116886	64.4457	6.59039e-14	1.24039e-12	3.83045	0.163959	0.00258251	6.06401	0.166541	0.163959	0.0235082	0.163959	3	0.850668	0.508978	1.00581
g25930	scaffold_2	56477622	64.4119	6.70099e-14	1.2596e-12	1.6233	0.0702358	0.000342267	8.13611	0.0705781	0.0702358	0.0258016	0.0702358	3	-0.688636	-0.248302	-0.422377
g22855	scaffold_2	9687881	64.387	6.78388e-14	1.27355e-12	1.31281	0.0567949	0.000283563	8.20119	0.0570785	0.0567949	0.0262026	0.0567949	3	-0.625505	-0.205595	-0.322022
g10779	scaffold_4	21265406	64.3785	6.81215e-14	1.27724e-12	0.868983	0.0369169	0.000864989	7.11846	0.0377819	0.0369169	0.0207215	0.0369169	3	-0.515555	-0.213584	-0.166442
g18474	scaffold_3	47259496	64.3608	6.87199e-14	1.28467e-12	1.99162	0.0851905	0.00140161	6.67161	0.0865921	0.0851905	0.0203715	0.0851905	3	-0.778817	-0.356919	-0.464739
g18871	scaffold_3	53889896	64.3641	6.86082e-14	1.28467e-12	6.60519	0.28614	0.00104191	6.96266	0.287182	0.28614	0.0204325	0.28614	3	-0.446011	-0.163734	0.907202
g21739	scaffold_6	25893959	64.359	6.87794e-14	1.28467e-12	3.97299	0.172536	0.000202786	8.61134	0.172739	0.172536	0.0289958	0.172536	3	1.07932	0.448909	0.707901
g18924	scaffold_3	54757753	64.3519	6.90223e-14	1.28757e-12	1.34936	0.05778	0.000887945	7.16679	0.0586679	0.05778	0.0208648	0.05778	3	-0.240119	-0.203141	-0.633024
g15248	scaffold_5	26161824	64.2889	7.1197e-14	1.32646e-12	2.59197	0.107556	0.00513832	5.40544	0.112694	0.107556	0.0334023	0.107556	3	-0.894282	-0.355571	-0.450825
g21154	scaffold_6	15697857	64.2191	7.36869e-14	1.37112e-12	3.32396	0.14006	0.00446029	5.53581	0.14452	0.14006	0.0308234	0.14006	3	0.793506	0.59806	0.946303
g13992	scaffold_5	8332124	64.2042	7.42268e-14	1.37942e-12	12.8691	0.549905	0.00961983	5.39529	0.559525	0.549905	0.0336039	0.549905	3	-0.622192	0.46293	1.31623
g16356	scaffold_3	14602790	64.1852	7.49273e-14	1.39068e-12	4.6858	0.201753	0.00197793	6.39141	0.203731	0.201753	0.0211672	0.201753	3	-0.57953	-0.238335	0.590102
g17890	scaffold_3	38488714	64.1546	7.6063e-14	1.40999e-12	3.28965	0.140763	0.00226516	6.19442	0.143028	0.140763	0.0224347	0.140763	3	0.604579	0.265018	0.950466
g23607	scaffold_2	21610376	64.1506	7.62125e-14	1.41099e-12	1.46318	0.0624879	0.00112885	6.88537	0.0636167	0.0624879	0.0203549	0.0624879	3	-0.642182	-0.199237	-0.403148
g22883	scaffold_2	10080216	64.1154	7.7546e-14	1.43387e-12	42.2472	1.83663	0.000208307	9.22551	1.83683	1.83663	0.0342082	1.83663	3	-2.41297	-1.89916	0.669868
g16530	scaffold_3	18582894	64.0903	7.85092e-14	1.44805e-12	1.42459	0.0610712	0.000867414	7.12083	0.0619386	0.0610712	0.020728	0.0610712	3	-0.305286	-0.180374	-0.643769
g18534	scaffold_3	48516784	64.0905	7.85022e-14	1.44805e-12	1.65674	0.0715414	0.000490926	7.71664	0.0720323	0.0715414	0.0234565	0.0715414	3	-0.685986	-0.186798	-0.378393
g22758	scaffold_2	8080398	64.0866	7.86534e-14	1.44889e-12	1.65412	0.0704273	0.00149115	6.56732	0.0719184	0.0704273	0.020542	0.0704273	3	0.541511	0.466239	-0.00031271
g18996	scaffold_3	55554782	64.0809	7.88742e-14	1.45115e-12	1.74297	0.0748505	0.000930671	7.12052	0.0757812	0.0748505	0.0207272	0.0748505	3	-0.48713	-0.17761	-0.667487
g15929	scaffold_3	7472300	64.0553	7.98743e-14	1.46658e-12	1.76203	0.0763723	0.00023768	8.41431	0.07661	0.0763723	0.0275941	0.0763723	3	0.392611	-0.328201	-0.110868
g17926	scaffold_3	38902797	64.0544	7.9912e-14	1.46658e-12	1.73297	0.074032	0.00131439	6.77771	0.0753464	0.074032	0.0203147	0.074032	3	0.0641999	-0.326313	-0.579167
g16582	scaffold_3	19281598	64.0123	8.15841e-14	1.4954e-12	3.45904	0.149241	0.00115227	6.88524	0.150393	0.149241	0.0203548	0.149241	3	-1.00928	-0.301857	-0.457719
g11207	scaffold_4	27706146	63.9918	8.24128e-14	1.50872e-12	6.24006	0.267503	0.00380394	5.71703	0.271307	0.267503	0.027554	0.267503	3	1.181	0.146342	0.0105761
g15684	scaffold_3	3526775	63.9841	8.27255e-14	1.51256e-12	2.73837	0.112618	0.00644215	5.1982	0.11906	0.112618	0.0372662	0.112618	3	-0.911893	-0.303799	-0.390323
g21733	scaffold_6	25820449	63.9559	8.38832e-14	1.53183e-12	2.64469	0.114266	0.000720075	7.36433	0.114986	0.114266	0.0216606	0.114266	3	-0.904926	-0.414536	-0.453603
g18472	scaffold_3	47250356	63.9509	8.40886e-14	1.53368e-12	1.89867	0.0802467	0.00230407	6.20496	0.0825508	0.0802467	0.0223546	0.0802467	3	-0.752863	-0.246742	-0.35325
g17061	scaffold_3	26415345	63.9456	8.43105e-14	1.53583e-12	1.19865	0.0517515	0.000363489	7.98307	0.052115	0.0517515	0.0248997	0.0517515	3	0.529586	0.294537	0.0263072
g20347	scaffold_6	3690568	63.9209	8.53404e-14	1.55267e-12	1.00008	0.0432419	0.000239619	8.30442	0.0434815	0.0432419	0.0268612	0.0432419	3	-0.515112	-0.111278	-0.330402
g22431	scaffold_2	3688788	63.9168	8.5511e-14	1.55385e-12	4.60739	0.191768	0.00855343	5.1417	0.200321	0.191768	0.0381597	0.191768	3	0.0392331	-0.377699	-1.01411
g23226	scaffold_2	15697533	63.8781	8.71595e-14	1.58186e-12	1.89804	0.0822925	0.000230784	8.51946	0.0825233	0.0822925	0.0283276	0.0822925	3	0.678296	0.281788	0.0317347
g18500	scaffold_3	47672316	63.8716	8.74367e-14	1.58494e-12	1.29258	0.0548036	0.0013956	6.98209	0.0561992	0.0548036	0.0204573	0.0548036	3	-0.410949	-0.336549	0.126303
g21872	scaffold_6	27592146	63.8617	8.78659e-14	1.59076e-12	4.79916	0.201893	0.00676624	5.18067	0.208659	0.201893	0.0375503	0.201893	3	1.15683	0.385676	0.253689
g10966	scaffold_4	23771366	63.8506	8.8345e-14	1.59747e-12	1.35528	0.058119	0.00080633	7.25089	0.0589253	0.058119	0.0211671	0.058119	3	0.427515	0.0924639	-0.208427
g21854	scaffold_6	27125830	63.8346	8.90436e-14	1.60813e-12	8.97721	0.388935	0.00137848	6.7831	0.390313	0.388935	0.0203145	0.388935	3	-0.957467	-0.183444	0.700778
g13172	scaffold_4	58919136	63.8287	8.93063e-14	1.6109e-12	2.55316	0.108375	0.00263216	6.01576	0.111007	0.108375	0.0239348	0.108375	3	-0.872134	-0.354572	-0.532449
g10591	scaffold_4	18801716	63.819	8.97309e-14	1.61547e-12	3.38974	0.145502	0.00187799	6.31244	0.14738	0.145502	0.0216122	0.145502	3	0.538421	0.199747	0.955815
g26352	scaffold_2	63406988	63.8179	8.97789e-14	1.61547e-12	1.13799	0.0488108	0.000667008	7.63422	0.0494778	0.0488108	0.0230355	0.0488108	3	0.528752	0.0769741	0.061783
g11464	scaffold_4	32250140	63.812	9.00414e-14	1.61822e-12	3.21132	0.133074	0.00654838	5.23474	0.139622	0.133074	0.0366448	0.133074	3	0.944762	0.517614	0.2206
g16426	scaffold_3	15963633	63.8042	9.03894e-14	1.62249e-12	2.7469	0.119326	0.000104263	9.31053	0.119431	0.119326	0.0350462	0.119326	3	-0.0199745	-0.124281	0.697844
g14262	scaffold_5	11817142	63.7988	9.06274e-14	1.62363e-12	1.92553	0.0808245	0.00289428	5.89478	0.0837187	0.0808245	0.0250929	0.0808245	3	-0.726804	-0.158801	-0.191484
g16768	scaffold_3	21834167	63.7978	9.06729e-14	1.62363e-12	9.56884	0.415372	0.000664145	7.59221	0.416037	0.415372	0.022817	0.415372	3	1.06985	0.260709	-0.628722
g13182	scaffold_4	59003404	63.7896	9.10405e-14	1.62823e-12	3.37954	0.141338	0.005599	6.08304	0.146937	0.141338	0.0233434	0.141338	3	-0.967939	-0.245439	-0.249667
g17281	scaffold_3	29599183	63.7857	9.12147e-14	1.62937e-12	2.44162	0.104707	0.00145018	6.71717	0.106157	0.104707	0.020334	0.104707	3	-0.805282	-0.312396	-0.116547
g16174	scaffold_3	11148926	63.7802	9.14622e-14	1.62984e-12	3.6589	0.157677	0.00140536	6.7362	0.159083	0.157677	0.0203243	0.157677	3	0.784541	0.344617	-0.210601
g25174	scaffold_2	44632310	63.7813	9.14135e-14	1.62984e-12	1.46212	0.0621371	0.00143317	6.74846	0.0635703	0.0621371	0.0203199	0.0621371	3	-0.668258	-0.276878	-0.362762
g5043	scaffold_1	46203162	63.7721	9.18274e-14	1.63437e-12	7.70461	0.33088	0.00410309	5.74634	0.334983	0.33088	0.0270877	0.33088	3	-0.177304	-0.08769	1.1658
g15020	scaffold_5	22745186	63.7601	9.23728e-14	1.64025e-12	9.71769	0.412517	0.00999102	4.89943	0.422508	0.412517	0.0416115	0.412517	3	-0.122538	-0.138503	1.32537
g23358	scaffold_2	18123453	63.7599	9.23803e-14	1.64025e-12	2.5368	0.106176	0.00411917	5.63218	0.110296	0.106176	0.029013	0.106176	3	-0.84869	-0.220521	-0.261581
g19103	scaffold_3	57567439	63.7436	9.31259e-14	1.6515e-12	16.9022	0.680571	0.0543088	4.31859	0.73488	0.680571	0.0499525	0.680571	3	0.345325	0.716044	2.13243
g14199	scaffold_5	10826541	63.7276	9.38611e-14	1.66054e-12	3.07553	0.132269	0.00144986	6.63758	0.133719	0.132269	0.0204136	0.132269	3	-0.93352	-0.252114	-0.276062
g25493	scaffold_2	48313638	63.7283	9.38283e-14	1.66054e-12	4.58287	0.19183	0.00742524	6.37506	0.199255	0.19183	0.0212515	0.19183	3	0.991536	0.103917	-0.029792
g13616	scaffold_5	1852848	63.7249	9.39852e-14	1.66074e-12	1.79973	0.0749128	0.0033363	5.82062	0.0782491	0.0749128	0.0260077	0.0749128	3	-0.741052	-0.26304	-0.328843
g5349	scaffold_1	51096605	63.7111	9.46264e-14	1.67007e-12	3.4536	0.14914	0.00101665	7.04762	0.150157	0.14914	0.0205582	0.14914	3	0.773562	0.401853	0.953189
g20666	scaffold_6	7770143	63.6965	9.53125e-14	1.68017e-12	1.17733	0.0507886	0.000399776	7.94617	0.0511884	0.0507886	0.0246904	0.0507886	3	0.239652	0.0262889	-0.357305
g18096	scaffold_3	41350136	63.6883	9.5698e-14	1.68495e-12	2.53254	0.110044	6.6091e-05	9.7847	0.11011	0.110044	0.0403508	0.110044	3	0.608753	0.232359	0.801991
g16028	scaffold_3	9093734	63.6568	9.71912e-14	1.7092e-12	14.7471	0.611496	0.0296823	3.95536	0.641179	0.611496	0.0584404	0.611496	3	0.405794	0.746736	2.02029
g14930	scaffold_5	21468916	63.652	9.74217e-14	1.71121e-12	0.940476	0.0406166	0.000273607	8.20698	0.0408903	0.0406166	0.0262388	0.0406166	3	0.516489	0.178769	0.108411
g17860	scaffold_3	37954982	63.6461	9.77045e-14	1.71352e-12	65.9891	2.58855	0.280541	2.11774	2.86909	2.58855	0.218326	2.58855	3	1.67071	0.298037	-2.80585
g19669	scaffold_3	65914932	63.6444	9.77857e-14	1.71352e-12	15.7583	0.685076	6.9351e-05	9.9925	0.685145	0.685076	0.0430588	0.685076	3	1.32662	0.733179	-0.755932
g16588	scaffold_3	19368849	63.6343	9.82753e-14	1.72005e-12	7.8818	0.341234	0.00145335	6.79322	0.342687	0.341234	0.0203149	0.341234	3	-1.11165	-0.198866	0.39542
g15059	scaffold_5	23482334	63.6298	9.84929e-14	1.72181e-12	2.14212	0.0899025	0.00323329	5.80416	0.0931358	0.0899025	0.0262337	0.0899025	3	0.697364	0.313876	0.682004
g11541	scaffold_4	33472301	63.6244	9.87552e-14	1.72295e-12	1.36187	0.0566408	0.00257112	6.05525	0.0592119	0.0566408	0.0235847	0.0566408	3	-0.6307	-0.209368	-0.171579
g17461	scaffold_3	32173873	63.6237	9.87914e-14	1.72295e-12	1.25609	0.0538685	0.00074414	7.36454	0.0546126	0.0538685	0.0216615	0.0538685	3	0.615473	0.352584	0.40042
g11037	scaffold_4	24991248	63.6094	9.94854e-14	1.733e-12	4.29648	0.181853	0.00495027	5.44702	0.186803	0.181853	0.0325747	0.181853	3	0.194354	0.353551	1.0797
g12110	scaffold_4	42528856	63.6039	9.97551e-14	1.73564e-12	1.00416	0.0432543	0.000404708	7.9274	0.043659	0.0432543	0.0245852	0.0432543	3	-0.536701	-0.196869	-0.363005
g15165	scaffold_5	25238636	63.5963	1.00133e-13	1.74017e-12	73.543	3.12176	0.0757605	4.07624	3.19752	3.12176	0.0551223	3.12176	3	-2.72273	-0.513407	2.02349
g27148	scaffold_2	76164547	63.5551	1.02186e-13	1.77375e-12	9.13405	0.39417	0.00296248	6.04667	0.397133	0.39417	0.0236601	0.39417	3	0.961933	0.431157	-0.662196
g6283	scaffold_1	63077711	63.5338	1.0326e-13	1.79028e-12	1.19885	0.0508146	0.00130948	7.36657	0.0521241	0.0508146	0.0216711	0.0508146	3	0.603981	0.362954	0.263775
g10907	scaffold_4	22998254	63.4798	1.06041e-13	1.83464e-12	2.4641	0.104715	0.00241935	6.07634	0.107135	0.104715	0.0234011	0.104715	3	0.844083	0.35084	0.225752
g16146	scaffold_3	10796147	63.4793	1.06067e-13	1.83464e-12	2.51436	0.108505	0.00081478	7.20191	0.10932	0.108505	0.0209834	0.108505	3	-0.373746	0.0614875	0.505585
g10190	scaffold_4	12704336	63.4715	1.06476e-13	1.83954e-12	1.18368	0.0506921	0.00077204	7.26642	0.0514642	0.0506921	0.0212294	0.0506921	3	0.216657	0.225581	-0.302131
g11872	scaffold_4	38361496	63.4681	1.06654e-13	1.84046e-12	6.8413	0.28682	0.0106276	4.7255	0.297448	0.28682	0.043904	0.28682	3	-0.905627	-0.178865	0.533146
g14530	scaffold_5	14939128	63.4615	1.07004e-13	1.84435e-12	7.38033	0.317924	0.00295954	5.93853	0.320884	0.317924	0.0246386	0.317924	3	-0.583176	-0.0592656	0.904124
g14913	scaffold_5	21114807	63.4555	1.07319e-13	1.84673e-12	1.34931	0.0573442	0.00132167	6.69215	0.0586658	0.0573442	0.020352	0.0573442	3	-0.637917	-0.313076	-0.225892
g15772	scaffold_3	4717093	63.4541	1.07393e-13	1.84673e-12	47.6879	2.03023	0.0431608	4.48558	2.07339	2.03023	0.047226	2.03023	3	1.94459	0.701954	-1.81396
g26201	scaffold_2	60623787	63.4346	1.08429e-13	1.86237e-12	1.38502	0.0591844	0.00103388	6.98034	0.0602183	0.0591844	0.0204549	0.0591844	3	0.271894	0.0909561	-0.36414
g3353	scaffold_1	22868748	63.4142	1.09521e-13	1.87895e-12	14.9094	0.635403	0.0128297	4.60511	0.648233	0.635403	0.0455171	0.635403	3	1.94299	0.17504	0.696712
g5753	scaffold_1	55514005	63.3589	1.12546e-13	1.92859e-12	5.40149	0.233712	0.00113479	7.33814	0.234847	0.233712	0.0215394	0.233712	3	0.62088	0.0388607	1.11063
g27006	scaffold_2	74143531	63.3466	1.13228e-13	1.93803e-12	26.2845	1.02307	0.119739	2.92254	1.1428	1.02307	0.106926	1.02307	3	-0.632347	0.593517	2.13314
g11566	scaffold_4	33879366	63.3346	1.13901e-13	1.94729e-12	87.65	3.63307	0.177802	2.72406	3.81087	3.63307	0.125571	3.63307	3	3.83422	0.684238	-1.13104
g4486	scaffold_1	39075972	63.3025	1.15714e-13	1.97599e-12	6.14277	0.259253	0.00782436	5.05328	0.267077	0.259253	0.0394786	0.259253	3	1.33443	0.717913	0.965938
g21213	scaffold_6	17301940	63.292	1.16316e-13	1.98397e-12	1.14136	0.0486754	0.000948899	7.0833	0.0496243	0.0486754	0.0206332	0.0486754	3	0.537771	0.260379	0.0555751
g11687	scaffold_4	35123796	63.2769	1.17185e-13	1.99648e-12	1.86208	0.0793354	0.00162457	6.52908	0.08096	0.0793354	0.0206375	0.0793354	3	0.612845	0.229504	0.639883
g13080	scaffold_4	57946580	63.269	1.17643e-13	2.00061e-12	3.62664	0.155703	0.00197728	6.38917	0.15768	0.155703	0.0211784	0.155703	3	-1.03375	-0.352637	-0.349756
g3030	scaffold_1	18963493	63.268	1.17699e-13	2.00061e-12	6.38644	0.274302	0.00336978	5.89868	0.277671	0.274302	0.0250497	0.274302	3	1.30944	1.06686	0.634127
g4761	scaffold_1	42909154	63.2596	1.18188e-13	2.00661e-12	12.6007	0.547201	0.000653096	7.59522	0.547854	0.547201	0.0228327	0.547201	3	1.08405	0.485797	-0.824369
g19151	scaffold_3	58471126	63.2471	1.18917e-13	2.01666e-12	3.67533	0.155366	0.00443125	5.54574	0.159797	0.155366	0.0306312	0.155366	3	-0.956443	-0.250783	-0.0811554
g19486	scaffold_3	62573246	63.2443	1.19082e-13	2.01714e-12	2.43931	0.105339	0.000717364	7.3489	0.106057	0.105339	0.0215887	0.105339	3	0.862809	0.345496	0.433013
g26591	scaffold_2	68269787	63.2113	1.21032e-13	2.04782e-12	4.31725	0.1815	0.00620701	5.2217	0.187707	0.1815	0.0368708	0.1815	3	0.599285	0.0682293	-0.554979
g7297	scaffold_1	81687871	63.1981	1.21819e-13	2.05876e-12	1.13577	0.0487929	0.000588367	7.5586	0.0493813	0.0487929	0.0226411	0.0487929	3	-0.498394	-0.169936	-0.476986
g5239	scaffold_1	49010116	63.1785	1.23e-13	2.07634e-12	31.6468	1.33748	0.0384661	4.01435	1.37595	1.33748	0.0567746	1.33748	3	2.1474	0.115632	-0.871777
g21263	scaffold_6	17930269	63.1657	1.23775e-13	2.08704e-12	4.26121	0.175004	0.0102657	4.74405	0.18527	0.175004	0.04366	0.175004	3	1.07833	0.573239	0.883143
g17436	scaffold_3	31983890	63.1568	1.24321e-13	2.09385e-12	1.60221	0.0694799	0.000181347	9.95015	0.0696612	0.0694799	0.0424858	0.0694799	3	0.135941	-0.0445742	0.586428
g26217	scaffold_2	61046814	63.1517	1.24635e-13	2.09674e-12	0.776826	0.0331177	0.00065737	7.33468	0.0337751	0.0331177	0.0215237	0.0331177	3	0.262465	0.29576	0.495139
g15351	scaffold_5	28501856	63.1493	1.24783e-13	2.09684e-12	1.34732	0.0583525	0.000226428	8.52092	0.058579	0.0583525	0.028338	0.0583525	3	0.608585	0.129275	0.176642
g17054	scaffold_3	26241213	63.13	1.25973e-13	2.11442e-12	4.58218	0.190116	0.0091087	4.78049	0.199225	0.190116	0.0431821	0.190116	3	0.678678	0.301124	1.12652
g19759	scaffold_3	67399356	63.1177	1.26739e-13	2.12486e-12	1.30906	0.0561376	0.000778235	7.11009	0.0569158	0.0561376	0.0206992	0.0561376	3	0.255901	0.110228	0.59793
g17374	scaffold_3	31168054	63.1043	1.27576e-13	2.13647e-12	2.38156	0.102434	0.00111261	6.81173	0.103546	0.102434	0.0203178	0.102434	3	0.848142	0.307915	0.377119
g23011	scaffold_2	12490356	63.087	1.28667e-13	2.15229e-12	0.979935	0.0418071	0.000798789	7.28307	0.0426059	0.0418071	0.0212982	0.0418071	3	0.203552	0.091098	-0.322727
g6142	scaffold_1	60616463	63.0798	1.29122e-13	2.15596e-12	48.4439	1.9554	0.150858	2.75576	2.10626	1.9554	0.122252	1.9554	3	2.99509	0.0675792	-0.477342
g7327	scaffold_1	82107438	63.0789	1.29179e-13	2.15596e-12	0.811257	0.0344692	0.000802828	7.20305	0.035272	0.0344692	0.0209874	0.0344692	3	0.228123	0.0372514	-0.275266
g15777	scaffold_3	4765198	63.0489	1.31104e-13	2.18561e-12	3.18372	0.136497	0.00192529	6.38617	0.138423	0.136497	0.0211937	0.136497	3	0.846165	0.240838	-0.0252787
g23423	scaffold_2	18917871	63.0314	1.32238e-13	2.20202e-12	9.42132	0.404786	0.00483637	5.54761	0.409623	0.404786	0.0305952	0.404786	3	-1.07453	-0.271288	0.605792
g22966	scaffold_2	11754575	63.01	1.33639e-13	2.22284e-12	3.90226	0.16955	0.000113035	9.21517	0.169663	0.16955	0.0341084	0.16955	3	1.00199	0.337803	0.111483
g25715	scaffold_2	53231990	63.0013	1.34216e-13	2.22991e-12	1.33544	0.0563675	0.00169508	6.58063	0.0580625	0.0563675	0.0205132	0.0563675	3	0.620431	0.382421	0.208686
g26308	scaffold_2	62572046	62.998	1.34429e-13	2.23095e-12	1.28869	0.0540446	0.00198554	6.33815	0.0560301	0.0540446	0.0214571	0.0540446	3	0.0986531	-0.0229651	-0.482465
g27318	scaffold_2	79340787	62.9725	1.36129e-13	2.25661e-12	13.2275	0.574086	0.00102524	7.32969	0.575111	0.574086	0.0215011	0.574086	3	1.12449	0.441101	-0.846844
g18033	scaffold_3	40689191	62.9583	1.37086e-13	2.26738e-12	46.4224	1.8635	0.154864	2.85814	2.01836	1.8635	0.112423	1.8635	3	-0.663096	-0.506776	-3.44095
g19597	scaffold_3	64540662	62.9598	1.36985e-13	2.26738e-12	3.35663	0.145492	0.000447995	7.806	0.14594	0.145492	0.0239235	0.145492	3	-0.301515	-0.301141	0.58134
g14649	scaffold_5	16650206	62.9428	1.38137e-13	2.2822e-12	1.29398	0.0535126	0.00274724	6.00185	0.0562599	0.0535126	0.0240597	0.0535126	3	-0.559878	-0.195302	-0.0101868
g19875	scaffold_3	69326522	62.9246	1.39377e-13	2.30011e-12	4.02564	0.168972	0.00605519	5.39863	0.175028	0.168972	0.0335375	0.168972	3	-1.0427	-0.187235	-0.329418
g23535	scaffold_2	20601095	62.8707	1.43124e-13	2.35931e-12	8.91036	0.377673	0.00973379	5.06003	0.387407	0.377673	0.0393807	0.377673	3	1.35678	0.501637	-0.144065
g16418	scaffold_3	15806161	62.843	1.4509e-13	2.38904e-12	2.19748	0.0939862	0.00155663	6.52233	0.0955428	0.0939862	0.0206563	0.0939862	3	-0.807541	-0.273081	-0.417776
g26481	scaffold_2	66056017	62.7981	1.48332e-13	2.4397e-12	1.33733	0.0577385	0.000406446	7.88171	0.0581449	0.0577385	0.0243323	0.0577385	3	0.219698	0.0450219	-0.401735
g25824	scaffold_2	55024486	62.7946	1.48591e-13	2.44123e-12	4.40108	0.186691	0.0046601	5.61741	0.191351	0.186691	0.0292815	0.186691	3	0.482434	0.32661	-0.594011
g11255	scaffold_4	28538361	62.7861	1.49215e-13	2.44875e-12	1.57199	0.0682675	7.97735e-05	9.56519	0.0683472	0.0682675	0.0377545	0.0682675	3	-0.643561	-0.142022	-0.119636
g22713	scaffold_2	7542026	62.775	1.50027e-13	2.45935e-12	20.5856	0.894452	0.000573422	7.838	0.895025	0.894452	0.0240948	0.894452	3	-1.16741	-0.813398	1.15343
g22560	scaffold_2	5562343	62.7688	1.5049e-13	2.46418e-12	6.71831	0.282032	0.0100689	4.76859	0.292101	0.282032	0.0433381	0.282032	3	1.36217	1.0341	0.992635
g16041	scaffold_3	9169928	62.7636	1.50876e-13	2.46777e-12	3.65014	0.153395	0.00530658	5.30592	0.158702	0.153395	0.0353438	0.153395	3	0.671191	0.346607	-0.333217
g19049	scaffold_3	56505956	62.7583	1.51271e-13	2.4709e-12	8.51818	0.368671	0.00168481	6.64565	0.370356	0.368671	0.0204024	0.368671	3	1.42454	0.771282	0.0991011
g24158	scaffold_2	29841558	62.7565	1.51403e-13	2.4709e-12	1.66073	0.0697688	0.00243676	6.14967	0.0722056	0.0697688	0.022787	0.0697688	3	0.505924	0.0243662	-0.179089
g14739	scaffold_5	17973467	62.7173	1.54353e-13	2.51627e-12	4.40034	0.190435	0.000884571	7.23167	0.191319	0.190435	0.0210926	0.190435	3	-1.09941	-0.276869	-0.646548
g25470	scaffold_2	48043192	62.7142	1.54591e-13	2.51735e-12	9.39622	0.38663	0.0219016	4.09621	0.408531	0.38663	0.0546225	0.38663	3	-0.788338	-0.0966027	0.907417
g17307	scaffold_3	30030249	62.7089	1.54991e-13	2.52109e-12	8.30869	0.359545	0.00170244	6.57605	0.361248	0.359545	0.0205228	0.359545	3	0.343797	0.234255	1.46968
g22687	scaffold_2	7090922	62.6936	1.56162e-13	2.53598e-12	1.56048	0.0668508	0.000996129	6.96985	0.067847	0.0668508	0.0204414	0.0668508	3	0.574238	0.426388	0.624454
g6312	scaffold_1	63385879	62.6925	1.56251e-13	2.53598e-12	1.37519	0.0590878	0.00070304	7.34596	0.0597908	0.0590878	0.0215752	0.0590878	3	-0.586958	-0.253567	-0.509101
g24833	scaffold_2	39116006	62.6777	1.57391e-13	2.55167e-12	1.36601	0.0575062	0.00188577	6.35684	0.059392	0.0575062	0.0213504	0.0575062	3	0.548353	0.239805	0.548917
g21252	scaffold_6	17740586	62.6671	1.58217e-13	2.56224e-12	1.02882	0.0443493	0.000381888	8.0113	0.0447312	0.0443493	0.0250618	0.0443493	3	0.316892	0.0319623	-0.248886
g24114	scaffold_2	29213640	62.6478	1.59725e-13	2.58382e-12	1.06137	0.0451097	0.00103688	7.01103	0.0461466	0.0451097	0.0204976	0.0451097	3	0.522425	0.148328	0.0577745
g18419	scaffold_3	46455331	62.6387	1.60443e-13	2.5926e-12	0.976729	0.0405351	0.00193134	7.57203	0.0424665	0.0405351	0.0227114	0.0405351	3	0.487463	0.190081	0.00832965
g22945	scaffold_2	11286265	62.6308	1.61069e-13	2.59987e-12	1.51843	0.0656114	0.000407446	7.86745	0.0660188	0.0656114	0.0242544	0.0656114	3	0.645522	0.234789	0.461641
g21459	scaffold_6	21429333	62.6245	1.61567e-13	2.60505e-12	2.49602	0.106745	0.00177729	6.38409	0.108523	0.106745	0.0212044	0.106745	3	-0.229928	-0.0246672	0.602131
g7564	scaffold_1	86590399	62.592	1.64168e-13	2.64409e-12	33.5773	1.41548	0.0443986	3.69986	1.45988	1.41548	0.0663284	1.41548	3	2.6202	-0.0171041	-0.0138785
g26767	scaffold_2	70552758	62.5619	1.66625e-13	2.67935e-12	1.32764	0.055727	0.00199651	6.31108	0.0577235	0.055727	0.0216207	0.055727	3	-0.637999	-0.25293	-0.268875
g9877	scaffold_4	7668895	62.5607	1.66721e-13	2.67935e-12	2.37272	0.102983	0.000178784	8.71773	0.103162	0.102983	0.0298027	0.102983	3	0.854531	0.457245	0.473682
g16917	scaffold_3	23928367	62.5574	1.66995e-13	2.68083e-12	1.46361	0.0626936	0.000941459	7.0467	0.0636351	0.0626936	0.0205564	0.0626936	3	0.558083	0.180115	-0.0459305
g25060	scaffold_2	42802309	62.537	1.68675e-13	2.70486e-12	0.86309	0.03722	0.000305613	8.17548	0.0375256	0.03722	0.0260429	0.03722	3	0.483466	0.202503	0.0693629
g17851	scaffold_3	37773636	62.5094	1.70981e-13	2.73885e-12	1.76782	0.075201	0.00166089	6.5198	0.0768619	0.075201	0.0206635	0.075201	3	0.712015	0.328283	0.50667
g10783	scaffold_4	21333716	62.4671	1.74582e-13	2.79046e-12	2.19909	0.0948822	0.000730244	7.20906	0.0956124	0.0948822	0.0210089	0.0948822	3	0.594235	0.0656237	-0.192329
g22462	scaffold_2	3926976	62.4685	1.74458e-13	2.79046e-12	0.937883	0.0404056	0.000371921	8.00285	0.0407775	0.0404056	0.0250131	0.0404056	3	0.500122	0.242052	0.074928
g26607	scaffold_2	68475572	62.4366	1.77227e-13	2.82968e-12	1.67407	0.0711228	0.00166292	6.47622	0.0727857	0.0711228	0.0208022	0.0711228	3	-0.0330978	-0.129225	0.522794
g19037	scaffold_3	56211196	62.4315	1.77669e-13	2.83366e-12	7.59717	0.329095	0.00121653	6.93374	0.330312	0.329095	0.0203993	0.329095	3	-0.0783773	-0.14688	1.17009
g13165	scaffold_4	58775456	62.3972	1.80695e-13	2.87881e-12	2.30343	0.0982833	0.00186599	6.29705	0.100149	0.0982833	0.0217095	0.0982833	3	0.829368	0.441713	0.546944
g20474	scaffold_6	5213366	62.3922	1.8114e-13	2.88279e-12	1.06126	0.0452128	0.000929002	7.09082	0.0461418	0.0452128	0.0206509	0.0452128	3	0.390088	0.20342	-0.146768
g23546	scaffold_2	20761325	62.3842	1.81851e-13	2.89097e-12	3.98504	0.172882	0.000380285	7.93162	0.173263	0.172882	0.0246088	0.172882	3	-0.642801	-0.190158	0.450316
g4191	scaffold_1	36286352	62.3819	1.82056e-13	2.89112e-12	6.66283	0.288939	0.000748884	7.41308	0.289688	0.288939	0.0218952	0.288939	3	-0.790787	-0.259244	0.618914
g15716	scaffold_3	3726221	62.377	1.82503e-13	2.89326e-12	3.52183	0.146958	0.00616518	5.27916	0.153123	0.146958	0.0358449	0.146958	3	1.03845	0.593845	0.504179
g26296	scaffold_2	62433396	62.3761	1.82583e-13	2.89326e-12	4.41152	0.181209	0.0105965	4.67891	0.191805	0.181209	0.0445204	0.181209	3	0.943972	0.744599	1.06731
g17828	scaffold_3	37530916	62.3716	1.82988e-13	2.89656e-12	2.91329	0.126329	0.000335589	8.16972	0.126665	0.126329	0.0260074	0.126329	3	-0.928028	-0.32409	-0.509027
g21633	scaffold_6	24389051	62.334	1.864e-13	2.94741e-12	5.70086	0.235265	0.0125982	4.55178	0.247863	0.235265	0.0462615	0.235265	3	-0.499142	-0.18008	0.776479
g16574	scaffold_3	19234419	62.3261	1.87127e-13	2.95573e-12	1.04808	0.04415	0.00141894	6.5754	0.0455689	0.04415	0.0205242	0.04415	3	-0.566229	-0.304095	-0.359733
g17263	scaffold_3	29362791	62.2893	1.90551e-13	3.00658e-12	12.4121	0.534725	0.00493054	5.6379	0.539656	0.534725	0.0289101	0.534725	3	-0.756799	-0.0880792	1.16706
g26510	scaffold_2	66686346	62.2826	1.91175e-13	3.01321e-12	2.67261	0.110475	0.0057259	5.23543	0.1162	0.110475	0.0366329	0.110475	3	0.437872	0.451758	0.912206
g21320	scaffold_6	19074676	62.2702	1.9235e-13	3.02848e-12	50.5969	2.14205	0.0578214	4.16853	2.19987	2.14205	0.052936	2.14205	3	1.98258	1.37215	-1.65071
g15050	scaffold_5	23378036	62.2556	1.93733e-13	3.047e-12	1.42143	0.0603189	0.00148229	6.63022	0.0618012	0.0603189	0.0204243	0.0603189	3	-0.640327	-0.172357	-0.257619
g11273	scaffold_4	28740476	62.2499	1.94285e-13	3.05243e-12	3.65721	0.158413	0.000596372	7.57314	0.159009	0.158413	0.0227172	0.158413	3	-0.619685	-0.230958	0.417397
g14466	scaffold_5	14056256	62.2203	1.97135e-13	3.09391e-12	11.88	0.516049	0.000470811	7.95127	0.51652	0.516049	0.0247191	0.516049	3	1.30381	0.660641	-0.490603
g14069	scaffold_5	9436965	62.2088	1.98253e-13	3.10334e-12	1.50015	0.0631242	0.00209987	6.27985	0.0652241	0.0631242	0.021822	0.0631242	3	-0.651298	-0.184419	-0.375855
g18796	scaffold_3	52442886	62.2076	1.98368e-13	3.10334e-12	10.1824	0.442585	0.000127354	9.11726	0.442713	0.442585	0.0331855	0.442585	3	-1.15471	-0.732153	0.459902
g6362	scaffold_1	64781914	62.2107	1.98063e-13	3.10334e-12	116.684	4.86206	0.211171	2.55093	5.07323	4.86206	0.145971	4.86206	3	4.3484	-0.142808	-1.17483
g25126	scaffold_2	43837706	62.1928	1.99819e-13	3.12272e-12	2.73339	0.118713	0.000129478	9.0238	0.118843	0.118713	0.0323409	0.118713	3	0.62577	0.237021	-0.256833
g7331	scaffold_1	82165758	62.1784	2.01241e-13	3.14162e-12	3.74696	0.15502	0.00789185	5.02242	0.162911	0.15502	0.0399207	0.15502	3	0.946894	0.616605	0.918242
g22482	scaffold_2	4189406	62.1457	2.04502e-13	3.18915e-12	2.65238	0.114399	0.000921897	7.16379	0.115321	0.114399	0.0208552	0.114399	3	-0.880267	-0.260147	-0.401263
g3553	scaffold_1	25920156	62.1188	2.07227e-13	3.22823e-12	2.75883	0.111017	0.0089318	5.07259	0.119949	0.111017	0.0391975	0.111017	3	0.676745	0.261647	-0.208612
g6811	scaffold_1	72747216	62.1063	2.08515e-13	3.24487e-12	4.03259	0.174411	0.000918869	7.19375	0.17533	0.174411	0.0209548	0.174411	3	0.895852	0.363865	-0.117146
g19824	scaffold_3	68649371	62.0893	2.10265e-13	3.26865e-12	12.5789	0.544696	0.00221044	6.48331	0.546907	0.544696	0.0207776	0.544696	3	1.76683	0.698348	0.131432
g16954	scaffold_3	24360702	62.0816	2.11064e-13	3.27645e-12	1.33267	0.0559432	0.00199877	6.33342	0.057942	0.0559432	0.0214849	0.0559432	3	0.568059	0.179694	0.0223295
g24206	scaffold_2	30829099	62.0801	2.11212e-13	3.27645e-12	1.19139	0.0514746	0.000324733	8.12932	0.0517994	0.0514746	0.0257604	0.0514746	3	0.400259	0.109781	0.533344
g15986	scaffold_3	8641433	62.0757	2.11675e-13	3.28018e-12	2.70346	0.116303	0.00123897	6.81558	0.117542	0.116303	0.0203187	0.116303	3	-0.870796	-0.225455	-0.47266
g13995	scaffold_5	8379684	62.0701	2.12263e-13	3.28585e-12	1.44638	0.0627215	0.000164475	8.84632	0.062886	0.0627215	0.0308284	0.0627215	3	-0.654119	-0.246334	-0.382942
g7382	scaffold_1	82765556	62.0326	2.16217e-13	3.34353e-12	2.50733	0.106585	0.00242958	6.10502	0.109014	0.106585	0.0231561	0.106585	3	-0.86073	-0.279903	-0.338386
g11261	scaffold_4	28659029	62.0245	2.17078e-13	3.35334e-12	3.30703	0.143041	0.000743171	7.32977	0.143784	0.143041	0.0215015	0.143041	3	0.977047	0.306328	0.308031
g24113	scaffold_2	29209141	62.0156	2.18029e-13	3.36449e-12	3.37645	0.145925	0.000876922	7.20236	0.146802	0.145925	0.020985	0.145925	3	-0.989009	-0.297139	-0.340364
g23973	scaffold_2	27083523	62.006	2.1906e-13	3.37687e-12	4.709	0.201792	0.00294666	5.95002	0.204739	0.201792	0.0245303	0.201792	3	1.13513	0.917929	0.705998
g22478	scaffold_2	4156966	61.9895	2.20848e-13	3.40087e-12	2.92697	0.127119	0.000141159	8.96858	0.12726	0.127119	0.0318578	0.127119	3	0.946154	0.400337	0.47135
g18974	scaffold_3	55298774	61.978	2.22105e-13	3.41038e-12	0.977193	0.0420299	0.000456689	8.06819	0.0424866	0.0420299	0.0253944	0.0420299	3	0.394471	0.137745	-0.134245
g21957	scaffold_6	28494942	61.9754	2.22391e-13	3.41038e-12	9.09331	0.393065	0.0022966	6.37001	0.395361	0.393065	0.0212784	0.393065	3	0.863228	0.302385	-0.777047
g24254	scaffold_2	31512076	61.9754	2.22389e-13	3.41038e-12	2.04642	0.0889428	3.19941e-05	10.4569	0.0889748	0.0889428	0.0501352	0.0889428	3	0.692245	0.0840519	0.0578539
g24490	scaffold_2	35232080	61.9764	2.22274e-13	3.41038e-12	1.15449	0.0494736	0.00072168	7.35938	0.0501952	0.0494736	0.0216374	0.0494736	3	-0.58652	-0.23057	-0.345371
g9647	scaffold_4	3632722	61.9671	2.23299e-13	3.42075e-12	1.81943	0.0776268	0.00147897	6.55933	0.0791058	0.0776268	0.0205604	0.0776268	3	0.717408	0.190075	0.378637
g21210	scaffold_6	17250368	61.9586	2.24232e-13	3.43146e-12	3.00056	0.130404	5.48024e-05	10.0088	0.130459	0.130404	0.0432828	0.130404	3	0.380916	0.00610345	0.829109
g17844	scaffold_3	37681618	61.9542	2.2472e-13	3.43537e-12	5.41268	0.23527	6.36179e-05	9.81891	0.235334	0.23527	0.0407791	0.23527	3	1.19343	0.696016	0.236298
g17221	scaffold_3	28834523	61.9501	2.25168e-13	3.43866e-12	2.89591	0.123907	0.00200194	6.31088	0.125909	0.123907	0.021622	0.123907	3	0.869466	0.437985	0.133233
g12207	scaffold_4	43521076	61.9425	2.26019e-13	3.44807e-12	1.72765	0.0722565	0.00285886	5.95382	0.0751153	0.0722565	0.0244955	0.0722565	3	0.721397	0.357681	0.460608
g18993	scaffold_3	55504162	61.9397	2.26325e-13	3.44917e-12	3.02269	0.125279	0.00614179	5.2041	0.131421	0.125279	0.0371685	0.125279	3	0.816123	0.428635	0.839119
g14568	scaffold_5	15516760	61.9354	2.26813e-13	3.45304e-12	2.88567	0.116821	0.00864238	8.23161	0.125464	0.116821	0.0263938	0.116821	3	0.848383	0.398704	0.0732584
g22689	scaffold_2	7146432	61.9329	2.27082e-13	3.45356e-12	3.23737	0.14025	0.00050483	7.76207	0.140755	0.14025	0.0236918	0.14025	3	0.481217	0.155392	-0.498357
g14391	scaffold_5	13072957	61.903	2.30451e-13	3.50119e-12	5.35963	0.21741	0.0156173	4.33186	0.233027	0.21741	0.0497163	0.21741	3	-0.546468	-0.169217	0.71343
g11777	scaffold_4	36973988	61.9003	2.30759e-13	3.50226e-12	3.08494	0.129774	0.00435384	5.53301	0.134128	0.129774	0.0308777	0.129774	3	0.0628165	0.156876	-0.712703
g12117	scaffold_4	42571025	61.8971	2.31124e-13	3.5042e-12	1.36726	0.0587356	0.000710673	7.40024	0.0594462	0.0587356	0.0218324	0.0587356	3	0.477676	0.12876	-0.141718
g15793	scaffold_3	4951620	61.8846	2.32547e-13	3.52214e-12	3.4576	0.150095	0.000235475	8.46083	0.15033	0.150095	0.0279146	0.150095	3	0.681117	-0.218258	-0.197911
g19283	scaffold_3	60329505	61.88	2.33078e-13	3.52656e-12	2.26962	0.0972181	0.00146092	6.68548	0.098679	0.0972181	0.0203579	0.0972181	3	0.489073	0.245169	-0.309489
g21478	scaffold_6	21857156	61.8714	2.3407e-13	3.53794e-12	0.99356	0.0426446	0.000553622	7.58962	0.0431983	0.0426446	0.0228034	0.0426446	3	0.436782	0.189432	-0.0710996
g16119	scaffold_3	10324276	61.8525	2.36252e-13	3.55996e-12	2.88357	0.12089	0.00448323	5.47299	0.125373	0.12089	0.0320581	0.12089	3	0.859969	0.509	0.7633
g17459	scaffold_3	32156113	61.8536	2.36129e-13	3.55996e-12	2.01253	0.0874532	4.78754e-05	9.94451	0.0875011	0.0874532	0.0424103	0.0874532	3	0.0705966	-0.0481686	0.643266
g22671	scaffold_2	6882192	61.8555	2.35907e-13	3.55996e-12	1.11005	0.0471277	0.0011355	6.85109	0.0482632	0.0471277	0.0203327	0.0471277	3	0.212792	0.132245	-0.330948
g24905	scaffold_2	40374387	61.8418	2.37504e-13	3.57518e-12	2.74224	0.118712	0.000515576	7.60312	0.119228	0.118712	0.0228739	0.118712	3	0.557009	-0.334007	-0.0786865
g16051	scaffold_3	9306318	61.8366	2.38106e-13	3.58059e-12	5.41005	0.232204	0.00301552	6.00241	0.235219	0.232204	0.0240546	0.232204	3	1.13456	0.397457	0.0327995
g27407	scaffold_2	80509516	61.7987	2.4259e-13	3.64429e-12	0.885113	0.0373178	0.00116533	6.83901	0.0384832	0.0373178	0.0203269	0.0373178	3	0.149351	-0.0269113	-0.361519
g14177	scaffold_5	10658378	61.7899	2.43642e-13	3.65625e-12	2.7909	0.120723	0.000620821	7.43154	0.121343	0.120723	0.0219868	0.120723	3	0.847339	0.305273	0.671476
g16148	scaffold_3	10868181	61.7879	2.43883e-13	3.65625e-12	3.37908	0.143547	0.00336989	5.81489	0.146916	0.143547	0.0260854	0.143547	3	0.868686	0.423047	0.868003
g6638	scaffold_1	69436524	61.7844	2.44302e-13	3.65882e-12	1.20955	0.0507433	0.00184584	6.44302	0.0525891	0.0507433	0.0209301	0.0507433	3	-0.573161	-0.308245	-0.471843
g23135	scaffold_2	14171483	61.7765	2.45256e-13	3.66938e-12	1.67608	0.0715871	0.0012861	6.83748	0.0728732	0.0715871	0.0203262	0.0715871	3	0.350804	0.034738	-0.366316
g6457	scaffold_1	66581771	61.7605	2.47199e-13	3.69469e-12	3.65398	0.158674	0.00019421	8.59981	0.158869	0.158674	0.0289105	0.158674	3	0.657877	0.19574	0.952865
g17525	scaffold_3	33374333	61.7467	2.48875e-13	3.71598e-12	3.5727	0.147695	0.00763945	5.09647	0.155335	0.147695	0.0388447	0.147695	3	-0.973201	-0.194095	-0.218816
g13917	scaffold_5	7426929	61.7226	2.51855e-13	3.75667e-12	1.02256	0.0441222	0.000337099	8.11389	0.0444593	0.0441222	0.0256671	0.0441222	3	0.546377	0.163281	0.185754
g15475	scaffold_3	217516	61.7178	2.52448e-13	3.75791e-12	6.32081	0.266176	0.00864207	4.90808	0.274818	0.266176	0.0414956	0.266176	3	-0.937073	-1.16613	-0.171081
g21007	scaffold_6	12839196	61.7195	2.52235e-13	3.75791e-12	4.19514	0.174572	0.0078254	5.01208	0.182397	0.174572	0.0400671	0.174572	3	0.866665	0.459457	1.04264
g16748	scaffold_3	21450846	61.7104	2.53364e-13	3.76773e-12	3.70703	0.158809	0.00236651	6.16046	0.161175	0.158809	0.0227003	0.158809	3	0.706753	0.29189	0.985092
g22999	scaffold_2	12315146	61.6809	2.57074e-13	3.81906e-12	1.22949	0.050661	0.0027953	6.05874	0.0534563	0.050661	0.0235541	0.050661	3	-0.552146	-0.0494456	-0.301395
g16613	scaffold_3	19632855	61.6595	2.59794e-13	3.85558e-12	10.0642	0.412575	0.0249975	3.9468	0.437572	0.412575	0.0586859	0.412575	3	-0.892472	-0.311108	-1.63511
g20378	scaffold_6	4083496	61.6401	2.6228e-13	3.88856e-12	4.66418	0.185552	0.017238	4.19436	0.20279	0.185552	0.0523766	0.185552	3	-1.01837	-0.0057457	-0.0736751
g27239	scaffold_2	77997158	61.621	2.64765e-13	3.92145e-12	3.44594	0.147292	0.0025315	6.14596	0.149823	0.147292	0.022817	0.147292	3	-0.984266	-0.280891	-0.571233
g20542	scaffold_6	5917502	61.6142	2.6565e-13	3.93061e-12	4.3079	0.186857	0.000443146	7.86969	0.1873	0.186857	0.0242666	0.186857	3	0.799968	0.441132	1.08955
g14881	scaffold_5	20697819	61.5996	2.67566e-13	3.95498e-12	4.93649	0.213626	0.001004	7.10689	0.21463	0.213626	0.0206909	0.213626	3	1.13815	0.959987	0.5787
g24914	scaffold_2	40463388	61.5873	2.6919e-13	3.97501e-12	61.2917	2.51663	0.148221	2.55185	2.66486	2.51663	0.145851	2.51663	3	2.17218	1.60054	-1.77696
g19499	scaffold_3	62917729	61.5832	2.6974e-13	3.97914e-12	8.70842	0.378466	0.000161331	8.98536	0.378627	0.378466	0.0320034	0.378466	3	1.42724	0.819094	0.100109
g11049	scaffold_4	25234612	61.5585	2.73038e-13	4.02377e-12	0.678832	0.0290438	0.000470674	7.70265	0.0295144	0.0290438	0.0233848	0.0290438	3	0.208274	0.0372151	-0.254468
g20668	scaffold_6	7781516	61.5372	2.75912e-13	4.06206e-12	0.682907	0.0287821	0.00090945	7.07781	0.0296916	0.0287821	0.0206206	0.0287821	3	-0.440994	-0.137333	-0.297694
g16663	scaffold_3	20497937	61.5095	2.797e-13	4.11063e-12	1.55638	0.0673475	0.00032123	8.18733	0.0676688	0.0673475	0.0261163	0.0673475	3	0.681348	0.393316	0.27081
g7581	scaffold_1	86901135	61.509	2.7977e-13	4.11063e-12	5.61514	0.243862	0.000274296	8.39263	0.244136	0.243862	0.0274468	0.243862	3	-0.861358	-0.315607	-1.19646
g12710	scaffold_4	52339023	61.5038	2.80487e-13	4.11708e-12	1.27432	0.0549408	0.000464363	7.74274	0.0554051	0.0549408	0.0235911	0.0549408	3	0.456683	0.0494827	-0.138354
g15593	scaffold_3	1718212	61.4798	2.8382e-13	4.16184e-12	6.76969	0.291884	0.00245072	6.26109	0.294334	0.291884	0.0219491	0.291884	3	1.05562	0.286989	-0.324179
g19128	scaffold_3	58139822	61.4497	2.88047e-13	4.21962e-12	1.34197	0.056209	0.00213741	6.24608	0.0583464	0.056209	0.0220539	0.056209	3	-0.638615	-0.255826	-0.250338
g16642	scaffold_3	20265936	61.4315	2.90643e-13	4.25343e-12	4.18747	0.181306	0.00075821	7.32918	0.182064	0.181306	0.0214988	0.181306	3	0.927599	0.336842	-0.0997578
g11027	scaffold_4	24906981	61.4289	2.91013e-13	4.25462e-12	4.9018	0.209204	0.00391784	5.7097	0.213122	0.209204	0.0276739	0.209204	3	1.09672	0.692748	1.02763
g16557	scaffold_3	18961539	61.3996	2.95239e-13	4.31212e-12	7.71785	0.316144	0.0194152	4.20491	0.335559	0.316144	0.0521542	0.316144	3	-1.18193	-0.146951	-1.13625
g14557	scaffold_5	15321245	61.3912	2.96458e-13	4.32565e-12	4.22123	0.180968	0.00256383	6.12979	0.183532	0.180968	0.0229493	0.180968	3	0.949212	0.67361	0.0607516
g25629	scaffold_2	51185056	61.3843	2.97477e-13	4.33623e-12	1.98568	0.0816834	0.0046507	5.45831	0.0863341	0.0816834	0.0323498	0.0816834	3	-0.745018	-0.226355	-0.165509
g25023	scaffold_2	42240893	61.3559	3.01654e-13	4.39276e-12	47.9647	1.96099	0.124427	3.46816	2.08542	1.96099	0.0749899	1.96099	3	0.594561	-0.403974	-2.96488
g21547	scaffold_6	22741076	61.3491	3.02667e-13	4.40316e-12	2.77677	0.119973	0.000756065	7.30024	0.120729	0.119973	0.0213713	0.119973	3	0.909552	0.324881	0.469422
g21704	scaffold_6	25358876	61.3361	3.0462e-13	4.4272e-12	1.20384	0.0516069	0.000733918	7.25547	0.0523408	0.0516069	0.0211853	0.0516069	3	-0.605339	-0.277702	-0.343711
g24192	scaffold_2	30519020	61.3049	3.09329e-13	4.49121e-12	1.25442	0.0543019	0.00023817	8.43522	0.05454	0.0543019	0.0277374	0.0543019	3	0.239139	0.00933084	-0.374469
g12522	scaffold_4	48695109	61.286	3.12219e-13	4.52872e-12	0.944998	0.040792	0.000294887	8.21104	0.0410869	0.040792	0.0262643	0.040792	3	0.371474	0.121103	-0.153904
g18831	scaffold_3	53111356	61.2759	3.13775e-13	4.54681e-12	2.19476	0.0941122	0.00131205	6.72473	0.0954243	0.0941122	0.0203297	0.0941122	3	0.729804	0.366663	0.0568793
g22882	scaffold_2	10039666	61.2694	3.14774e-13	4.5568e-12	0.831475	0.0355352	0.000615861	7.46987	0.0361511	0.0355352	0.0221806	0.0355352	3	0.438562	0.181111	-0.00456112
g8510	scaffold_1	99494176	61.2295	3.21021e-13	4.64267e-12	19.8937	0.855648	0.00929723	5.06746	0.864945	0.855648	0.0392726	0.855648	3	2.24584	0.323189	0.468914
g25933	scaffold_2	56522426	61.227	3.21411e-13	4.64376e-12	4.38955	0.187262	0.00358828	5.78221	0.19085	0.187262	0.0265472	0.187262	3	1.15036	0.718199	0.613131
g11563	scaffold_4	33862392	61.1869	3.27814e-13	4.72701e-12	17.7132	0.769691	0.000448695	8.21293	0.77014	0.769691	0.0262761	0.769691	3	0.702919	0.066166	-1.54128
g12930	scaffold_4	55859866	61.1884	3.27577e-13	4.72701e-12	0.867904	0.0365396	0.00119539	6.79512	0.037735	0.0365396	0.0203151	0.0365396	3	-0.516811	-0.191802	-0.242279
g26454	scaffold_2	65494895	61.1695	3.30638e-13	4.75495e-12	21.3567	0.877609	0.0509414	3.47728	0.92855	0.877609	0.0746114	0.877609	3	2.14402	-0.144639	0.670878
g6760	scaffold_1	71899271	61.169	3.3072e-13	4.75495e-12	5.67966	0.245312	0.00162994	6.73228	0.246942	0.245312	0.020326	0.245312	3	0.40628	0.149303	-0.84062
g13656	scaffold_5	2372104	61.135	3.36307e-13	4.83056e-12	1.27834	0.0553294	0.000250671	8.37828	0.0555801	0.0553294	0.0273501	0.0553294	3	-0.599765	-0.14022	-0.256364
g7136	scaffold_1	78798575	61.1285	3.3738e-13	4.84126e-12	0.983664	0.0422157	0.000552331	7.58642	0.042768	0.0422157	0.0227867	0.0422157	3	0.488647	0.105739	0.0331169
g17463	scaffold_3	32214673	61.1166	3.39364e-13	4.86499e-12	3.75334	0.150725	0.012464	4.57776	0.163189	0.150725	0.0458958	0.150725	3	0.485413	0.213877	1.02651
g16876	scaffold_3	23760806	61.0591	3.49099e-13	4.99968e-12	6.71989	0.291181	0.000987707	7.13006	0.292169	0.291181	0.0207537	0.291181	3	0.954079	0.367544	-0.431376
g25066	scaffold_2	42861436	61.0477	3.51053e-13	5.02278e-12	7.76731	0.335796	0.00191288	6.56222	0.337709	0.335796	0.0205537	0.335796	3	-0.90105	-0.272288	0.620284
g24942	scaffold_2	41008233	61.0034	3.58805e-13	5.12872e-12	1.6486	0.0700914	0.00158698	6.53173	0.0716784	0.0700914	0.0206302	0.0700914	3	0.700495	0.378787	0.460185
g11235	scaffold_4	28300987	60.9901	3.61161e-13	5.15739e-12	41.1721	1.73294	0.0571509	3.54576	1.79009	1.73294	0.0718773	1.73294	3	-0.311985	-0.159646	2.73663
g14470	scaffold_5	14116873	60.9735	3.64111e-13	5.19449e-12	0.918744	0.0391253	0.000820068	7.19708	0.0399454	0.0391253	0.0209664	0.0391253	3	0.503873	0.276161	0.115566
g27642	scaffold_2	84513354	60.9689	3.64948e-13	5.20139e-12	5.61897	0.238758	0.00554543	5.40315	0.244303	0.238758	0.0334477	0.238758	3	0.463985	-0.435939	-0.772685
g5365	scaffold_1	51525766	60.9617	3.66232e-13	5.21464e-12	3.13241	0.135097	0.00109479	6.86782	0.136192	0.135097	0.0203425	0.135097	3	0.835537	0.384451	-0.0123824
g17596	scaffold_3	34172209	60.9394	3.70274e-13	5.26711e-12	1.28977	0.0547589	0.00131816	6.70596	0.0560771	0.0547589	0.0203413	0.0547589	3	0.540038	0.315069	0.546655
g22459	scaffold_2	3914898	60.9214	3.73569e-13	5.30886e-12	1.41327	0.0585692	0.00287753	5.91024	0.0614467	0.0585692	0.0249248	0.0585692	3	0.599553	0.370133	0.0993577
g26315	scaffold_2	62643784	60.9071	3.76215e-13	5.34066e-12	8.04568	0.336732	0.0130803	4.5721	0.349812	0.336732	0.0459749	0.336732	3	-0.741875	-0.547292	0.690151
g3777	scaffold_1	31793734	60.9054	3.76531e-13	5.34066e-12	7.13028	0.304135	0.00587768	5.34819	0.310012	0.304135	0.0345309	0.304135	3	1.01574	0.283715	-0.42044
g10711	scaffold_4	20590763	60.8893	3.79521e-13	5.37788e-12	1.58779	0.06866	0.000374257	8.00332	0.0690343	0.06866	0.0250158	0.06866	3	-0.648921	-0.20768	-0.465775
g24155	scaffold_2	29771371	60.8768	3.81864e-13	5.40589e-12	0.817898	0.0350589	0.000501928	7.68977	0.0355608	0.0350589	0.0233192	0.0350589	3	0.334685	0.0859935	-0.161054
g18597	scaffold_3	49791581	60.8619	3.84672e-13	5.44041e-12	3.07425	0.131825	0.00183763	6.45203	0.133663	0.131825	0.0208934	0.131825	3	0.381713	-0.231209	-0.561695
g15181	scaffold_5	25360056	60.8585	3.85309e-13	5.44419e-12	3.17785	0.132919	0.00524816	5.3863	0.138168	0.132919	0.0337819	0.132919	3	0.661851	0.343677	0.934261
g6962	scaffold_1	75154807	60.8562	3.85746e-13	5.44515e-12	1.61591	0.0698337	0.000423362	7.97354	0.0702571	0.0698337	0.0248453	0.0698337	3	0.283828	0.0552269	-0.407251
g19088	scaffold_3	57266481	60.8425	3.88356e-13	5.47675e-12	3.53152	0.151582	0.00196245	6.4533	0.153544	0.151582	0.0208884	0.151582	3	0.425724	0.191551	-0.5703
g27153	scaffold_2	76201899	60.835	3.89786e-13	5.49165e-12	2.34993	0.0974582	0.00471276	5.50116	0.102171	0.0974582	0.0315011	0.0974582	3	0.746909	0.294764	0.0211936
g20529	scaffold_6	5661574	60.811	3.9443e-13	5.55179e-12	3.52418	0.145304	0.00792163	4.9475	0.153225	0.145304	0.0409623	0.145304	3	-0.0498432	0.17242	0.870809
g19593	scaffold_3	64441139	60.8047	3.95655e-13	5.56371e-12	4.16706	0.178232	0.00294434	6.01925	0.181176	0.178232	0.0239035	0.178232	3	0.988991	0.35612	0.0188421
g13789	scaffold_5	5238339	60.8009	3.96388e-13	5.5687e-12	4.41128	0.190741	0.00105409	7.04967	0.191795	0.190741	0.0205621	0.190741	3	0.85251	0.32666	-0.247463
g15275	scaffold_5	26518606	60.7931	3.97907e-13	5.57708e-12	4.04814	0.172613	0.0033935	5.78872	0.176006	0.172613	0.0264527	0.172613	3	-0.3283	-0.106149	0.723716
g17145	scaffold_3	27464107	60.792	3.9812e-13	5.57708e-12	1.53045	0.0662371	0.000304241	8.24965	0.0665413	0.0662371	0.0265083	0.0662371	3	0.269665	0.172902	0.661057
g8182	scaffold_1	95005776	60.7952	3.97494e-13	5.57708e-12	4.85094	0.20579	0.00511998	5.4565	0.21091	0.20579	0.032386	0.20579	3	1.16366	0.68088	0.328167
g10160	scaffold_4	12381815	60.7894	3.98632e-13	5.57896e-12	3.23138	0.140308	0.000187269	8.69662	0.140495	0.140308	0.0296397	0.140308	3	0.796199	0.493855	0.910759
g14022	scaffold_5	8595529	60.7351	4.09424e-13	5.72456e-12	7.6431	0.332014	0.000295033	8.31384	0.332309	0.332014	0.0269227	0.332014	3	-0.857412	-0.277458	0.648744
g22565	scaffold_2	5610160	60.7302	4.10426e-13	5.73313e-12	4.75712	0.193855	0.0129764	4.53391	0.206831	0.193855	0.046517	0.193855	3	-0.628728	-0.297599	0.538345
g11335	scaffold_4	30415415	60.7153	4.13451e-13	5.76991e-12	2.41354	0.104518	0.000418654	7.94787	0.104936	0.104518	0.0247	0.104518	3	0.485458	0.16977	-0.358123
g18862	scaffold_3	53781216	60.6927	4.18057e-13	5.82866e-12	0.972903	0.0416661	0.000634041	7.49413	0.0423001	0.0416661	0.0223052	0.0416661	3	0.522216	0.20231	0.114901
g5205	scaffold_1	48704171	60.6523	4.26454e-13	5.94012e-12	99.4593	3.84266	0.481655	2.81621	4.32432	3.84266	0.116277	3.84266	3	1.86639	0.536719	-3.45848
g14616	scaffold_5	16217502	60.6353	4.30047e-13	5.98451e-12	0.911116	0.0380144	0.00159933	6.5465	0.0396137	0.0380144	0.0205916	0.0380144	3	0.103958	0.0818251	0.49
g11488	scaffold_4	32735587	60.6025	4.37036e-13	6.07604e-12	3.24322	0.140754	0.000256061	8.51823	0.14101	0.140754	0.0283188	0.140754	3	0.990226	0.415948	0.400908
g3236	scaffold_1	21121136	60.5566	4.47008e-13	6.20882e-12	3.53898	0.152221	0.00164809	6.5474	0.153869	0.152221	0.0205894	0.152221	3	0.920536	0.111618	0.117522
g6432	scaffold_1	66209686	60.5515	4.48138e-13	6.21866e-12	1.73172	0.0749716	0.000320703	8.0842	0.0752923	0.0749716	0.0254893	0.0749716	3	0.284991	-0.105463	-0.435748
g22893	scaffold_2	10245916	60.5357	4.51634e-13	6.26127e-12	3.79181	0.157302	0.00755957	5.03266	0.164861	0.157302	0.039775	0.157302	3	-0.226555	-0.240719	0.697321
g15809	scaffold_3	5272146	60.5075	4.57937e-13	6.33672e-12	1.03093	0.0446324	0.000190714	8.78603	0.0448231	0.0446324	0.0303405	0.0446324	3	-0.49885	-0.138068	-0.404242
g20298	scaffold_6	2732836	60.5082	4.57788e-13	6.33672e-12	2.17584	0.0944663	0.000135438	9.02888	0.0946017	0.0944663	0.0323859	0.0944663	3	0.716684	0.223708	0.0190236
g15957	scaffold_3	7983332	60.5035	4.58857e-13	6.33757e-12	6.4299	0.272791	0.00676977	5.2386	0.279561	0.272791	0.0365772	0.272791	3	0.597537	0.0539569	-0.794956
g19493	scaffold_3	62797469	60.5035	4.5884e-13	6.33757e-12	2.37127	0.102388	0.000710777	7.31579	0.103099	0.102388	0.0214391	0.102388	3	0.618914	0.587533	0.803534
g3547	scaffold_1	25824074	60.4955	4.60668e-13	6.35662e-12	1.45836	0.0625077	0.000899369	7.18245	0.063407	0.0625077	0.0209162	0.0625077	3	0.424294	-0.00947571	-0.22878
g16679	scaffold_3	20645527	60.4899	4.61938e-13	6.36817e-12	5.87058	0.25248	0.00276258	6.0658	0.255242	0.25248	0.0234926	0.25248	3	0.922331	0.285051	1.18123
g12038	scaffold_4	41600696	60.4566	4.69559e-13	6.46719e-12	0.855732	0.0359794	0.00122629	6.71655	0.0372057	0.0359794	0.0203343	0.0359794	3	0.327814	0.267729	0.511269
g16034	scaffold_3	9127886	60.4361	4.74319e-13	6.52664e-12	4.37808	0.188755	0.00159591	6.59037	0.190351	0.188755	0.0204934	0.188755	3	1.00024	0.331828	-0.0070618
g5406	scaffold_1	52087356	60.433	4.75052e-13	6.53064e-12	3.26766	0.135838	0.00623403	5.20893	0.142072	0.135838	0.0370877	0.135838	3	-0.686232	-0.26514	0.274085
g23069	scaffold_2	13457178	60.4222	4.77569e-13	6.55912e-12	1.27836	0.0554784	0.000102305	9.56894	0.0555807	0.0554784	0.0377968	0.0554784	3	0.470601	0.170966	-0.121167
g26233	scaffold_2	61464806	60.3627	4.91753e-13	6.74764e-12	1.35703	0.0572513	0.00174979	6.3794	0.0590011	0.0572513	0.0212287	0.0572513	3	0.5934	0.244691	0.482041
g25916	scaffold_2	56259241	60.3595	4.92534e-13	6.75206e-12	12.2277	0.52677	0.00487086	5.7192	0.531641	0.52677	0.0275187	0.52677	3	-1.35322	-0.447979	0.510224
g27602	scaffold_2	83842766	60.357	4.9314e-13	6.75409e-12	3.73105	0.152114	0.0101058	4.69716	0.16222	0.152114	0.0442781	0.152114	3	-0.574635	-0.100933	0.495848
g6949	scaffold_1	74978685	60.341	4.97038e-13	6.80116e-12	8.39143	0.364271	0.000574299	7.64061	0.364845	0.364271	0.0230685	0.364271	3	1.29809	0.109049	-0.108464
g19382	scaffold_3	61693353	60.325	5.00964e-13	6.84852e-12	10.0542	0.432816	0.00432275	5.62266	0.437139	0.432816	0.0291856	0.432816	3	-0.231614	-0.0852614	1.31543
g23954	scaffold_2	26730619	60.3201	5.02185e-13	6.85886e-12	2.40875	0.103774	0.000954034	7.07049	0.104728	0.103774	0.0206045	0.103774	3	0.759316	0.394752	0.0560846
g14481	scaffold_5	14210592	60.3158	5.03231e-13	6.86677e-12	1.97584	0.0843905	0.00151566	6.6372	0.0859061	0.0843905	0.0204141	0.0843905	3	-0.753277	-0.214385	-0.274161
g17225	scaffold_3	28865546	60.2816	5.11779e-13	6.97695e-12	1.88197	0.0815801	0.000244543	8.39026	0.0818247	0.0815801	0.0274308	0.0815801	3	-0.719488	-0.149286	-0.272167
g21178	scaffold_6	16557566	60.2555	5.18404e-13	7.06074e-12	10.4957	0.455685	0.00064892	7.75317	0.456334	0.455685	0.0236454	0.455685	3	1.17777	0.463958	-0.551431
g11731	scaffold_4	35777795	60.2466	5.20663e-13	7.08496e-12	2.4507	0.10582	0.000732586	7.40953	0.106552	0.10582	0.0218778	0.10582	3	0.810595	0.356496	0.142369
g14575	scaffold_5	15619767	60.2432	5.21539e-13	7.09033e-12	0.885241	0.0375513	0.000937453	7.02084	0.0384887	0.0375513	0.0205123	0.0375513	3	0.43495	0.0956083	-0.033463
g16919	scaffold_3	23995853	60.2001	5.32716e-13	7.23561e-12	3.10407	0.129521	0.00543814	5.35417	0.13496	0.129521	0.0344141	0.129521	3	0.312605	0.145859	-0.601645
g15030	scaffold_5	23096632	60.1919	5.34859e-13	7.25405e-12	2.39261	0.0998853	0.00414121	5.59839	0.104026	0.0998853	0.0296323	0.0998853	3	0.745208	0.303188	0.688486
g16599	scaffold_3	19460509	60.1912	5.35058e-13	7.25405e-12	0.855445	0.0366113	0.000581957	7.54989	0.0371933	0.0366113	0.0225955	0.0366113	3	0.350547	0.0745908	-0.152701
g3614	scaffold_1	27253382	60.1662	5.4168e-13	7.33707e-12	1.72898	0.0746855	0.00048749	7.72249	0.075173	0.0746855	0.0234865	0.0746855	3	0.726196	0.325598	0.373653
g22860	scaffold_2	9708116	60.1352	5.4999e-13	7.4428e-12	2.99435	0.128699	0.00148965	6.64267	0.130189	0.128699	0.0204065	0.128699	3	0.31206	-0.266979	-0.607803
g11158	scaffold_4	27097462	60.1315	5.50997e-13	7.44958e-12	4.4392	0.189041	0.0039677	5.74731	0.193009	0.189041	0.0270727	0.189041	3	-1.04237	-0.110294	-0.203394
g17368	scaffold_3	31127004	60.123	5.53298e-13	7.47383e-12	15.0383	0.646608	0.00723292	5.28854	0.653841	0.646608	0.0356707	0.646608	3	1.63494	0.727442	-0.345551
g11529	scaffold_4	33221241	60.1171	5.54906e-13	7.48869e-12	101.588	4.21067	0.206194	2.18751	4.41686	4.21067	0.204198	4.21067	3	5.00636	1.26024	0.453119
g21983	scaffold_6	28972106	60.1027	5.58856e-13	7.5351e-12	3.44129	0.147491	0.00213022	6.30333	0.149621	0.147491	0.0216694	0.147491	3	0.594754	0.15827	0.921918
g19295	scaffold_3	60448262	60.0753	5.66455e-13	7.61978e-12	9.04255	0.38146	0.0116944	4.76493	0.393154	0.38146	0.043386	0.38146	3	-0.709437	-0.119649	0.933094
g24422	scaffold_2	33524561	60.076	5.66246e-13	7.61978e-12	3.17178	0.136551	0.00135189	6.69092	0.137903	0.136551	0.020353	0.136551	3	0.619165	0.116456	-0.354193
g25370	scaffold_2	46693519	60.0744	5.66688e-13	7.61978e-12	3.43571	0.142699	0.00667992	5.15234	0.149379	0.142699	0.0379951	0.142699	3	-0.905222	-0.213957	-0.048691
g17724	scaffold_3	35924388	60.067	5.68759e-13	7.64066e-12	2.58173	0.109796	0.00245279	6.18481	0.112249	0.109796	0.0225087	0.109796	3	0.236564	-0.131828	-0.624277
g25945	scaffold_2	56853546	60.063	5.69891e-13	7.64889e-12	1.42517	0.061312	0.000651964	7.49592	0.061964	0.061312	0.0223145	0.061312	3	0.0382253	-0.17937	-0.552186
g22701	scaffold_2	7315996	60.0548	5.72194e-13	7.67282e-12	1.70445	0.0720892	0.0020175	6.32978	0.0741067	0.0720892	0.0215066	0.0720892	3	0.595928	0.196416	-0.0557014
g26732	scaffold_2	70067376	60.0466	5.74503e-13	7.68744e-12	1.77431	0.0765562	0.000587921	7.57672	0.0771441	0.0765562	0.0227359	0.0765562	3	-0.73457	-0.354638	-0.413975
g6324	scaffold_1	63614260	60.0454	5.74849e-13	7.68744e-12	2.09258	0.0861803	0.00480149	5.44479	0.0909817	0.0861803	0.032619	0.0861803	3	-0.783832	-0.330947	-0.23353
g6931	scaffold_1	74739675	60.0476	5.7421e-13	7.68744e-12	1.24638	0.0531884	0.00100188	6.98559	0.0541903	0.0531884	0.0204619	0.0531884	3	0.536971	0.216684	0.0062597
g13645	scaffold_5	2088222	60.0203	5.81975e-13	7.76863e-12	2.26013	0.0976355	0.000630991	7.49428	0.0982665	0.0976355	0.022306	0.0976355	3	0.675742	0.116566	-0.0731071
g18471	scaffold_3	47247565	59.9929	5.89871e-13	7.86691e-12	2.27689	0.0975317	0.00146349	6.66526	0.0989952	0.0975317	0.0203784	0.0975317	3	-0.811381	-0.247614	-0.290268
g3558	scaffold_1	26011846	59.9882	5.91243e-13	7.87808e-12	3.06802	0.129154	0.00423827	5.62941	0.133392	0.129154	0.0290631	0.129154	3	-0.829019	-0.333977	0.015652
g18835	scaffold_3	53361415	59.9812	5.93295e-13	7.89827e-12	1.97009	0.0848263	0.00083	7.22166	0.0856563	0.0848263	0.021055	0.0848263	3	0.605665	0.368366	-0.0677388
g11055	scaffold_4	25321326	59.9771	5.9449e-13	7.90704e-12	0.67935	0.0289739	0.000563072	7.55063	0.029537	0.0289739	0.0225994	0.0289739	3	0.444492	0.163403	0.10569
g14073	scaffold_5	9466802	59.9418	6.04885e-13	8.03804e-12	2.24041	0.0963437	0.0010655	6.98549	0.0974092	0.0963437	0.0204618	0.0963437	3	-0.798324	-0.323103	-0.208038
g12014	scaffold_4	40981080	59.936	6.0661e-13	8.0537e-12	4.88834	0.206437	0.00610005	5.28718	0.212537	0.206437	0.0356961	0.206437	3	1.13763	0.836175	0.925996
g17843	scaffold_3	37676786	59.8957	6.18782e-13	8.18581e-12	0.857968	0.0366865	0.000616467	7.51575	0.037303	0.0366865	0.0224173	0.0366865	3	-0.0996398	0.0183747	-0.435787
g18833	scaffold_3	53154134	59.898	6.18069e-13	8.18581e-12	5.95665	0.249169	0.00981535	4.79046	0.258985	0.249169	0.0430514	0.249169	3	1.08458	0.55108	-0.111966
g22715	scaffold_2	7558446	59.8975	6.18209e-13	8.18581e-12	7.30119	0.315493	0.00194978	6.35256	0.317443	0.315493	0.0213744	0.315493	3	-0.313338	-0.328912	0.968656
g26427	scaffold_2	64816280	59.8973	6.18285e-13	8.18581e-12	3.08268	0.131694	0.00233514	6.15079	0.13403	0.131694	0.0227779	0.131694	3	0.812891	0.479533	0.859898
g10630	scaffold_4	19371552	59.892	6.19883e-13	8.19302e-12	0.678451	0.0289401	0.000557752	7.55349	0.0294979	0.0289401	0.0226143	0.0289401	3	-0.457414	-0.193053	-0.274332
g24450	scaffold_2	34237883	59.8853	6.21947e-13	8.21293e-12	10.1092	0.439287	0.000243002	8.51354	0.43953	0.439287	0.0282854	0.439287	3	-0.495887	-0.544333	1.00303
g23176	scaffold_2	14691927	59.8833	6.22568e-13	8.21377e-12	4.58235	0.192099	0.00713393	5.04782	0.199233	0.192099	0.0395574	0.192099	3	0.592367	0.243159	1.11463
g10370	scaffold_4	15157370	59.874	6.25417e-13	8.23662e-12	1.83731	0.078327	0.00155615	7.15007	0.0798832	0.078327	0.0208125	0.078327	3	0.612823	0.127981	-0.0635909
g22531	scaffold_2	5127636	59.8756	6.24927e-13	8.23662e-12	15.8248	0.68575	0.00228319	6.48083	0.688033	0.68575	0.0207861	0.68575	3	-0.290885	0.154646	1.71363
g26056	scaffold_2	58793786	59.835	6.37521e-13	8.38853e-12	1.08275	0.0465706	0.000505339	7.36431	0.047076	0.0465706	0.0216604	0.0465706	3	0.568516	0.284389	0.208067
g10146	scaffold_4	12153692	59.7943	6.50424e-13	8.54304e-12	0.833614	0.0357693	0.000474729	7.77827	0.0362441	0.0357693	0.0237767	0.0357693	3	-0.507489	-0.215915	-0.223608
g11526	scaffold_4	33200691	59.7944	6.50371e-13	8.54304e-12	1.22596	0.0522685	0.00103411	6.97958	0.0533026	0.0522685	0.0204539	0.0522685	3	0.594222	0.177754	0.210548
g23981	scaffold_2	27136108	59.7893	6.52003e-13	8.55616e-12	0.808175	0.0342602	0.000877857	7.12389	0.035138	0.0342602	0.0207364	0.0342602	3	0.361302	0.139994	-0.115271
g16614	scaffold_3	19640677	59.7869	6.52803e-13	8.55903e-12	3.15436	0.137057	8.87626e-05	9.51149	0.137146	0.137057	0.0371575	0.137057	3	0.874009	0.431537	0.801897
g15031	scaffold_5	23099239	59.7767	6.56072e-13	8.59426e-12	1.7035	0.0714139	0.00265144	6.07309	0.0740654	0.0714139	0.0234292	0.0714139	3	0.625006	0.362656	0.621388
g4639	scaffold_1	40830297	59.7458	6.66117e-13	8.71808e-12	50.2718	2.00734	0.178391	2.71634	2.18573	2.00734	0.126396	2.00734	3	3.26939	0.135909	0.0524676
g11925	scaffold_4	39721363	59.7265	6.72459e-13	8.78774e-12	2.83375	0.123035	0.000171678	8.8434	0.123207	0.123035	0.0308045	0.123035	3	0.478836	0.140175	-0.439105
g24489	scaffold_2	35216246	59.726	6.72632e-13	8.78774e-12	2.18603	0.0938176	0.00122702	6.80827	0.0950446	0.0938176	0.020317	0.0938176	3	-0.349986	-0.141107	-0.766492
g10134	scaffold_4	12025829	59.7231	6.73585e-13	8.7924e-12	4.99485	0.200234	0.0169336	4.27153	0.217167	0.200234	0.0508231	0.200234	3	0.914361	0.359627	1.11
g6176	scaffold_1	60984647	59.7053	6.79515e-13	8.86196e-12	2.06741	0.089827	6.02488e-05	10.3619	0.0898873	0.089827	0.0485608	0.089827	3	0.111009	-0.0511499	0.655153
g15827	scaffold_3	5650833	59.6986	6.81764e-13	8.88343e-12	3.01698	0.130511	0.00066183	7.42687	0.131173	0.130511	0.0219635	0.130511	3	0.599959	0.343846	0.926034
g11163	scaffold_4	27183322	59.6897	6.84766e-13	8.91467e-12	5.33719	0.227961	0.00409087	5.68625	0.232052	0.227961	0.0280657	0.227961	3	-1.13997	-0.080545	-0.504694
g17258	scaffold_3	29307105	59.6805	6.87867e-13	8.94713e-12	5.02464	0.206697	0.0117657	4.70418	0.218462	0.206697	0.0441852	0.206697	3	-1.22153	-0.564933	-0.425058
g20205	scaffold_6	682993	59.6644	6.93338e-13	9.01034e-12	0.715338	0.03073	0.00037168	7.97527	0.0311016	0.03073	0.0248551	0.03073	3	-0.39418	-0.0905024	-0.355189
g15780	scaffold_3	4817663	59.6447	7.00081e-13	9.08995e-12	3.86223	0.164284	0.0036385	5.81921	0.167923	0.164284	0.0260267	0.164284	3	0.407797	0.123416	-0.642194
g22986	scaffold_2	12151609	59.632	7.04469e-13	9.13887e-12	2.13805	0.0879612	0.00499768	5.34393	0.0929588	0.0879612	0.0346138	0.0879612	3	0.799458	0.52914	0.44493
g10159	scaffold_4	12375602	59.5933	7.17998e-13	9.30619e-12	1.41721	0.0590305	0.00258719	6.11582	0.0616177	0.0590305	0.0230653	0.0590305	3	-0.610395	-0.205203	-0.0882477
g13627	scaffold_5	1957518	59.5871	7.20197e-13	9.32648e-12	1.11918	0.0481219	0.00053791	7.58902	0.0486598	0.0481219	0.0228003	0.0481219	3	-0.559024	-0.260147	-0.413994
g15535	scaffold_3	917341	59.5735	7.25044e-13	9.38101e-12	1.30405	0.0558133	0.000884343	7.08453	0.0566976	0.0558133	0.020636	0.0558133	3	-0.627623	-0.332675	-0.374924
g19231	scaffold_3	59679793	59.5666	7.27487e-13	9.40437e-12	10.1692	0.437222	0.00491815	5.76997	0.44214	0.437222	0.0267277	0.437222	3	0.0172879	0.128837	-1.3868
g18535	scaffold_3	48558870	59.5556	7.31444e-13	9.44724e-12	0.873436	0.0372798	0.0006957	7.30707	0.0379755	0.0372798	0.0214009	0.0372798	3	0.305095	0.166962	-0.186085
g15533	scaffold_3	905111	59.5334	7.39463e-13	9.54244e-12	3.25718	0.140753	0.000863701	7.1865	0.141616	0.140753	0.0209299	0.140753	3	0.857613	0.166235	0.00586051
g12550	scaffold_4	49145955	59.52	7.44385e-13	9.59721e-12	1.10442	0.047632	0.000386339	7.88466	0.0480183	0.047632	0.0243485	0.047632	3	0.309879	0.307322	0.581251
g16014	scaffold_3	8861348	59.5183	7.4501e-13	9.59721e-12	2.42195	0.10277	0.00253274	6.00358	0.105302	0.10277	0.0240441	0.10277	3	-0.262659	0.047203	0.575848
g14550	scaffold_5	15191506	59.5121	7.47285e-13	9.61811e-12	8.55115	0.368456	0.00333342	5.89834	0.371789	0.368456	0.0250535	0.368456	3	-0.613475	0.0498483	0.986635
g12997	scaffold_4	56816885	59.5069	7.49191e-13	9.63423e-12	5.28982	0.205697	0.0242946	4.14461	0.229992	0.205697	0.0534735	0.205697	3	0.107731	-0.110069	-1.04252
g16151	scaffold_3	10899703	59.4936	7.54113e-13	9.68907e-12	1.94635	0.0840684	0.000555355	7.66332	0.0846238	0.0840684	0.023185	0.0840684	3	0.766832	0.320175	0.397207
g21637	scaffold_6	24450997	59.4826	7.58198e-13	9.73307e-12	1.68037	0.0711703	0.00188907	6.40654	0.0730594	0.0711703	0.021093	0.0711703	3	0.259846	0.212535	-0.382423
g6909	scaffold_1	74466692	59.4803	7.59064e-13	9.7357e-12	4.47302	0.193538	0.000941308	7.14371	0.194479	0.193538	0.0207934	0.193538	3	-0.621235	-0.313658	-1.12067
g14924	scaffold_5	21263626	59.4783	7.59783e-13	9.73645e-12	1.39443	0.0590528	0.00157469	6.45466	0.0606275	0.0590528	0.020883	0.0590528	3	0.333114	0.350667	0.652371
g11883	scaffold_4	38589320	59.474	7.61394e-13	9.74862e-12	1.06648	0.0442486	0.00212012	6.90885	0.0463687	0.0442486	0.0203746	0.0442486	3	0.423669	0.396068	0.539099
g6658	scaffold_1	69689068	59.4597	7.66762e-13	9.80883e-12	9.78317	0.391186	0.0341695	3.76129	0.425355	0.391186	0.0643071	0.391186	3	1.64016	1.29158	0.834756
g21510	scaffold_6	22245126	59.4534	7.6917e-13	9.8311e-12	17.4449	0.756761	0.00171259	6.765	0.758474	0.756761	0.020316	0.756761	3	-1.14702	-0.820275	0.964309
g26138	scaffold_2	59897226	59.4469	7.71603e-13	9.84823e-12	1.79152	0.0760715	0.00182088	6.39349	0.0778923	0.0760715	0.0211568	0.0760715	3	0.713332	0.312855	0.186399
g8523	scaffold_1	100038349	59.4463	7.71847e-13	9.84823e-12	12.6744	0.532232	0.0188283	4.47733	0.55106	0.532232	0.0473499	0.532232	3	0.625797	0.439299	-1.16422
g21062	scaffold_6	13260268	59.4354	7.76014e-13	9.89284e-12	6.10681	0.265311	0.000202287	8.69179	0.265513	0.265311	0.0296026	0.265311	3	0.898188	-0.0861641	-0.401781
g11296	scaffold_4	29414440	59.4128	7.84675e-13	9.99326e-12	6.25729	0.26843	0.00362627	5.79827	0.272056	0.26843	0.0263165	0.26843	3	1.18728	0.51877	-0.00622132
g14063	scaffold_5	9404959	59.4113	7.85248e-13	9.99326e-12	3.0603	0.129278	0.00377849	5.85601	0.133057	0.129278	0.0255494	0.129278	3	-0.280296	0.0161289	-0.829413
g26359	scaffold_2	63523913	59.3926	7.92505e-13	1.00769e-11	5.66534	0.242917	0.00340268	5.7835	0.246319	0.242917	0.0265283	0.242917	3	0.0114277	-0.152304	1.01711
g15570	scaffold_3	1452096	59.3727	8.00299e-13	1.01673e-11	1.7915	0.0733098	0.00458155	5.51407	0.0778913	0.0733098	0.0312475	0.0733098	3	-0.737896	-0.327773	-0.272554
g12160	scaffold_4	42911731	59.3701	8.01328e-13	1.01716e-11	10.2472	0.444285	0.00124578	6.97905	0.445531	0.444285	0.0204533	0.444285	3	1.34002	0.994505	-0.114788
g12143	scaffold_4	42790904	59.3516	8.0865e-13	1.02526e-11	2.75443	0.114675	0.00508281	5.25525	0.119758	0.114675	0.0362809	0.114675	3	-0.868923	-0.264994	-0.196296
g17313	scaffold_3	30132217	59.3503	8.09168e-13	1.02526e-11	1.417	0.0612447	0.000363914	8.02785	0.0616086	0.0612447	0.0251578	0.0612447	3	-0.633364	-0.200665	-0.374568
g22862	scaffold_2	9744591	59.3487	8.09802e-13	1.02526e-11	0.75137	0.0323612	0.000307082	8.0931	0.0326683	0.0323612	0.0255424	0.0323612	3	0.315413	-0.00995424	-0.155731
g17322	scaffold_3	30249626	59.3447	8.11413e-13	1.02642e-11	4.24446	0.181551	0.00299084	5.93397	0.184542	0.181551	0.0246828	0.181551	3	1.0901	0.330738	0.295337
g27175	scaffold_2	76605999	59.3341	8.1564e-13	1.03088e-11	0.942659	0.0400057	0.000979491	6.94202	0.0409852	0.0400057	0.0204083	0.0400057	3	0.25892	0.0658765	0.489621
g18280	scaffold_3	43706876	59.3282	8.18019e-13	1.033e-11	8.00824	0.341167	0.00701712	5.17542	0.348185	0.341167	0.0376336	0.341167	3	1.52164	0.678941	1.01993
g18244	scaffold_3	43221247	59.3153	8.23227e-13	1.03869e-11	0.685101	0.0286733	0.0011137	6.90846	0.029787	0.0286733	0.0203743	0.0286733	3	-0.397827	-0.16463	-0.384746
g24966	scaffold_2	41436426	59.2769	8.38921e-13	1.05759e-11	0.610033	0.0261081	0.000415079	8.00731	0.0265232	0.0261081	0.0250388	0.0261081	3	0.442694	0.24664	0.202529
g4214	scaffold_1	36548746	59.2701	8.41714e-13	1.0602e-11	18.2669	0.768086	0.0261271	4.05741	0.794213	0.768086	0.055608	0.768086	3	2.13841	0.200648	0.73785
g17734	scaffold_3	36205316	59.2683	8.42482e-13	1.06026e-11	6.72186	0.285434	0.00682119	5.1359	0.292255	0.285434	0.0382488	0.285434	3	0.883395	0.604651	1.40449
g23163	scaffold_2	14496707	59.261	8.45491e-13	1.06249e-11	0.889388	0.0384158	0.00025322	8.27432	0.038669	0.0384158	0.0266662	0.0384158	3	-0.510682	-0.163554	-0.174042
g7536	scaffold_1	86123931	59.2605	8.45695e-13	1.06249e-11	2.94757	0.126187	0.00196764	6.32986	0.128155	0.126187	0.0215061	0.126187	3	0.921234	0.419872	0.629025
g19142	scaffold_3	58372564	59.251	8.4968e-13	1.06659e-11	2.74144	0.115726	0.00346682	5.78179	0.119193	0.115726	0.0265532	0.115726	3	-0.855639	-0.147325	-0.353243
g14740	scaffold_5	17979242	59.2477	8.51065e-13	1.06742e-11	1.39914	0.0594827	0.00134935	6.69188	0.0608321	0.0594827	0.0203522	0.0594827	3	0.532127	0.469216	0.577733
g14194	scaffold_5	10802795	59.2409	8.5389e-13	1.07005e-11	1.72314	0.0728787	0.00204051	6.33396	0.0749192	0.0728787	0.0214818	0.0728787	3	0.696204	0.431199	0.228551
g19453	scaffold_3	62334950	59.2337	8.56938e-13	1.07296e-11	13.0726	0.56618	0.00219185	6.41834	0.568372	0.56618	0.0210378	0.56618	3	-0.564597	-0.262692	1.28935
g22968	scaffold_2	11795215	59.2309	8.58102e-13	1.0735e-11	1.36393	0.0582292	0.00107217	6.919	0.0593014	0.0582292	0.0203843	0.0582292	3	0.106444	0.205187	0.603579
g26464	scaffold_2	65678842	59.2209	8.62351e-13	1.0779e-11	0.664296	0.0281555	0.000726977	7.27464	0.0288824	0.0281555	0.0212631	0.0281555	3	0.242188	0.050729	-0.213702
g23071	scaffold_2	13480198	59.2151	8.64795e-13	1.08004e-11	7.84853	0.331263	0.00997711	4.96448	0.34124	0.331263	0.0407297	0.331263	3	1.1688	0.701535	-0.198398
g13874	scaffold_5	6462816	59.2088	8.67497e-13	1.0825e-11	2.01814	0.085898	0.0018472	6.38735	0.0877452	0.085898	0.0211877	0.085898	3	0.697923	0.500255	0.656119
g15891	scaffold_3	6851853	59.2063	8.68538e-13	1.08288e-11	2.48312	0.10266	0.00530133	5.36557	0.107962	0.10266	0.0341906	0.10266	3	0.520105	0.359232	0.857486
g17510	scaffold_3	33200462	59.1987	8.71793e-13	1.08602e-11	1.48197	0.0635226	0.00091087	7.09053	0.0644335	0.0635226	0.0206502	0.0635226	3	0.641009	0.223472	0.427761
g26148	scaffold_2	59976623	59.1914	8.74924e-13	1.08808e-11	1.27886	0.0526397	0.00296278	5.94594	0.0556025	0.0526397	0.0245682	0.0526397	3	-0.579035	-0.166917	-0.0795816
g27228	scaffold_2	77618756	59.1921	8.74622e-13	1.08808e-11	3.53455	0.152725	0.000950886	7.09412	0.153676	0.152725	0.0206589	0.152725	3	0.899423	0.590395	0.0930573
g18300	scaffold_3	43901206	59.1681	8.85036e-13	1.09973e-11	5.90851	0.254928	0.00196334	6.361	0.256892	0.254928	0.0213274	0.254928	3	1.27891	0.706603	0.332235
g23041	scaffold_2	13079165	59.1548	8.90827e-13	1.10599e-11	0.73941	0.031659	0.00048922	7.78334	0.0321483	0.031659	0.0238035	0.031659	3	-0.433146	-0.0335594	-0.149328
g17847	scaffold_3	37741226	59.1375	8.98446e-13	1.11451e-11	0.733121	0.03155	0.00032481	8.10762	0.0318748	0.03155	0.0256294	0.03155	3	0.417943	0.172093	0.00571285
g3586	scaffold_1	26846569	59.1261	9.035e-13	1.11984e-11	1.19955	0.0481121	0.0040421	5.65587	0.0521542	0.0481121	0.0285907	0.0481121	3	0.482884	0.182634	-0.0929081
g22467	scaffold_2	3997776	59.1243	9.04307e-13	1.1199e-11	4.00363	0.172629	0.00144143	6.70697	0.174071	0.172629	0.0203406	0.172629	3	0.96786	0.70658	0.175402
g21944	scaffold_6	28443522	59.0981	9.16041e-13	1.13348e-11	2.93729	0.126222	0.00148598	6.65371	0.127708	0.126222	0.0203921	0.126222	3	0.312096	-0.125497	-0.617888
g19405	scaffold_3	61860183	59.0917	9.18922e-13	1.13609e-11	0.708181	0.0303902	0.000400253	7.84204	0.0307905	0.0303902	0.0241166	0.0303902	3	-0.444628	-0.182625	-0.33436
g14168	scaffold_5	10473537	59.0749	9.26544e-13	1.14455e-11	1.00607	0.0435838	0.000158424	8.81816	0.0437423	0.0435838	0.030599	0.0435838	3	0.429245	0.238377	0.512096
g26649	scaffold_2	69199773	59.0569	9.34773e-13	1.15375e-11	6.86938	0.298383	0.000285854	8.37199	0.298669	0.298383	0.0273079	0.298383	3	-0.756566	-0.150269	0.682761
g26684	scaffold_2	69573776	59.051	9.37488e-13	1.15613e-11	2.84028	0.123126	0.000364941	8.13045	0.12349	0.123126	0.0257673	0.123126	3	0.917639	0.493587	0.345449
g17790	scaffold_3	37143439	59.0306	9.46928e-13	1.1668e-11	1.16098	0.0494263	0.00105121	6.92602	0.0504776	0.0494263	0.0203913	0.0494263	3	-0.581784	-0.26665	-0.384112
g16363	scaffold_3	14668983	58.9936	9.64322e-13	1.18724e-11	3.63293	0.156272	0.00168173	6.49342	0.157954	0.156272	0.020744	0.156272	3	0.943728	0.326228	0.0674775
g13747	scaffold_5	4717294	58.9832	9.6928e-13	1.19234e-11	1.02428	0.0444353	9.84356e-05	9.35608	0.0445337	0.0444353	0.0355083	0.0444353	3	0.387628	0.0783588	-0.160712
g23734	scaffold_2	24044166	58.9799	9.70869e-13	1.1933e-11	0.900155	0.037481	0.00165614	6.53819	0.0391372	0.037481	0.020613	0.037481	3	0.520818	0.239238	0.331035
g22841	scaffold_2	9483369	58.9508	9.84867e-13	1.2095e-11	2.50782	0.105088	0.00394805	5.64324	0.109036	0.105088	0.0288146	0.105088	3	-0.756794	-0.549859	-0.11579
g27606	scaffold_2	83896056	58.9296	9.95179e-13	1.22115e-11	4.18714	0.181742	0.000307568	8.2285	0.18205	0.181742	0.0263741	0.181742	3	1.04853	0.518428	0.177627
g14492	scaffold_5	14407232	58.9249	9.9747e-13	1.22294e-11	3.46006	0.13601	0.0144276	4.78511	0.150437	0.13601	0.0431216	0.13601	3	1.0353	0.605018	0.595057
g26117	scaffold_2	59542631	58.9186	1.00056e-12	1.22571e-11	5.54616	0.240914	0.000223398	8.61486	0.241137	0.240914	0.0290219	0.240914	3	-0.405023	-0.189616	0.811089
g5677	scaffold_1	54333554	58.9045	1.00752e-12	1.2332e-11	2.36426	0.101825	0.000969222	7.07503	0.102794	0.101825	0.0206144	0.101825	3	-0.789722	-0.163948	-0.184691
g23241	scaffold_2	16019345	58.8847	1.01738e-12	1.24424e-11	1.06249	0.0443323	0.00186293	6.29944	0.0461952	0.0443323	0.0216942	0.0443323	3	-0.0735235	0.160793	0.454342
g17383	scaffold_3	31260706	58.8504	1.03469e-12	1.26436e-11	0.734717	0.031206	0.000738273	7.18662	0.0319442	0.031206	0.0209303	0.031206	3	0.105334	-0.0964424	-0.351762
g23496	scaffold_2	19865961	58.8023	1.05944e-12	1.29354e-11	0.872497	0.0360482	0.00188643	6.37724	0.0379347	0.0360482	0.02124	0.0360482	3	0.173568	0.107346	0.496922
g4618	scaffold_1	40495087	58.7933	1.06415e-12	1.29821e-11	4.41431	0.186799	0.00512709	5.43878	0.191926	0.186799	0.0327388	0.186799	3	-0.178861	-0.112276	0.83876
g11955	scaffold_4	40276635	58.773	1.07483e-12	1.31015e-11	0.925885	0.0383961	0.00185975	7.84612	0.0402559	0.0383961	0.0241386	0.0383961	3	0.509509	0.184242	0.102848
g19826	scaffold_3	68660166	58.7487	1.08774e-12	1.3237e-11	1.01157	0.0422902	0.00169098	6.60167	0.0439812	0.0422902	0.0204719	0.0422902	3	0.493165	0.0771665	0.0470365
g20467	scaffold_6	5152262	58.7494	1.08738e-12	1.3237e-11	1.22047	0.0522961	0.000768016	7.2531	0.0530641	0.0522961	0.0211758	0.0522961	3	-0.587839	-0.162559	-0.201158
g22793	scaffold_2	8817154	58.7383	1.09332e-12	1.32939e-11	1.51123	0.061721	0.00398457	5.64449	0.0657056	0.061721	0.0287923	0.061721	3	-0.641745	-0.184579	-0.1242
g17024	scaffold_3	25452242	58.7078	1.10984e-12	1.34837e-11	6.75217	0.292377	0.0011953	6.83479	0.293572	0.292377	0.0203251	0.292377	3	1.27415	0.447793	0.0657986
g19661	scaffold_3	65848357	58.684	1.12295e-12	1.36317e-11	2.24211	0.0965441	0.000939036	7.06754	0.0974831	0.0965441	0.0205981	0.0965441	3	-0.512285	-0.707593	-0.0911006
g24875	scaffold_2	39803435	58.6791	1.12562e-12	1.36529e-11	3.91583	0.16921	0.00104344	7.11346	0.170253	0.16921	0.0207081	0.16921	3	-0.657994	-0.197772	0.416082
g15518	scaffold_3	792668	58.663	1.13456e-12	1.375e-11	1.93919	0.0834969	0.000815651	7.21139	0.0843125	0.0834969	0.0210173	0.0834969	3	0.656607	0.166394	-0.0143788
g7074	scaffold_1	77070932	58.6452	1.14454e-12	1.38596e-11	5.89076	0.255109	0.00101077	7.14856	0.25612	0.255109	0.0208079	0.255109	3	-0.216779	-0.119621	0.967491
g17868	scaffold_3	38178987	58.6339	1.15096e-12	1.39144e-11	4.83919	0.204452	0.00594783	5.27896	0.2104	0.204452	0.0358486	0.204452	3	-0.315622	-0.256632	0.762249
g19419	scaffold_3	62117201	58.6346	1.15055e-12	1.39144e-11	0.7349	0.0316023	0.000349826	8.02302	0.0319522	0.0316023	0.0251297	0.0316023	3	-0.389553	-0.0556929	-0.336418
g26548	scaffold_2	67412010	58.6239	1.15662e-12	1.39714e-11	2.55278	0.110915	7.51886e-05	9.5259	0.11099	0.110915	0.0373162	0.110915	3	0.562625	0.0599029	-0.306384
g14779	scaffold_5	18473722	58.6009	1.16977e-12	1.41187e-11	1.00507	0.0424375	0.00126097	6.93178	0.0436985	0.0424375	0.0203972	0.0424375	3	0.49676	0.196713	0.034454
g23046	scaffold_2	13140357	58.5875	1.17752e-12	1.42006e-11	3.60208	0.154823	0.00178927	6.34755	0.156612	0.154823	0.0214028	0.154823	3	0.0220356	-0.14394	0.802055
g15236	scaffold_5	25932218	58.5778	1.18311e-12	1.42563e-11	0.847471	0.0367111	0.000135417	9.03847	0.0368466	0.0367111	0.0324712	0.0367111	3	-0.0411991	-0.108173	-0.46115
g16029	scaffold_3	9094448	58.5641	1.19112e-12	1.43411e-11	20.2421	0.847765	0.0323269	5.44512	0.880092	0.847765	0.0326124	0.847765	3	0.41254	0.957535	2.32668
g16414	scaffold_3	15758965	58.543	1.20358e-12	1.44793e-11	0.950759	0.0405308	0.000806575	7.19767	0.0413374	0.0405308	0.0209685	0.0405308	3	0.346315	0.0765011	-0.18455
g18440	scaffold_3	46847219	58.5374	1.20689e-12	1.45073e-11	18.9129	0.738961	0.0833382	3.22467	0.8223	0.738961	0.0866415	0.738961	3	0.954973	-0.310295	-1.43999
g20652	scaffold_6	7458132	58.5292	1.21177e-12	1.45304e-11	1.60379	0.0680395	0.00169029	6.453	0.0697298	0.0680395	0.0208895	0.0680395	3	-0.697281	-0.335578	-0.382539
g5963	scaffold_1	57459806	58.5307	1.21084e-12	1.45304e-11	45.4819	1.97667	0.000803557	7.854	1.97747	1.97667	0.0241813	1.97667	3	3.43033	2.63344	1.21897
g7629	scaffold_1	88000511	58.5299	1.21131e-12	1.45304e-11	0.663132	0.0285729	0.000258891	8.36787	0.0288318	0.0285729	0.0272803	0.0285729	3	0.0835942	0.0379954	-0.329158
g22645	scaffold_2	6634462	58.5177	1.21861e-12	1.46006e-11	1.0258	0.0440402	0.000559711	7.61341	0.0445999	0.0440402	0.0229275	0.0440402	3	0.445205	0.190658	-0.0635652
g26529	scaffold_2	67206029	58.5127	1.22161e-12	1.46245e-11	0.859683	0.0356919	0.00168558	6.3875	0.0373775	0.0356919	0.0211869	0.0356919	3	-0.474347	-0.130096	-0.340789
g15646	scaffold_3	2790342	58.5091	1.22377e-12	1.46385e-11	1.20073	0.050919	0.00128667	6.76714	0.0522057	0.050919	0.0203157	0.050919	3	0.227868	0.054041	-0.360108
g22257	scaffold_2	1469876	58.4988	1.22997e-12	1.47008e-11	1.24679	0.0520055	0.00220294	6.18359	0.0542084	0.0520055	0.0225181	0.0520055	3	0.47496	0.135873	-0.105603
g25864	scaffold_2	55822136	58.4902	1.23519e-12	1.47512e-11	2.1698	0.0937755	0.000563679	7.60732	0.0943392	0.0937755	0.0228958	0.0937755	3	0.634242	0.136953	-0.121904
g15971	scaffold_3	8329981	58.4751	1.24442e-12	1.48494e-11	2.12157	0.0890698	0.0031725	5.8704	0.0922423	0.0890698	0.0253743	0.0890698	3	-0.792487	-0.296038	-0.306176
g26973	scaffold_2	73553884	58.458	1.25494e-12	1.49628e-11	5.11154	0.221952	0.000288635	8.45496	0.222241	0.221952	0.0278739	0.221952	3	0.928467	0.447852	-0.221659
g23059	scaffold_2	13302959	58.4464	1.26212e-12	1.50362e-11	1.69621	0.0705972	0.00315101	5.80372	0.0737482	0.0705972	0.0262399	0.0705972	3	0.343246	0.138261	0.676535
g26516	scaffold_2	66886722	58.4245	1.27576e-12	1.51865e-11	5.66787	0.2456	0.000828929	7.27297	0.246429	0.2456	0.0212562	0.2456	3	1.09668	0.0256377	0.0484012
g16677	scaffold_3	20626267	58.4195	1.27891e-12	1.52117e-11	5.19731	0.219159	0.0068112	5.18887	0.22597	0.219159	0.0374186	0.219159	3	1.16962	0.615624	0.217819
g10440	scaffold_4	16079628	58.4153	1.28154e-12	1.52307e-11	1.25033	0.0532945	0.00106752	6.96128	0.054362	0.0532945	0.0204308	0.0532945	3	-0.611039	-0.231163	-0.276681
g11412	scaffold_4	31537396	58.4045	1.28839e-12	1.52997e-11	0.663517	0.0283084	0.000540153	7.58189	0.0288486	0.0283084	0.022763	0.0283084	3	-0.438866	-0.135106	-0.261155
g15531	scaffold_3	893385	58.392	1.29631e-12	1.53814e-11	2.86364	0.121443	0.00306277	5.906	0.124506	0.121443	0.0249701	0.121443	3	-0.842053	-0.294032	-0.0716313
g23943	scaffold_2	26556046	58.3856	1.30039e-12	1.54174e-11	0.984575	0.0422502	0.00055746	7.53733	0.0428076	0.0422502	0.0225298	0.0422502	3	-0.446291	-0.269299	-0.495315
g17364	scaffold_3	31084614	58.3693	1.31088e-12	1.55293e-11	2.56038	0.111114	0.000207131	8.55773	0.111321	0.111114	0.0286028	0.111114	3	-0.575037	-0.233308	0.275217
g16535	scaffold_3	18635627	58.3647	1.31385e-12	1.5552e-11	0.790988	0.0340465	0.000344253	8.01207	0.0343908	0.0340465	0.0250663	0.0340465	3	-0.448291	-0.221204	-0.395924
g10578	scaffold_4	18579387	58.3577	1.31836e-12	1.55929e-11	3.41159	0.145216	0.00311417	5.95668	0.14833	0.145216	0.0244695	0.145216	3	-0.12563	-0.274936	-0.93474
g3345	scaffold_1	22721681	58.3544	1.32053e-12	1.55945e-11	0.903949	0.0387766	0.000525552	7.57269	0.0393021	0.0387766	0.0227149	0.0387766	3	-0.297562	-0.11172	-0.489455
g6229	scaffold_1	61888423	58.3542	1.32062e-12	1.55945e-11	3.02706	0.131384	0.000226791	8.46769	0.131611	0.131384	0.0279624	0.131384	3	0.673034	0.304554	0.884001
g14394	scaffold_5	13097597	58.3521	1.32198e-12	1.55981e-11	7.37379	0.318123	0.00247623	6.18563	0.320599	0.318123	0.0225024	0.318123	3	1.36625	0.158299	0.422099
g17026	scaffold_3	25499497	58.3477	1.32483e-12	1.56068e-11	1.05177	0.0450868	0.000642105	7.40134	0.0457289	0.0450868	0.0218377	0.0450868	3	0.462396	0.202587	-0.0438478
g27680	scaffold_2	85062736	58.3486	1.32429e-12	1.56068e-11	0.998616	0.0425623	0.000855796	7.17463	0.0434181	0.0425623	0.0208903	0.0425623	3	-0.544664	-0.207828	-0.206763
g18468	scaffold_3	47201286	58.3362	1.33235e-12	1.56828e-11	5.51771	0.22719	0.0127103	4.62212	0.2399	0.22719	0.0452844	0.22719	3	0.855624	0.522476	-0.330468
g15413	scaffold_5	30109866	58.3346	1.33344e-12	1.5683e-11	8.15991	0.353615	0.0011638	6.9478	0.354779	0.353615	0.0204148	0.353615	3	1.46589	0.613284	0.233908
g20975	scaffold_6	12015949	58.3214	1.3421e-12	1.57724e-11	5.44176	0.229975	0.00662336	5.26271	0.236598	0.229975	0.0361462	0.229975	3	0.480627	-0.0885952	-0.793564
g6121	scaffold_1	60353633	58.3184	1.34407e-12	1.57829e-11	2.39364	0.103086	0.000985585	7.05845	0.104071	0.103086	0.0205793	0.103086	3	0.556937	0.197588	-0.271152
g13560	scaffold_5	716780	58.3055	1.35262e-12	1.58707e-11	25.5049	1.10634	0.00257049	6.58625	1.10891	1.10634	0.0205016	1.10634	3	1.42211	1.0732	-1.09462
g15117	scaffold_5	24437045	58.3016	1.35521e-12	1.58758e-11	1.50174	0.0621714	0.00312155	5.86302	0.0652929	0.0621714	0.0254634	0.0621714	3	-0.651084	-0.16738	-0.222203
g15749	scaffold_3	4219026	58.2594	1.38363e-12	1.61958e-11	0.963837	0.0403595	0.00154642	6.58509	0.0419059	0.0403595	0.020504	0.0403595	3	-0.518369	-0.159536	-0.125612
g6838	scaffold_1	73222815	58.2296	1.40404e-12	1.64217e-11	16.0789	0.650843	0.0482419	3.55263	0.699084	0.650843	0.0716131	0.650843	3	1.64265	1.1769	-0.222352
g15805	scaffold_3	5216766	58.2172	1.41267e-12	1.65095e-11	1.0799	0.0461918	0.000760252	7.30234	0.0469521	0.0461918	0.0213804	0.0461918	3	-0.540808	-0.231305	-0.408716
g10841	scaffold_4	21996203	58.2008	1.42408e-12	1.66296e-11	1.79457	0.0774111	0.000613585	7.51853	0.0780247	0.0774111	0.0224318	0.0774111	3	0.65688	0.298916	0.04366
g27349	scaffold_2	79759492	58.1926	1.42982e-12	1.66835e-11	3.9849	0.169884	0.00337297	7.6561	0.173257	0.169884	0.0231481	0.169884	3	0.90846	0.27008	-0.0846097
g16371	scaffold_3	14817250	58.1815	1.43769e-12	1.67621e-11	1.20724	0.0522468	0.000241818	8.39491	0.0524886	0.0522468	0.0274623	0.0522468	3	-0.578937	-0.195907	-0.375251
g14973	scaffold_5	22037419	58.1708	1.44529e-12	1.67975e-11	32.4244	1.33058	0.0791779	3.23727	1.40976	1.33058	0.0859544	1.33058	3	-1.68565	-0.360698	1.43344
g16655	scaffold_3	20405367	58.1735	1.44336e-12	1.67975e-11	0.946712	0.0403466	0.000814787	7.17962	0.0411614	0.0403466	0.0209068	0.0403466	3	-0.452083	-0.182997	0.0230745
g20729	scaffold_6	8609221	58.173	1.44369e-12	1.67975e-11	9.75758	0.422525	0.00171802	6.62027	0.424243	0.422525	0.0204399	0.422525	3	-1.05271	-0.222683	0.651131
g25135	scaffold_2	43964010	58.1722	1.44423e-12	1.67975e-11	3.62406	0.157402	0.00016555	8.84607	0.157568	0.157402	0.0308264	0.157402	3	-0.883342	-0.216418	0.0454293
g15049	scaffold_5	23369034	58.1404	1.46702e-12	1.70367e-11	1.24487	0.0533425	0.000782452	7.28274	0.054125	0.0533425	0.0212969	0.0533425	3	0.396044	0.128615	-0.204075
g3099	scaffold_1	19566016	58.1358	1.47035e-12	1.70618e-11	8.70141	0.374038	0.00428383	5.6973	0.378322	0.374038	0.0278794	0.374038	3	-0.990896	-0.591732	0.522121
g27055	scaffold_2	75433526	58.1285	1.47562e-12	1.71095e-11	1.93832	0.0825913	0.00168359	6.47113	0.0842749	0.0825913	0.0208205	0.0825913	3	-0.733277	-0.169678	-0.312279
g23501	scaffold_2	19945154	58.1147	1.48566e-12	1.72124e-11	1.34491	0.0583984	7.60531e-05	9.64309	0.0584745	0.0583984	0.0386465	0.0583984	3	-0.628167	-0.248337	-0.211508
g23418	scaffold_2	18882266	58.1122	1.48751e-12	1.72203e-11	1.14984	0.0471658	0.00282734	5.87277	0.0499931	0.0471658	0.0253461	0.0471658	3	-0.262113	0.0415199	0.335411
g18085	scaffold_3	41237076	58.0909	1.50319e-12	1.73881e-11	2.30591	0.0988042	0.001453	6.68048	0.100257	0.0988042	0.0203625	0.0988042	3	-0.178477	-0.179456	0.543318
g21736	scaffold_6	25867366	58.0787	1.51222e-12	1.74789e-11	3.84498	0.155441	0.0117322	4.53979	0.167173	0.155441	0.0464325	0.155441	3	-1.00271	-0.249111	-0.169395
g19651	scaffold_3	65777400	58.0609	1.52554e-12	1.76104e-11	3.67897	0.158094	0.00186164	6.4347	0.159955	0.158094	0.0209652	0.158094	3	0.476622	-0.106876	-0.575679
g5736	scaffold_1	55282406	58.0603	1.52599e-12	1.76104e-11	1.0185	0.0429665	0.0013162	6.68423	0.0442827	0.0429665	0.020359	0.0429665	3	-0.363183	-0.160299	-0.520008
g7218	scaffold_1	80134475	58.0386	1.54234e-12	1.77852e-11	1.48932	0.0599415	0.00481143	5.47425	0.064753	0.0599415	0.0320332	0.0599415	3	-0.675671	-0.240373	-0.299303
g12794	scaffold_4	53373108	58.0145	1.56073e-12	1.79831e-11	7.32575	0.283667	0.0348435	3.53085	0.318511	0.283667	0.0724572	0.283667	3	-0.291494	-0.101234	1.0882
g16728	scaffold_3	21176487	58.0045	1.56843e-12	1.80578e-11	5.33324	0.227167	0.00471326	5.48323	0.23188	0.227167	0.0318552	0.227167	3	1.16014	0.453459	0.126218
g19853	scaffold_3	69047446	58.0012	1.57091e-12	1.80722e-11	5.20929	0.210952	0.0155386	4.38309	0.226491	0.210952	0.0488394	0.210952	3	0.809514	-0.0334701	-0.414861
g14479	scaffold_5	14198673	57.9979	1.57351e-12	1.8088e-11	1.44495	0.0608816	0.00194216	6.36346	0.0628238	0.0608816	0.0213139	0.0608816	3	-0.661565	-0.364948	-0.334939
g22927	scaffold_2	10960941	57.9916	1.57834e-12	1.81294e-11	3.75244	0.160211	0.00293903	5.96268	0.16315	0.160211	0.0244148	0.160211	3	0.937673	0.557255	0.0891141
g22948	scaffold_2	11381634	57.9896	1.57995e-12	1.81337e-11	0.711455	0.029748	0.00118488	6.76386	0.0309328	0.029748	0.0203162	0.029748	3	0.46863	0.210826	0.273129
g16182	scaffold_3	11239955	57.9736	1.59241e-12	1.82625e-11	0.903648	0.0388642	0.000424826	7.83587	0.0392891	0.0388642	0.0240833	0.0388642	3	0.473022	0.22538	0.0446605
g23927	scaffold_2	26275546	57.9668	1.59776e-12	1.83096e-11	1.44456	0.0597372	0.00306952	5.87841	0.0628067	0.0597372	0.0252797	0.0597372	3	0.381389	0.0493154	0.568832
g11465	scaffold_4	32315348	57.956	1.60627e-12	1.83928e-11	2.08831	0.083836	0.00696021	5.43592	0.0907962	0.083836	0.0327956	0.083836	3	0.193374	0.0338086	0.710375
g11044	scaffold_4	25153676	57.9522	1.60925e-12	1.84126e-11	7.7947	0.327935	0.0109655	4.71727	0.3389	0.327935	0.0440124	0.327935	3	-0.0764706	-0.00100564	1.22894
g25457	scaffold_2	47872001	57.9342	1.62352e-12	1.85616e-11	28.3896	1.15934	0.0749887	4.1471	1.23433	1.15934	0.0534166	1.15934	3	-2.75159	-2.20248	-1.9639
g15071	scaffold_5	23636294	57.924	1.63175e-12	1.86412e-11	12.5782	0.546585	0.00029218	8.50454	0.546877	0.546585	0.0282216	0.546585	3	1.09489	0.238328	-0.845757
g15100	scaffold_5	24294723	57.9058	1.6464e-12	1.87794e-11	10.1005	0.400798	0.0383533	3.63466	0.439151	0.400798	0.0685851	0.400798	3	1.33583	0.120178	-0.296363
g24319	scaffold_2	32207933	57.9058	1.6464e-12	1.87794e-11	10.1005	0.400798	0.0383533	3.63466	0.439151	0.400798	0.0685851	0.400798	3	1.33583	0.120178	-0.296363
g15463	scaffold_3	110446	57.8851	1.66323e-12	1.89421e-11	1.19273	0.0518135	4.44599e-05	10.06	0.051858	0.0518135	0.0439949	0.0518135	3	0.403885	-0.0664214	-0.155382
g24906	scaffold_2	40398197	57.8864	1.66215e-12	1.89421e-11	2.31843	0.0968547	0.00394661	5.60915	0.100801	0.0968547	0.0294331	0.0968547	3	-0.817759	-0.275569	-0.454343
g10754	scaffold_4	21078686	57.8813	1.66633e-12	1.89621e-11	6.41879	0.278862	0.000216028	8.55944	0.279078	0.278862	0.0286151	0.278862	3	-0.430286	-0.407065	0.79056
g15960	scaffold_3	8005342	57.8798	1.66756e-12	1.89621e-11	7.13082	0.301576	0.00845993	5.01072	0.310036	0.301576	0.0400862	0.301576	3	1.21329	0.403026	-0.114212
g25832	scaffold_2	55109746	57.8363	1.70361e-12	1.93571e-11	18.0013	0.779773	0.00289391	6.18615	0.782666	0.779773	0.0224983	0.779773	3	-2.18402	-1.15485	-0.432693
g16726	scaffold_3	21166666	57.8308	1.70826e-12	1.9395e-11	1.76	0.0759029	0.000619	7.38249	0.0765219	0.0759029	0.0217467	0.0759029	3	-0.685411	-0.311964	-0.126417
g4604	scaffold_1	40189976	57.8261	1.71219e-12	1.94246e-11	1.74484	0.0720528	0.0038097	5.67944	0.0758625	0.0720528	0.0281817	0.0720528	3	0.188343	0.0370181	0.648985
g27277	scaffold_2	78644106	57.8097	1.72604e-12	1.95666e-11	0.738114	0.0311828	0.000909136	7.06609	0.0320919	0.0311828	0.0205951	0.0311828	3	0.250622	0.0307921	-0.227303
g10073	scaffold_4	10673944	57.8053	1.72977e-12	1.95789e-11	1.11635	0.0484315	0.000105497	9.19758	0.048537	0.0484315	0.0339396	0.0484315	3	0.284881	-0.237935	-0.19616
g13208	scaffold_4	59361906	57.8067	1.72863e-12	1.95789e-11	27.4472	1.15819	0.035167	4.27142	1.19336	1.15819	0.0508251	1.15819	3	1.87916	1.86445	-0.315574
g14319	scaffold_5	12146776	57.7986	1.73546e-12	1.96281e-11	4.32591	0.179421	0.00866229	4.93284	0.188083	0.179421	0.0411616	0.179421	3	1.11954	0.702062	0.457151
g9579	scaffold_4	2111459	57.7928	1.74041e-12	1.9669e-11	1.00681	0.0436755	9.86844e-05	9.30235	0.0437742	0.0436755	0.0349642	0.0436755	3	-0.513666	-0.0715102	-0.214181
g25230	scaffold_2	45326246	57.7898	1.74297e-12	1.96828e-11	1.11363	0.0482866	0.000132029	8.99998	0.0484186	0.0482866	0.0321311	0.0482866	3	0.481163	0.189815	0.488325
g26657	scaffold_2	69296319	57.7822	1.7495e-12	1.97415e-11	1.28934	0.0552751	0.000783289	7.30913	0.0560584	0.0552751	0.0214099	0.0552751	3	0.584218	0.134073	0.132838
g9675	scaffold_4	4062236	57.7482	1.77898e-12	2.00588e-11	2.75179	0.118347	0.00129565	6.76848	0.119643	0.118347	0.0203155	0.118347	3	0.897112	0.322207	0.326114
g18760	scaffold_3	52056792	57.7346	1.79098e-12	2.01786e-11	21.8132	0.948006	0.000395992	8.1942	0.948402	0.948006	0.026159	0.948006	3	1.79829	0.227332	-0.688403
g27065	scaffold_2	75531127	57.7196	1.80421e-12	2.03012e-11	2.78996	0.114291	0.00701193	5.11024	0.121303	0.114291	0.0386385	0.114291	3	-0.896849	-0.265412	-0.346052
g9491	scaffold_4	42737	57.7191	1.80462e-12	2.03012e-11	7.98896	0.328655	0.0186906	4.19133	0.347346	0.328655	0.0524411	0.328655	3	1.53256	0.960991	0.697423
g16678	scaffold_3	20634507	57.7001	1.82156e-12	2.04763e-11	2.55888	0.108888	0.00236744	6.14985	0.111256	0.108888	0.0227855	0.108888	3	0.879142	0.491845	0.475223
g20879	scaffold_6	10840952	57.6855	1.8347e-12	2.06083e-11	0.862428	0.0366542	0.000842669	7.12689	0.0374969	0.0366542	0.0207448	0.0366542	3	0.434449	0.145837	-0.0206829
g10187	scaffold_4	12696510	57.6822	1.8377e-12	2.06262e-11	1.36318	0.0591212	0.000147434	8.88675	0.0592686	0.0591212	0.0311628	0.0591212	3	0.593513	0.117569	0.124937
g21195	scaffold_6	16831457	57.6487	1.86821e-12	2.09526e-11	14.5797	0.633782	0.000117471	9.49348	0.6339	0.633782	0.0369604	0.633782	3	0.630461	0.154716	-1.37015
g18926	scaffold_3	54769777	57.6372	1.87878e-12	2.10437e-11	14.8445	0.644128	0.00128534	6.97515	0.645414	0.644128	0.0204482	0.644128	3	2.11223	1.14776	0.93644
g22535	scaffold_2	5164427	57.6352	1.88061e-12	2.10437e-11	2.01202	0.0866381	0.0008409	7.13513	0.087479	0.0866381	0.0207682	0.0866381	3	0.597765	0.0795559	-0.129518
g25911	scaffold_2	56239037	57.6368	1.8792e-12	2.10437e-11	6.49725	0.268393	0.0140956	4.56564	0.282489	0.268393	0.0460656	0.268393	3	-0.498018	-0.0992416	-1.26195
g12602	scaffold_4	50032566	57.6307	1.88479e-12	2.10745e-11	1.54651	0.0654125	0.00182697	6.3615	0.0672395	0.0654125	0.0213246	0.0654125	3	-0.467536	-0.00903632	0.190954
g10186	scaffold_4	12671326	57.6267	1.88851e-12	2.11001e-11	1.11217	0.0483313	2.41049e-05	10.73	0.0483554	0.0483313	0.0550723	0.0550723	3	0.273684	0.050706	0.526078
g26909	scaffold_2	72691845	57.6007	1.91281e-12	2.13553e-11	9.47321	0.411382	0.000496854	7.77225	0.411879	0.411382	0.0237451	0.411382	3	0.873497	0.553253	-0.70605
g18100	scaffold_3	41441306	57.5863	1.92642e-12	2.1491e-11	1.45836	0.0629646	0.000442279	7.7613	0.0634069	0.0629646	0.0236878	0.0629646	3	0.12231	0.11447	0.610522
g9764	scaffold_4	5771607	57.5119	1.9982e-12	2.22749e-11	0.744981	0.0310284	0.00136204	6.66219	0.0323905	0.0310284	0.0203819	0.0310284	3	0.141179	0.0163324	-0.320988
g8488	scaffold_1	98654541	57.4771	2.03269e-12	2.26423e-11	4.79844	0.197985	0.0106427	4.71182	0.208628	0.197985	0.0440843	0.197985	3	1.03942	0.124513	0.0541838
g11403	scaffold_4	31374921	57.4637	2.04608e-12	2.27743e-11	3.92174	0.161114	0.00939696	4.81091	0.17051	0.161114	0.0427831	0.161114	3	-0.590204	0.0605231	-0.846763
g11799	scaffold_4	37407282	57.4338	2.07638e-12	2.30593e-11	1.9079	0.0823325	0.00061955	7.50428	0.0829521	0.0823325	0.0223577	0.0823325	3	-0.741075	-0.320353	-0.485901
g14387	scaffold_5	13032797	57.4365	2.07367e-12	2.30593e-11	11.8882	0.510542	0.00633847	6.12642	0.51688	0.510542	0.0229772	0.510542	3	-0.210844	0.0711303	-1.57847
g26864	scaffold_2	72179177	57.4348	2.07541e-12	2.30593e-11	3.30127	0.137935	0.00559898	5.41592	0.143534	0.137935	0.0331939	0.137935	3	0.758697	0.386345	-0.151043
g19451	scaffold_3	62327360	57.4271	2.08328e-12	2.31184e-11	2.41859	0.102765	0.0023915	6.17041	0.105156	0.102765	0.0226213	0.102765	3	0.691507	0.530613	0.781418
g19620	scaffold_3	65032326	57.4176	2.09297e-12	2.32085e-11	4.25635	0.171113	0.0139461	4.41235	0.185059	0.171113	0.0483612	0.171113	3	0.708317	0.561335	1.12882
g14412	scaffold_5	13266580	57.3963	2.11498e-12	2.3435e-11	4.26992	0.17112	0.0145285	4.40486	0.185649	0.17112	0.0484822	0.17112	3	-0.500157	-0.276775	0.581897
g16109	scaffold_3	10062826	57.3603	2.15278e-12	2.38358e-11	11.8932	0.515778	0.00131775	6.98927	0.517096	0.515778	0.0204669	0.515778	3	1.24079	1.55565	0.157278
g19713	scaffold_3	66731612	57.3497	2.16398e-12	2.39419e-11	4.46026	0.193386	0.000538572	7.80628	0.193925	0.193386	0.0239249	0.193386	3	-0.121751	-0.117874	0.862925
g14191	scaffold_5	10778925	57.3454	2.16859e-12	2.39749e-11	3.27597	0.140522	0.00191175	6.39055	0.142433	0.140522	0.0211715	0.140522	3	-0.0949706	-0.326412	0.625735
g13094	scaffold_4	58078009	57.3391	2.17528e-12	2.40308e-11	1.27326	0.0535341	0.00182496	6.36163	0.0553591	0.0535341	0.0213239	0.0535341	3	-0.597189	-0.222248	-0.151517
g19408	scaffold_3	61993113	57.3251	2.19039e-12	2.41665e-11	1.60836	0.0657937	0.0041349	5.54406	0.0699286	0.0657937	0.0306636	0.0657937	3	0.601535	0.265974	0.585989
g22463	scaffold_2	3956091	57.3246	2.19084e-12	2.41665e-11	2.87811	0.124794	0.000341009	8.10808	0.125135	0.124794	0.0256322	0.124794	3	0.824123	0.349894	0.0370408
g15053	scaffold_5	23394154	57.3143	2.20196e-12	2.42528e-11	10.0352	0.434929	0.00138651	6.84419	0.436315	0.434929	0.0203293	0.434929	3	0.223507	-0.225846	-1.3769
g22365	scaffold_2	2679966	57.3148	2.20148e-12	2.42528e-11	5.84833	0.252219	0.00205623	6.37375	0.254275	0.252219	0.0212584	0.252219	3	1.12797	0.645997	0.0187182
g17524	scaffold_3	33366433	57.3123	2.20421e-12	2.42595e-11	2.21213	0.0913047	0.00487503	5.47886	0.0961797	0.0913047	0.0319417	0.0913047	3	-0.78544	-0.238363	-0.214973
g14850	scaffold_5	19911460	57.305	2.21208e-12	2.43279e-11	3.06416	0.132297	0.000927616	7.15192	0.133224	0.132297	0.0208182	0.132297	3	0.170756	-0.110119	-0.732047
g3208	scaffold_1	20634252	57.2472	2.27579e-12	2.501e-11	15.2383	0.621708	0.0408278	3.65267	0.662535	0.621708	0.0679493	0.621708	3	-1.18745	-0.145656	0.955859
g11364	scaffold_4	30973352	57.2428	2.28073e-12	2.50455e-11	0.845308	0.0364748	0.00027768	8.18771	0.0367525	0.0364748	0.0261187	0.0364748	3	-0.383899	-0.118169	-0.431886
g10739	scaffold_4	20808884	57.2323	2.29255e-12	2.51566e-11	2.47287	0.106228	0.00128811	6.7668	0.107516	0.106228	0.0203157	0.106228	3	0.267163	-0.219757	-0.568224
g11494	scaffold_4	32949579	57.2202	2.30628e-12	2.52884e-11	1.76285	0.0761681	0.000477414	7.82666	0.0766455	0.0761681	0.0240338	0.0761681	3	-0.231878	-0.178061	0.426286
g9789	scaffold_4	6227808	57.206	2.32238e-12	2.5446e-11	1.2744	0.0528706	0.00253818	6.00761	0.0554088	0.0528706	0.0240079	0.0528706	3	0.5297	0.158952	-0.0210714
g15134	scaffold_5	24632576	57.1961	2.33379e-12	2.5552e-11	10.1113	0.439472	0.000151433	9.01623	0.439623	0.439472	0.032274	0.439472	3	0.0146009	-0.0780138	1.40578
g11397	scaffold_4	31277806	57.1901	2.34066e-12	2.56072e-11	1.86533	0.0809195	0.000181688	8.69392	0.0811012	0.0809195	0.0296189	0.0809195	3	0.719582	0.327643	0.173839
g12460	scaffold_4	47550450	57.1886	2.3423e-12	2.56072e-11	2.06689	0.0889607	0.000903995	6.99919	0.0898647	0.0889607	0.0204806	0.0889607	3	0.385186	0.059664	0.698668
g23775	scaffold_2	24803598	57.1779	2.35467e-12	2.57233e-11	1.3108	0.0547091	0.00228205	6.13311	0.0569912	0.0547091	0.022922	0.0547091	3	0.25732	0.269367	0.627399
g19856	scaffold_3	69070941	57.1721	2.36144e-12	2.57591e-11	1.3798	0.0586771	0.00131443	6.75994	0.0599915	0.0586771	0.0203169	0.0586771	3	-0.628753	-0.205124	-0.345472
g26285	scaffold_2	62307208	57.1728	2.36061e-12	2.57591e-11	5.42891	0.235421	0.000618171	7.592	0.236039	0.235421	0.0228159	0.235421	3	1.11484	0.794405	0.169355
g3859	scaffold_1	32902754	57.1662	2.36828e-12	2.58146e-11	13.9043	0.599225	0.00531163	5.57888	0.604537	0.599225	0.0299982	0.599225	3	1.2676	0.802033	-0.618655
g26499	scaffold_2	66463636	57.1545	2.38195e-12	2.59444e-11	2.29434	0.0971429	0.002611	6.00908	0.0997539	0.0971429	0.0239946	0.0971429	3	-0.742715	-0.110823	-0.0965295
g24279	scaffold_2	31952525	57.147	2.39073e-12	2.60208e-11	12.6284	0.513892	0.0351698	3.73896	0.549062	0.513892	0.0650312	0.513892	3	0.714293	0.583705	1.90403
g14544	scaffold_5	15119996	57.135	2.40491e-12	2.61558e-11	7.22216	0.313685	0.000321968	8.19236	0.314007	0.313685	0.0261476	0.313685	3	-1.27802	-0.405942	-1.12831
g23754	scaffold_2	24572164	57.1261	2.41545e-12	2.62511e-11	1.7868	0.076785	0.000902103	7.27759	0.0776871	0.076785	0.0212753	0.076785	3	0.54048	0.154824	-0.161017
g26268	scaffold_2	62093183	57.1236	2.41841e-12	2.62639e-11	1.6126	0.0685631	0.00154989	6.65423	0.070113	0.0685631	0.0203914	0.0685631	3	0.671079	0.326529	0.173236
g14755	scaffold_5	18219537	57.1125	2.43157e-12	2.63874e-11	0.961292	0.0403206	0.00147466	6.53187	0.0417953	0.0403206	0.0206299	0.0403206	3	-0.487427	-0.101059	-0.0563327
g17685	scaffold_3	35130626	57.1073	2.43783e-12	2.64359e-11	1.30339	0.0547895	0.00187969	6.35725	0.0566692	0.0547895	0.0213481	0.0547895	3	0.405097	0.387968	0.615714
g5281	scaffold_1	49878884	57.104	2.44186e-12	2.646e-11	15.9009	0.626623	0.0647201	3.27328	0.691344	0.626623	0.0840468	0.626623	3	1.11204	0.119309	-1.08895
g9825	scaffold_4	7124655	57.0854	2.46421e-12	2.66826e-11	7.6096	0.320651	0.0102011	4.81128	0.330852	0.320651	0.0427783	0.320651	3	0.794787	0.884988	1.51078
g10136	scaffold_4	12033019	57.0488	2.50894e-12	2.7147e-11	4.67795	0.194335	0.00905441	4.85033	0.203389	0.194335	0.0422642	0.194335	3	0.644462	0.397013	1.16116
g15216	scaffold_5	25618828	57.0441	2.51474e-12	2.71873e-11	7.04463	0.306043	0.000245301	8.45425	0.306288	0.306043	0.0278689	0.306043	3	0.817313	-0.639671	0.0660134
g3722	scaffold_1	30825055	57.0428	2.51635e-12	2.71873e-11	4.76741	0.200427	0.00685173	5.20791	0.207278	0.200427	0.0371048	0.200427	3	-0.478579	-0.151564	0.686036
g11319	scaffold_4	30106296	57.0252	2.53827e-12	2.7404e-11	4.55621	0.197059	0.00103726	6.98932	0.198096	0.197059	0.020467	0.197059	3	1.16281	0.585846	0.718351
g12761	scaffold_4	53114836	57.0191	2.54582e-12	2.74655e-11	2.37623	0.0977417	0.00557263	5.21261	0.103314	0.0977417	0.0370257	0.0977417	3	0.729517	0.602506	0.721642
g17226	scaffold_3	28879140	57.0122	2.55447e-12	2.75185e-11	0.975602	0.0422671	0.000150425	8.87949	0.0424175	0.0422671	0.0311023	0.0422671	3	0.312513	0.0166972	-0.2315
g19261	scaffold_3	60051626	57.0124	2.55425e-12	2.75185e-11	1.47749	0.0638672	0.000371712	8.01717	0.0642389	0.0638672	0.0250958	0.0638672	3	0.0451648	-0.107066	-0.551628
g23186	scaffold_2	14797286	56.9971	2.57356e-12	2.77038e-11	0.958201	0.0409458	0.000715089	7.27678	0.0416609	0.0409458	0.021272	0.0409458	3	-0.532839	-0.231546	-0.314353
g10634	scaffold_4	19409362	56.979	2.59656e-12	2.7931e-11	0.798894	0.0329736	0.00176093	6.42688	0.0347345	0.0329736	0.0209993	0.0329736	3	-0.472616	-0.257656	-0.374611
g18260	scaffold_3	43360201	56.96	2.62097e-12	2.8173e-11	0.816662	0.0352514	0.000255618	8.30701	0.035507	0.0352514	0.0268781	0.0352514	3	0.352472	0.0799326	-0.13243
g14834	scaffold_5	19594008	56.9471	2.63759e-12	2.8331e-11	1.30097	0.055886	0.000678128	7.36089	0.0565641	0.055886	0.0216444	0.055886	3	-0.61674	-0.254686	-0.210417
g26518	scaffold_2	66953406	56.9345	2.65399e-12	2.84864e-11	2.94502	0.127741	0.000302739	8.09604	0.128044	0.127741	0.02556	0.127741	3	0.833129	0.0318664	0.284008
g10732	scaffold_4	20763446	56.9253	2.66598e-12	2.85943e-11	0.939025	0.0399914	0.000835817	7.2237	0.0408272	0.0399914	0.0210626	0.0399914	3	-0.172573	-0.137332	-0.513252
g20413	scaffold_6	4308477	56.9181	2.67543e-12	2.86748e-11	5.52562	0.238624	0.00161987	6.66599	0.240244	0.238624	0.0203776	0.238624	3	0.465899	-0.162091	-0.810632
g6862	scaffold_1	73815196	56.9051	2.69265e-12	2.88384e-11	1.23786	0.0514223	0.00239757	6.12408	0.0538199	0.0514223	0.0229966	0.0514223	3	-0.613116	-0.272967	-0.294101
g22534	scaffold_2	5151576	56.8907	2.71165e-12	2.89889e-11	3.71708	0.153817	0.0077949	4.99713	0.161612	0.153817	0.0402769	0.153817	3	0.242654	0.0649173	0.943882
g26071	scaffold_2	59055392	56.89	2.71261e-12	2.89889e-11	1.40302	0.0565673	0.0044334	5.55012	0.0610007	0.0565673	0.0305469	0.0565673	3	0.556086	0.243129	0.557798
g15191	scaffold_5	25461648	56.8792	2.72707e-12	2.91223e-11	1.96117	0.0820508	0.00321753	5.83508	0.0852683	0.0820508	0.0258159	0.0820508	3	-0.755073	-0.245146	-0.334583
g8594	scaffold_1	100728115	56.8775	2.72939e-12	2.91261e-11	6.68743	0.288518	0.00223934	6.29783	0.290758	0.288518	0.0217045	0.288518	3	1.19863	-0.038436	0.213962
g25548	scaffold_2	48974671	56.8747	2.73312e-12	2.91358e-11	1.06871	0.0460986	0.000367092	7.94501	0.0464657	0.0460986	0.0246839	0.0460986	3	-0.0524794	-0.0468838	-0.495174
g25994	scaffold_2	57511830	56.8739	2.73426e-12	2.91358e-11	3.76039	0.163322	0.000173709	8.76658	0.163495	0.163322	0.0301857	0.163322	3	0.494538	0.0282368	-0.569356
g24575	scaffold_2	37320285	56.8639	2.74761e-12	2.92569e-11	1.41939	0.059472	0.0022406	6.24635	0.0617126	0.059472	0.022052	0.059472	3	-0.617372	-0.169175	-0.139553
g23689	scaffold_2	23261628	56.8546	2.7602e-12	2.93697e-11	0.86655	0.0373119	0.000364199	7.98375	0.0376761	0.0373119	0.0249035	0.0373119	3	-0.501819	-0.18744	-0.300365
g8636	scaffold_1	101324973	56.8338	2.78858e-12	2.96503e-11	2.4462	0.100346	0.00601088	5.38089	0.106356	0.100346	0.033889	0.100346	3	-0.66126	-0.111497	0.143342
g18804	scaffold_3	52583477	56.8321	2.7909e-12	2.96535e-11	1.65652	0.067374	0.00464844	5.42222	0.0720224	0.067374	0.0330686	0.067374	3	-0.700273	-0.225765	-0.299335
g25840	scaffold_2	55188466	56.7933	2.84464e-12	3.02028e-11	1.16003	0.049983	0.000453165	7.78582	0.0504361	0.049983	0.0238165	0.049983	3	-0.544511	-0.291377	-0.46828
g27388	scaffold_2	80216926	56.7297	2.93496e-12	3.11393e-11	0.564311	0.024153	0.000382292	7.93825	0.0245352	0.024153	0.0246459	0.0246459	3	-0.34303	-0.151586	-0.369295
g20218	scaffold_6	958345	56.7218	2.94643e-12	3.11936e-11	0.907132	0.037992	0.00144852	6.64659	0.0394405	0.037992	0.0204012	0.037992	3	0.423725	0.150272	-0.0575665
g21659	scaffold_6	24726264	56.7219	2.9463e-12	3.11936e-11	1.3206	0.0564286	0.000988885	7.05332	0.0574175	0.0564286	0.0205691	0.0564286	3	0.267472	-0.0951022	-0.35729
g26426	scaffold_2	64813064	56.7222	2.94581e-12	3.11936e-11	9.54112	0.368796	0.0460359	3.41911	0.414832	0.368796	0.0770892	0.368796	3	1.68031	0.872953	1.16142
g17822	scaffold_3	37471066	56.6885	2.995e-12	3.16851e-11	0.588336	0.0253211	0.000258745	8.36204	0.0255798	0.0253211	0.0272413	0.0272413	3	0.281484	0.0629562	-0.145098
g18738	scaffold_3	51872963	56.6687	3.0244e-12	3.19731e-11	2.13573	0.0892868	0.00357125	5.76686	0.092858	0.0892868	0.0267743	0.0892868	3	0.292438	-0.0989795	-0.501242
g10954	scaffold_4	23629405	56.6529	3.04789e-12	3.21984e-11	7.41916	0.322098	0.000473915	7.73834	0.322572	0.322098	0.0235683	0.322098	3	1.36582	0.557766	0.153515
g22683	scaffold_2	6979405	56.6244	3.09088e-12	3.26292e-11	8.75984	0.380123	0.00073997	7.48142	0.380863	0.380123	0.0222397	0.380123	3	-0.856765	-0.222132	0.753125
g11002	scaffold_4	24419358	56.6134	3.10771e-12	3.27833e-11	2.39208	0.102729	0.00127411	6.74412	0.104003	0.102729	0.0203213	0.102729	3	-0.743604	-0.597874	-0.18639
g15173	scaffold_5	25285066	56.6086	3.11494e-12	3.28361e-11	1.01105	0.0429668	0.000991822	7.04211	0.0439586	0.0429668	0.020548	0.0429668	3	-0.534096	-0.16616	-0.163784
g14553	scaffold_5	15251296	56.5933	3.13853e-12	3.30611e-11	11.7895	0.510193	0.00239313	6.2563	0.512586	0.510193	0.0219823	0.510193	3	-0.260048	-0.123836	1.39865
g18043	scaffold_3	40741651	56.5747	3.16734e-12	3.33408e-11	4.0478	0.170677	0.00531402	5.37201	0.175991	0.170677	0.0340641	0.170677	3	1.02735	0.634379	0.239252
g19022	scaffold_3	55949006	56.5607	3.18927e-12	3.35344e-11	2.37109	0.0983557	0.00473531	5.45726	0.103091	0.0983557	0.0323707	0.0983557	3	-0.3257	-0.040851	0.505332
g24522	scaffold_2	36225163	56.56	3.19029e-12	3.35344e-11	1.16385	0.0498994	0.000702956	7.28495	0.0506024	0.0498994	0.0213061	0.0498994	3	-0.587069	-0.347733	-0.357572
g21904	scaffold_6	28008809	56.5531	3.20116e-12	3.36247e-11	1.02867	0.0432993	0.00142558	6.66618	0.0447248	0.0432993	0.0203774	0.0432993	3	0.53522	0.168146	0.143289
g14037	scaffold_5	8936446	56.5363	3.22771e-12	3.38794e-11	0.536355	0.0224358	0.000883987	7.07041	0.0233198	0.0224358	0.0206043	0.0224358	3	0.384128	0.291393	0.313782
g17110	scaffold_3	27056832	56.5219	3.25058e-12	3.40952e-11	1.5237	0.0656107	0.000636967	7.45397	0.0662476	0.0656107	0.0220996	0.0656107	3	0.664259	0.398098	0.259712
g21088	scaffold_6	13695821	56.5102	3.26929e-12	3.42671e-11	1.16842	0.0501619	0.000638982	7.45017	0.0508009	0.0501619	0.0220804	0.0501619	3	-0.585942	-0.260811	-0.356793
g27562	scaffold_2	83010859	56.5071	3.2744e-12	3.42963e-11	2.5982	0.105033	0.00793213	4.91598	0.112965	0.105033	0.0413894	0.105033	3	0.654951	0.531838	0.851033
g16203	scaffold_3	11472696	56.4941	3.29534e-12	3.44911e-11	3.54605	0.153296	0.000879784	7.22786	0.154176	0.153296	0.0210782	0.153296	3	0.340665	-0.274628	-0.656876
g21076	scaffold_6	13580219	56.4889	3.30368e-12	3.45539e-11	0.753913	0.0312947	0.00148412	6.54977	0.0327788	0.0312947	0.0205835	0.0312947	3	-0.454546	-0.107952	-0.109921
g6307	scaffold_1	63330639	56.4855	3.30929e-12	3.45879e-11	0.689704	0.0292027	0.000784386	7.27384	0.0299871	0.0292027	0.0212598	0.0292027	3	0.426094	0.153649	0.0584114
g20649	scaffold_6	7446411	56.4698	3.33491e-12	3.4831e-11	3.37613	0.135083	0.0117054	4.60561	0.146788	0.135083	0.0455102	0.135083	3	0.8065	0.495338	0.93322
g10597	scaffold_4	18864716	56.4376	3.38815e-12	3.53139e-11	1.53149	0.0619722	0.00461432	5.41029	0.0665865	0.0619722	0.0333059	0.0619722	3	-0.635881	-0.206404	-0.0909468
g10950	scaffold_4	23554762	56.4381	3.38732e-12	3.53139e-11	2.8571	0.121561	0.00266095	6.02992	0.124222	0.121561	0.0238084	0.121561	3	-0.27716	-0.401818	-0.906426
g15099	scaffold_5	24293085	56.4373	3.38858e-12	3.53139e-11	8.93532	0.357279	0.031213	4.17674	0.388492	0.357279	0.0527561	0.357279	3	1.2782	0.0241889	-0.179276
g19748	scaffold_3	67293810	56.436	3.39073e-12	3.53139e-11	0.918121	0.038398	0.00152026	7.46654	0.0399183	0.038398	0.0221635	0.038398	3	0.441688	0.176866	-0.0295708
g16759	scaffold_3	21683127	56.4289	3.40269e-12	3.53884e-11	1.62818	0.0690974	0.00169291	6.45377	0.0707903	0.0690974	0.0208865	0.0690974	3	-0.696731	-0.336134	-0.408337
g25502	scaffold_2	48449174	56.4299	3.401e-12	3.53884e-11	8.68198	0.372715	0.00476208	5.69128	0.377477	0.372715	0.0279806	0.372715	3	0.103846	-0.290095	-1.34157
g13070	scaffold_4	57851009	56.4096	3.43508e-12	3.56802e-11	2.99805	0.126589	0.00376141	5.9101	0.13035	0.126589	0.0249263	0.126589	3	-0.922659	-0.455602	-0.26945
g24459	scaffold_2	34488484	56.4093	3.43559e-12	3.56802e-11	2.06538	0.089347	0.00045216	7.77369	0.0897992	0.089347	0.0237527	0.089347	3	0.789213	0.396218	0.37026
g26590	scaffold_2	68258027	56.3963	3.45749e-12	3.58824e-11	8.21708	0.354455	0.00280978	6.13311	0.357264	0.354455	0.022922	0.354455	3	0.204145	-0.200472	-1.24186
g20216	scaffold_6	905542	56.3896	3.469e-12	3.59765e-11	10.7817	0.459213	0.00955784	4.92795	0.468771	0.459213	0.0412278	0.459213	3	-1.71566	-0.661225	-0.375164
g10648	scaffold_4	19548887	56.3651	3.51092e-12	3.63601e-11	1.07238	0.0444621	0.00216321	6.19983	0.0466253	0.0444621	0.0223934	0.0444621	3	0.247307	0.338336	0.564995
g10616	scaffold_4	19146726	56.3418	3.5515e-12	3.67545e-11	0.618696	0.0261944	0.000705389	7.38524	0.0268998	0.0261944	0.0217598	0.0261944	3	-0.363592	-0.168853	-0.379841
g16292	scaffold_3	12883181	56.3339	3.56531e-12	3.68716e-11	0.884144	0.0373591	0.00108197	6.88795	0.038441	0.0373591	0.0203569	0.0373591	3	-0.510875	-0.298338	-0.330173
g3560	scaffold_1	26042705	56.3317	3.56909e-12	3.68847e-11	1.31703	0.0533112	0.00395099	5.51579	0.0572622	0.0533112	0.0312138	0.0533112	3	-0.631908	-0.377625	-0.402339
g20297	scaffold_6	2713166	56.3268	3.57773e-12	3.69482e-11	5.34277	0.220025	0.0122693	4.66075	0.232294	0.220025	0.0447629	0.220025	3	0.629103	0.107975	-0.633847
g16788	scaffold_3	22184634	56.3179	3.59335e-12	3.70575e-11	1.49158	0.0637036	0.00114751	6.89017	0.0648511	0.0637036	0.0203587	0.0637036	3	0.398948	0.339503	0.666472
g23926	scaffold_2	26259386	56.3182	3.59284e-12	3.70575e-11	6.79847	0.294803	0.000782183	7.33577	0.295585	0.294803	0.0215286	0.294803	3	-0.00632471	-0.110974	1.12621
g14392	scaffold_5	13079587	56.3153	3.59795e-12	3.7079e-11	5.59783	0.22369	0.0196934	4.12919	0.243384	0.22369	0.0538306	0.22369	3	-0.65018	0.0779633	0.652089
g20510	scaffold_6	5496034	56.3131	3.60189e-12	3.70937e-11	3.74261	0.158675	0.00404747	5.72526	0.162722	0.158675	0.0274209	0.158675	3	-0.958387	-0.841806	-0.445028
g14758	scaffold_5	18241497	56.2964	3.63151e-12	3.73466e-11	1.61261	0.0686383	0.00147529	6.65176	0.0701136	0.0686383	0.0203945	0.0686383	3	0.563996	0.158776	-0.0736868
g16488	scaffold_3	17231417	56.2966	3.63124e-12	3.73466e-11	0.684833	0.0296633	0.000112095	9.17945	0.0297753	0.0296633	0.0337671	0.0337671	3	-0.399454	-0.0920098	-0.331558
g12301	scaffold_4	44663528	56.2914	3.64043e-12	3.73965e-11	0.736005	0.0309398	0.00106043	6.90825	0.0320002	0.0309398	0.0203741	0.0309398	3	-0.464141	-0.179785	-0.28662
g26596	scaffold_2	68357116	56.2909	3.64144e-12	3.73965e-11	16.912	0.731976	0.00333067	6.01744	0.735306	0.731976	0.0239197	0.731976	3	1.90467	0.222143	-0.00590897
g22970	scaffold_2	11837665	56.2884	3.64585e-12	3.74156e-11	1.96641	0.0853436	0.000152526	8.82798	0.0854961	0.0853436	0.0306787	0.0853436	3	0.768714	0.349207	0.398697
g10490	scaffold_4	17102768	56.2785	3.66365e-12	3.75721e-11	6.93053	0.289949	0.0113784	4.76227	0.301327	0.289949	0.0434209	0.289949	3	-0.774962	-0.241251	0.64882
g10406	scaffold_4	15597798	56.2748	3.67022e-12	3.75746e-11	4.96676	0.205398	0.0105482	4.65519	0.215946	0.205398	0.0448374	0.205398	3	1.09069	0.650745	1.02379
g11126	scaffold_4	26464786	56.2741	3.67153e-12	3.75746e-11	3.82536	0.160808	0.00551165	5.31407	0.16632	0.160808	0.0351889	0.160808	3	-1.05515	-0.379064	-0.388959
g21307	scaffold_6	18836764	56.2761	3.66791e-12	3.75746e-11	8.92516	0.386742	0.00130862	6.88459	0.38805	0.386742	0.0203543	0.386742	3	-1.14358	-1.1479	0.0293646
g20645	scaffold_6	7402862	56.2578	3.70103e-12	3.78167e-11	0.904559	0.0388674	0.000461262	7.76981	0.0393287	0.0388674	0.0237323	0.0388674	3	0.0271398	-0.214682	-0.431446
g25745	scaffold_2	53688922	56.2568	3.70289e-12	3.78167e-11	12.6221	0.548371	0.000415339	8.05088	0.548787	0.548371	0.0252923	0.548371	3	-1.09939	-0.301167	0.828939
g11192	scaffold_4	27606870	56.2444	3.72554e-12	3.80217e-11	0.816376	0.0347226	0.000772017	7.24748	0.0354946	0.0347226	0.0211536	0.0347226	3	-0.474535	-0.25217	-0.366607
g20640	scaffold_6	7325311	56.2176	3.77497e-12	3.84995e-11	0.832575	0.034316	0.00188296	6.41411	0.0361989	0.034316	0.0210573	0.034316	3	-0.417392	-0.192628	-0.439424
g7790	scaffold_1	90330670	56.2136	3.78226e-12	3.85472e-11	10.5	0.455837	0.000686159	7.44409	0.456524	0.455837	0.0220497	0.455837	3	-1.45689	-1.56709	-0.739363
g14788	scaffold_5	18576347	56.209	3.79083e-12	3.86078e-11	0.975423	0.0409987	0.00141103	6.69778	0.0424097	0.0409987	0.0203474	0.0409987	3	0.342399	0.0974483	-0.191523
g14800	scaffold_5	18702895	56.2064	3.79574e-12	3.86311e-11	0.788178	0.0336518	0.00061678	7.42769	0.0342686	0.0336518	0.0219676	0.0336518	3	0.458876	0.083547	0.148956
g26493	scaffold_2	66339036	56.2038	3.80059e-12	3.86537e-11	23.7859	1.02576	0.00840363	5.53185	1.03417	1.02576	0.0309003	1.02576	3	0.165977	-0.440404	-2.21823
g22213	scaffold_2	838515	56.1987	3.81006e-12	3.87234e-11	1.18791	0.048651	0.00299738	5.86565	0.0516484	0.048651	0.0254314	0.048651	3	0.363335	0.370304	0.596834
g26190	scaffold_2	60501538	56.1825	3.84067e-12	3.90075e-11	6.42273	0.272225	0.007024	5.12137	0.279249	0.272225	0.0384704	0.272225	3	1.14019	0.0932712	-0.0612148
g13623	scaffold_5	1931960	56.168	3.86807e-12	3.92587e-11	0.57986	0.0248374	0.000373932	7.91413	0.0252113	0.0248374	0.0245113	0.0248374	3	0.34035	0.103798	-0.0555438
g10044	scaffold_4	10106976	56.1506	3.90137e-12	3.95695e-11	16.8326	0.628952	0.102901	3.92208	0.731853	0.628952	0.0594005	0.628952	3	2.07702	1.49016	0.552929
g18868	scaffold_3	53849026	56.1399	3.9219e-12	3.97503e-11	1.15888	0.0489987	0.00138741	6.69491	0.0503862	0.0489987	0.0203497	0.0489987	3	-0.499305	-0.140671	-0.45061
g24775	scaffold_2	38482222	56.1365	3.92844e-12	3.97893e-11	8.2918	0.33242	0.0280935	3.99603	0.360513	0.33242	0.0572873	0.33242	3	-0.173434	-0.0243728	1.21766
g11978	scaffold_4	40666574	56.1237	3.95328e-12	3.99931e-11	2.23967	0.0961152	0.00126169	6.76445	0.0973769	0.0961152	0.0203161	0.0961152	3	-0.818794	-0.347218	-0.386002
g25691	scaffold_2	52762976	56.1233	3.95399e-12	3.99931e-11	5.73077	0.245592	0.00357175	5.81545	0.249164	0.245592	0.0260778	0.245592	3	-1.20589	-0.271988	-0.785269
g15076	scaffold_5	23686247	56.1216	3.9573e-12	3.99991e-11	1.70182	0.0710094	0.00298283	7.14899	0.0739922	0.0710094	0.0208092	0.0710094	3	0.566793	0.457886	0.659359
g26524	scaffold_2	67011190	56.1146	3.971e-12	4.01101e-11	3.13181	0.135873	0.000292777	8.25808	0.136166	0.135873	0.0265621	0.135873	3	0.320506	0.0745807	-0.613132
g11983	scaffold_4	40720925	56.107	3.98581e-12	4.02046e-11	1.45618	0.0623055	0.00100681	7.02159	0.0633123	0.0623055	0.0205134	0.0623055	3	-0.575686	-0.040846	-0.338332
g12023	scaffold_4	41231047	56.1073	3.9851e-12	4.02046e-11	0.868531	0.0371999	0.000562303	7.44495	0.0377622	0.0371999	0.0220541	0.0371999	3	-0.177395	0.100143	0.324701
g11544	scaffold_4	33514619	56.0947	4.00983e-12	4.0364e-11	4.71526	0.204385	0.000626302	7.56674	0.205011	0.204385	0.0226837	0.204385	3	0.923028	0.450542	-0.158596
g18636	scaffold_3	50331854	56.095	4.00926e-12	4.0364e-11	5.41622	0.211057	0.0244303	3.89397	0.235488	0.211057	0.0602246	0.211057	3	-0.827634	-0.325871	0.425579
g23296	scaffold_2	16928054	56.0955	4.00835e-12	4.0364e-11	0.96824	0.0412518	0.00084557	7.16504	0.0420974	0.0412518	0.0208592	0.0412518	3	0.293768	0.0134002	-0.246357
g16612	scaffold_3	19624365	56.0725	4.05398e-12	4.07805e-11	54.7465	2.28081	0.0994681	2.87024	2.38028	2.28081	0.111351	2.28081	3	-0.608101	-0.0166469	-3.47734
g14775	scaffold_5	18438420	56.059	4.08084e-12	4.10228e-11	1.07717	0.0452343	0.00159904	6.54993	0.0468333	0.0452343	0.0205831	0.0452343	3	0.324494	0.180975	0.551532
g14984	scaffold_5	22127939	56.0457	4.10758e-12	4.12634e-11	1.46462	0.0574908	0.00618834	5.87049	0.0636791	0.0574908	0.0253732	0.0574908	3	0.365742	0.435436	0.664982
g26202	scaffold_2	60755028	56.0183	4.16324e-12	4.17941e-11	7.87601	0.34213	0.000305026	8.29194	0.342435	0.34213	0.0267801	0.34213	3	-0.92884	-0.412111	-1.44974
g20411	scaffold_6	4277691	56.0149	4.17019e-12	4.18353e-11	1.67437	0.0712654	0.00153331	7.29447	0.0727987	0.0712654	0.0213465	0.0712654	3	0.679734	0.184519	0.203974
g17111	scaffold_3	27085569	56.0095	4.18133e-12	4.189e-11	3.9425	0.168534	0.00287939	6.04978	0.171413	0.168534	0.0236327	0.168534	3	1.0103	0.769576	0.816462
g21911	scaffold_6	28056617	56.0099	4.18056e-12	4.189e-11	1.3031	0.0558404	0.000815997	7.28635	0.0566564	0.0558404	0.021312	0.0558404	3	-0.625887	-0.306134	-0.283815
g25486	scaffold_2	48215438	55.9862	4.2295e-12	4.23438e-11	7.835	0.323203	0.0174495	4.3211	0.340652	0.323203	0.0499075	0.323203	3	0.271878	0.271624	1.40958
g12967	scaffold_4	56330786	55.9773	4.24796e-12	4.24997e-11	1.88457	0.0806719	0.00126596	6.76878	0.0819379	0.0806719	0.0203155	0.0806719	3	-0.338452	-0.0263363	0.411531
g14167	scaffold_5	10409145	55.9441	4.31799e-12	4.31279e-11	3.17247	0.126171	0.0117628	4.59421	0.137933	0.126171	0.0456673	0.126171	3	0.685663	0.49983	0.956294
g15741	scaffold_3	4082666	55.9439	4.31843e-12	4.31279e-11	6.30733	0.273694	0.000537873	7.71211	0.274232	0.273694	0.0234332	0.273694	3	-0.472172	-0.407673	0.751987
g16760	scaffold_3	21687053	55.9433	4.31952e-12	4.31279e-11	1.98135	0.0815354	0.00461017	5.46967	0.0861455	0.0815354	0.032124	0.0815354	3	-0.246995	-0.00646697	-0.673579
g11045	scaffold_4	25170746	55.9374	4.33214e-12	4.31979e-11	1.40491	0.0571187	0.00396425	5.63308	0.061083	0.0571187	0.0289969	0.0571187	3	0.123889	-0.00617065	-0.483955
g22698	scaffold_2	7270402	55.9373	4.3324e-12	4.31979e-11	6.87719	0.297183	0.00182555	6.42519	0.299008	0.297183	0.0210068	0.297183	3	-0.284901	-0.194415	0.991463
g23085	scaffold_2	13681138	55.9315	4.34484e-12	4.32927e-11	11.2745	0.447275	0.0429197	3.59367	0.490195	0.447275	0.0700699	0.447275	3	-0.840062	-0.3552	-1.74109
g16001	scaffold_3	8738076	55.9037	4.40457e-12	4.38582e-11	0.912479	0.0389556	0.000717421	7.3104	0.039673	0.0389556	0.0214155	0.0389556	3	-0.51904	-0.271001	-0.327726
g6201	scaffold_1	61481866	55.9012	4.40995e-12	4.38821e-11	12.9101	0.541333	0.0199775	4.28706	0.561311	0.541333	0.0505299	0.541333	3	0.938052	0.235334	-1.00833
g17599	scaffold_3	34273319	55.8885	4.43742e-12	4.41257e-11	1.16107	0.0496339	0.000847438	7.11798	0.0504813	0.0496339	0.0207202	0.0496339	3	0.394013	0.315891	0.57896
g21133	scaffold_6	14896563	55.8343	4.55729e-12	4.52871e-11	1.40457	0.0603542	0.000713963	7.33812	0.0610682	0.0603542	0.0215393	0.0603542	3	0.46697	0.00566358	-0.14343
g11399	scaffold_4	31290626	55.8276	4.57238e-12	4.54064e-11	2.39461	0.0968669	0.00724642	5.02105	0.104113	0.0968669	0.0399402	0.0968669	3	-0.686448	0.0582508	-0.0374956
g17166	scaffold_3	27814246	55.8076	4.61756e-12	4.58242e-11	1.18338	0.0493081	0.00214325	6.30035	0.0514514	0.0493081	0.0216884	0.0493081	3	-0.483853	-0.0804222	0.0555154
g16807	scaffold_3	22595986	55.8042	4.62524e-12	4.58695e-11	2.61294	0.11228	0.00132611	6.68351	0.113606	0.11228	0.0203597	0.11228	3	0.0946274	-0.288931	0.581954
g3861	scaffold_1	32955324	55.7872	4.66406e-12	4.62235e-11	15.0607	0.640067	0.0147456	4.60294	0.654812	0.640067	0.0455469	0.640067	3	1.56417	1.02369	-0.295487
g18349	scaffold_3	44978796	55.768	4.70824e-12	4.663e-11	12.6252	0.531433	0.0174895	4.32707	0.548922	0.531433	0.0498012	0.531433	3	-0.85631	-0.268102	1.04763
g12965	scaffold_4	56307436	55.7517	4.74606e-12	4.69729e-11	1.92419	0.0769689	0.00669156	5.0969	0.0836604	0.0769689	0.0388383	0.0769689	3	0.0312545	0.125994	0.673274
g21509	scaffold_6	22242562	55.75	4.75002e-12	4.69805e-11	11.3088	0.491164	0.000524388	7.97375	0.491689	0.491164	0.0248465	0.491164	3	-1.05084	-0.550465	0.704663
g12844	scaffold_4	54099881	55.7413	4.77047e-12	4.71512e-11	0.577938	0.0246132	0.000514506	7.58887	0.0251278	0.0246132	0.0227995	0.0246132	3	-0.309362	-0.150777	-0.392955
g22865	scaffold_2	9788228	55.7379	4.77829e-12	4.71968e-11	265.574	11.1948	0.351925	3.60299	11.5467	11.1948	0.0697275	11.1948	3	6.40745	-0.723512	-1.6033
g23623	scaffold_2	21859135	55.7278	4.8022e-12	4.74013e-11	2.15825	0.0880529	0.00578412	5.32196	0.0938371	0.0880529	0.0350382	0.0880529	3	0.78969	0.362251	0.244266
g24186	scaffold_2	30449490	55.7261	4.80616e-12	4.74086e-11	1.0001	0.0423575	0.00112504	6.8714	0.0434826	0.0423575	0.0203449	0.0423575	3	-0.53238	-0.152201	-0.252104
g26969	scaffold_2	73517049	55.7085	4.84791e-12	4.77884e-11	1.03822	0.0441886	0.000951226	7.00177	0.0451399	0.0441886	0.0204843	0.0441886	3	-0.505694	-0.0548845	-0.242367
g24913	scaffold_2	40458370	55.6854	4.90327e-12	4.83018e-11	24.7553	1.07277	0.0035535	6.28922	1.07632	1.07277	0.0217603	1.07277	3	-0.430933	-0.481038	-2.49079
g22780	scaffold_2	8628397	55.6833	4.90819e-12	4.8318e-11	3.98491	0.161443	0.011814	4.53858	0.173257	0.161443	0.04645	0.161443	3	1.07572	0.571158	0.725303
g16529	scaffold_3	18571917	55.6525	4.98302e-12	4.90219e-11	0.861642	0.0372766	0.000186127	8.75937	0.0374627	0.0372766	0.0301287	0.0372766	3	-0.477199	-0.16147	-0.348073
g17586	scaffold_3	34112016	55.6373	5.02034e-12	4.93231e-11	1.63923	0.0710614	0.000209595	8.57223	0.071271	0.0710614	0.0287082	0.0710614	3	0.57375	0.325654	-0.0290464
g19421	scaffold_3	62143165	55.6316	5.03448e-12	4.94292e-11	0.90236	0.0389294	0.000303658	8.2482	0.039233	0.0389294	0.026499	0.0389294	3	-0.475806	-0.19211	-0.0510005
g14963	scaffold_5	21847112	55.6288	5.04156e-12	4.94328e-11	3.95697	0.170535	0.00150702	6.65114	0.172042	0.170535	0.0203953	0.170535	3	0.741619	0.077628	-0.319308
g26845	scaffold_2	71650634	55.6294	5.03989e-12	4.94328e-11	1.62151	0.0697063	0.000794067	7.23955	0.0705004	0.0697063	0.0211228	0.0697063	3	0.145951	-0.134061	-0.518595
g14904	scaffold_5	21051207	55.6106	5.08674e-12	4.98095e-11	4.88011	0.211222	0.000956744	7.09451	0.212179	0.211222	0.0206598	0.211222	3	-1.09939	-0.335311	-0.114183
g24498	scaffold_2	35329706	55.611	5.08573e-12	4.98095e-11	1.17799	0.0500087	0.00120814	6.73688	0.0512168	0.0500087	0.020324	0.0500087	3	-0.53973	-0.235323	-0.0556516
g12095	scaffold_4	42373666	55.6076	5.09429e-12	4.98503e-11	0.707217	0.0294427	0.00130586	6.72178	0.0307486	0.0294427	0.0203313	0.0294427	3	0.44438	0.106434	0.134571
g4785	scaffold_1	43407538	55.5981	5.11801e-12	5.00492e-11	7.50005	0.32574	0.000349499	8.17997	0.326089	0.32574	0.0260707	0.32574	3	0.459403	-0.0881841	-1.00507
g21208	scaffold_6	17222459	55.5956	5.1243e-12	5.00774e-11	1.70041	0.0707902	0.00314076	5.83059	0.073931	0.0707902	0.0258747	0.0707902	3	-0.664075	-0.11839	-0.179225
g6799	scaffold_1	72367570	55.5842	5.15327e-12	5.03272e-11	0.723062	0.0307313	0.000706207	7.3404	0.0314375	0.0307313	0.0215497	0.0307313	3	0.308014	0.0922168	-0.150875
g14195	scaffold_5	10805232	55.5719	5.18436e-12	5.05973e-11	0.788369	0.0325012	0.00177575	6.39042	0.0342769	0.0325012	0.0211721	0.0325012	3	0.199959	0.0537353	-0.281968
g19679	scaffold_3	65962854	55.5704	5.18817e-12	5.0601e-11	0.974865	0.0418134	0.000572043	7.59643	0.0423854	0.0418134	0.022839	0.0418134	3	-0.506525	-0.359249	-0.4099
g12891	scaffold_4	55004986	55.5627	5.20775e-12	5.07583e-11	0.629697	0.0265801	0.000798033	7.19626	0.0273781	0.0265801	0.0209635	0.0265801	3	-0.288579	-0.072951	0.144564
g19395	scaffold_3	61806793	55.5509	5.23806e-12	5.10201e-11	0.931478	0.0399758	0.000523273	7.6151	0.040499	0.0399758	0.0229364	0.0399758	3	0.203472	0.292867	0.522047
g12824	scaffold_4	53844246	55.5309	5.29e-12	5.14919e-11	0.914095	0.0393113	0.000431959	7.80215	0.0397432	0.0393113	0.023903	0.0393113	3	0.482607	0.179878	0.0617005
g13625	scaffold_5	1950044	55.5244	5.30679e-12	5.15871e-11	1.43098	0.0604542	0.00176237	6.41872	0.0622166	0.0604542	0.0210361	0.0604542	3	-0.590796	-0.321996	-0.0725717
g6338	scaffold_1	63933234	55.5248	5.30565e-12	5.15871e-11	4.18311	0.180758	0.0011165	6.89283	0.181874	0.180758	0.0203608	0.180758	3	1.06036	0.265012	0.277764
g27333	scaffold_2	79560925	55.5194	5.31988e-12	5.16804e-11	4.54813	0.19621	0.00153544	6.55704	0.197745	0.19621	0.0205658	0.19621	3	-1.03282	-0.239551	-0.0595708
g15245	scaffold_5	26130619	55.518	5.32359e-12	5.16823e-11	0.7572	0.0328428	7.89977e-05	9.58863	0.0329218	0.0328428	0.0380196	0.0380196	3	-0.43546	-0.322181	-0.104127
g27621	scaffold_2	84019636	55.5118	5.33986e-12	5.18061e-11	0.740285	0.0317435	0.000442814	7.81972	0.0321863	0.0317435	0.0239967	0.0317435	3	-0.40229	-0.138692	-0.379321
g22228	scaffold_2	1042689	55.5074	5.35131e-12	5.1883e-11	1.92553	0.0817815	0.00193721	6.34753	0.0837187	0.0817815	0.0214029	0.0817815	3	0.465913	0.432647	0.753392
g17256	scaffold_3	29301095	55.5047	5.35847e-12	5.19062e-11	1.00586	0.0429093	0.000823953	7.17795	0.0437332	0.0429093	0.0209012	0.0429093	3	-0.519067	-0.22929	-0.103547
g27369	scaffold_2	79955444	55.5038	5.36074e-12	5.19062e-11	0.894066	0.0371802	0.00169227	6.43365	0.0388724	0.0371802	0.0209697	0.0371802	3	0.433397	0.130041	-0.0359114
g15511	scaffold_3	747566	55.4882	5.40193e-12	5.22623e-11	1.34065	0.0550721	0.00321708	5.81242	0.0582892	0.0550721	0.0261192	0.0550721	3	-0.588049	-0.167258	-0.0870773
g22544	scaffold_2	5237356	55.4859	5.40816e-12	5.22623e-11	17.9248	0.760712	0.0186282	4.35396	0.779341	0.760712	0.0493315	0.760712	3	-1.80862	-1.47627	-2.15464
g22623	scaffold_2	6415950	55.4868	5.40578e-12	5.22623e-11	0.841896	0.0364233	0.000180864	8.65721	0.0366042	0.0364233	0.0293392	0.0364233	3	0.499254	0.219854	0.304873
g7329	scaffold_1	82135069	55.4783	5.42826e-12	5.24222e-11	9.32795	0.402368	0.00319517	5.91033	0.405563	0.402368	0.0249238	0.402368	3	-0.766144	-0.358084	0.84123
g18867	scaffold_3	53838866	55.4719	5.44556e-12	5.25548e-11	1.85201	0.0743532	0.00616914	5.18375	0.0805224	0.0743532	0.0375012	0.0743532	3	-0.660792	-0.0801194	-0.0641904
g3210	scaffold_1	20645921	55.4029	5.63335e-12	5.43316e-11	11.9566	0.499939	0.0199117	4.17724	0.519851	0.499939	0.052745	0.499939	3	-0.820447	-0.0379848	1.06471
g15268	scaffold_5	26450166	55.3722	5.71872e-12	5.51189e-11	1.84693	0.0780996	0.00220157	6.21402	0.0803011	0.0780996	0.0222868	0.0780996	3	0.273071	0.199827	0.720571
g25634	scaffold_2	51261406	55.368	5.73057e-12	5.5197e-11	1.87536	0.0813329	0.000204473	8.56091	0.0815374	0.0813329	0.0286258	0.0813329	3	0.732638	0.277702	0.441872
g21179	scaffold_6	16579736	55.3563	5.76356e-12	5.54785e-11	6.57375	0.266553	0.0192628	4.16305	0.285815	0.266553	0.0530575	0.266553	3	1.26775	0.340315	0.124433
g17907	scaffold_3	38618966	55.3421	5.80393e-12	5.58307e-11	1.84486	0.0783625	0.00184881	6.44058	0.0802113	0.0783625	0.0209403	0.0783625	3	-0.738498	-0.291949	-0.37194
g26069	scaffold_2	59019406	55.3367	5.81951e-12	5.5944e-11	2.16522	0.0907482	0.00339196	5.79287	0.0941402	0.0907482	0.0263932	0.0907482	3	-0.68621	-0.156232	0.0174016
g3205	scaffold_1	20608223	55.321	5.86443e-12	5.6339e-11	4.68386	0.201005	0.00264112	6.07961	0.203646	0.201005	0.023373	0.201005	3	1.0175	0.694448	0.104071
g6837	scaffold_1	73196866	55.3053	5.90992e-12	5.67391e-11	14.1294	0.603036	0.0112845	4.84381	0.614321	0.603036	0.0423502	0.603036	3	1.67737	1.07087	-0.0364998
g14371	scaffold_5	12835356	55.2941	5.94241e-12	5.70139e-11	23.2195	1.00209	0.00745422	5.40784	1.00954	1.00209	0.0333546	1.00209	3	2.10478	2.26106	0.822689
g21091	scaffold_6	13718171	55.2896	5.95571e-12	5.71043e-11	0.700473	0.030025	0.000430368	7.78346	0.0304553	0.030025	0.0238041	0.030025	3	-0.0958267	-0.0657699	-0.423739
g26675	scaffold_2	69493289	55.2724	6.0062e-12	5.75136e-11	6.72443	0.290905	0.0014615	6.71917	0.292367	0.290905	0.0203328	0.290905	3	0.652402	0.27518	-0.72089
g6114	scaffold_1	60060253	55.2733	6.00362e-12	5.75136e-11	12.4979	0.54295	0.000436475	8.06789	0.543386	0.54295	0.0253926	0.54295	3	-0.742029	-0.358564	-1.82856
g23081	scaffold_2	13646616	55.2704	6.01204e-12	5.75321e-11	0.733176	0.0303312	0.00154606	6.5578	0.0318772	0.0303312	0.020564	0.0303312	3	0.117902	-0.0782622	-0.340773
g26904	scaffold_2	72646976	55.2197	6.16376e-12	5.89457e-11	5.20642	0.211968	0.0143977	4.63276	0.226366	0.211968	0.0451399	0.211968	3	-1.06484	-0.255631	-0.907877
g21511	scaffold_6	22248642	55.1936	6.24337e-12	5.96683e-11	17.2209	0.746051	0.002682	6.59222	0.748733	0.746051	0.0204898	0.746051	3	-1.39637	-0.837194	0.715486
g11880	scaffold_4	38564750	55.1826	6.27711e-12	5.99519e-11	1.36485	0.0573936	0.00194771	6.40251	0.0593413	0.0573936	0.0211124	0.0573936	3	0.50676	0.205078	-0.0790076
g17339	scaffold_3	30431666	55.1734	6.30545e-12	6.01836e-11	0.82023	0.0342165	0.00144566	6.62968	0.0356622	0.0342165	0.0204251	0.0342165	3	0.279639	0.0893289	-0.212248
g20229	scaffold_6	1110188	55.1649	6.332e-12	6.03979e-11	0.660343	0.0271648	0.00154579	6.52443	0.0287106	0.0271648	0.0206504	0.0271648	3	-0.0532142	0.150333	0.361785
g13033	scaffold_4	57320723	55.1486	6.38272e-12	6.08423e-11	0.89207	0.0378923	0.000893363	7.09734	0.0387857	0.0378923	0.0206668	0.0378923	3	-0.462605	-0.104865	-0.338625
g11178	scaffold_4	27332012	55.1348	6.4263e-12	6.12181e-11	4.20093	0.175084	0.0075652	5.01626	0.182649	0.175084	0.0400079	0.175084	3	0.925167	0.43209	0.971664
g15243	scaffold_5	26051098	55.1304	6.44e-12	6.1309e-11	3.72746	0.161225	0.000838414	7.1558	0.162063	0.161225	0.0208301	0.161225	3	-0.480583	-0.133707	0.558248
g6851	scaffold_1	73663067	55.1144	6.49086e-12	6.17533e-11	2.01233	0.0822737	0.0052189	5.44697	0.0874926	0.0822737	0.0325755	0.0822737	3	0.774279	0.415675	0.329636
g22517	scaffold_2	5010399	55.1047	6.52203e-12	6.20097e-11	1.33578	0.0557987	0.00227879	6.20229	0.0580775	0.0557987	0.0223748	0.0557987	3	0.592728	0.223451	0.103062
g17058	scaffold_3	26293985	55.0954	6.55192e-12	6.22137e-11	0.724437	0.0310527	0.000444613	7.84272	0.0314973	0.0310527	0.0241202	0.0310527	3	0.424903	0.155271	0.0373822
g26523	scaffold_2	66993079	55.096	6.55001e-12	6.22137e-11	4.03413	0.174893	0.000503638	7.74947	0.175397	0.174893	0.0236261	0.174893	3	0.573614	0.248514	-0.49203
g9531	scaffold_4	990805	55.0523	6.69189e-12	6.35018e-11	0.769479	0.0331366	0.000318952	8.08647	0.0334556	0.0331366	0.0255028	0.0331366	3	0.339016	0.0854716	-0.129185
g25957	scaffold_2	57059016	55.0452	6.71545e-12	6.36844e-11	0.892747	0.0371835	0.00163163	6.45164	0.0388151	0.0371835	0.020895	0.0371835	3	0.136852	-0.0737751	-0.36687
g12919	scaffold_4	55765077	55.0336	6.75371e-12	6.4006e-11	1.0081	0.0436613	0.000169011	8.7977	0.0438303	0.0436613	0.0304339	0.0436613	3	-0.550335	-0.280872	-0.300341
g25149	scaffold_2	44293117	55.0109	6.82945e-12	6.46822e-11	3.32282	0.142305	0.00216564	6.70974	0.14447	0.142305	0.0203387	0.142305	3	0.971055	0.448374	0.660283
g10528	scaffold_4	17968590	55.0025	6.85768e-12	6.49079e-11	2.16802	0.0930623	0.00119936	6.77658	0.0942616	0.0930623	0.0203147	0.0930623	3	-0.235764	-0.0336216	0.535045
g24171	scaffold_2	30158042	54.996	6.87951e-12	6.50728e-11	2.38041	0.102655	0.00084139	7.12145	0.103496	0.102655	0.0207297	0.102655	3	0.719495	0.432234	0.0282541
g26219	scaffold_2	61057174	54.9771	6.94389e-12	6.56396e-11	2.27553	0.0984255	0.000510595	7.58625	0.0989361	0.0984255	0.0227858	0.0984255	3	-0.720407	-0.3436	-0.0244924
g22670	scaffold_2	6874645	54.9539	7.02347e-12	6.63493e-11	6.58493	0.286123	0.000178093	8.79658	0.286301	0.286123	0.030425	0.286123	3	0.938409	0.605109	-0.330346
g16691	scaffold_3	20724827	54.946	7.05085e-12	6.65653e-11	0.653453	0.0278315	0.00057953	7.46179	0.028411	0.0278315	0.0221393	0.0278315	3	0.419613	0.0953996	0.240949
g10618	scaffold_4	19176886	54.9367	7.08297e-12	6.68257e-11	13.8044	0.59907	0.00112013	7.11274	0.60019	0.59907	0.0207062	0.59907	3	1.03215	0.821486	-0.785016
g22672	scaffold_2	6888655	54.9301	7.10598e-12	6.69999e-11	0.746991	0.0314165	0.0010614	6.9194	0.0324779	0.0314165	0.0203846	0.0314165	3	0.337522	0.139712	-0.114864
g12060	scaffold_4	41771685	54.927	7.11672e-12	6.70583e-11	1.35405	0.0564076	0.00246425	6.16266	0.0588718	0.0564076	0.0226827	0.0564076	3	-0.50131	-0.165208	-0.533637
g26578	scaffold_2	68032330	54.925	7.12378e-12	6.70819e-11	3.94483	0.160754	0.01076	4.72146	0.171514	0.160754	0.0439571	0.160754	3	1.02741	0.597489	0.823534
g5730	scaffold_1	55211230	54.9141	7.16213e-12	6.73999e-11	1.14732	0.0472133	0.00267003	5.9806	0.0498833	0.0472133	0.0242518	0.0472133	3	-0.577427	-0.184998	-0.230645
g25263	scaffold_2	45897594	54.8723	7.31062e-12	6.87535e-11	3.42351	0.148667	0.000181476	8.78949	0.148848	0.148667	0.0303682	0.148667	3	-0.624222	-0.420635	0.295416
g12364	scaffold_4	45607582	54.8584	7.36088e-12	6.91819e-11	10.5154	0.456308	0.000881828	7.27491	0.45719	0.456308	0.0212642	0.456308	3	-1.43533	-1.24299	-0.197181
g19310	scaffold_3	60698975	54.8524	7.38234e-12	6.93394e-11	0.714675	0.0295306	0.00154221	6.57799	0.0310728	0.0295306	0.0205187	0.0295306	3	-0.460673	-0.201695	-0.292755
g15123	scaffold_5	24470160	54.8491	7.39429e-12	6.93633e-11	0.513487	0.0220004	0.000325156	8.0891	0.0223255	0.0220004	0.0255185	0.0255185	3	0.318124	0.0562472	-0.0563179
g23961	scaffold_2	26845414	54.8497	7.39233e-12	6.93633e-11	4.89008	0.19069	0.0219219	4.014	0.212612	0.19069	0.0567844	0.19069	3	-0.197637	-0.00385873	0.916319
g22488	scaffold_2	4286882	54.8213	7.49611e-12	7.02736e-11	0.504449	0.0213786	0.000553956	7.50324	0.0219326	0.0213786	0.0223524	0.0223524	3	0.3998	0.175045	0.200638
g12431	scaffold_4	47069299	54.8127	7.52767e-12	7.05247e-11	8.82319	0.373338	0.0102791	4.86852	0.383617	0.373338	0.0420234	0.373338	3	1.11952	0.625967	-0.37964
g10894	scaffold_4	22891689	54.7787	7.65465e-12	7.16687e-11	1.09774	0.046501	0.00122693	6.78327	0.0477279	0.046501	0.0203145	0.046501	3	0.3067	0.11266	0.533786
g19858	scaffold_3	69085249	54.7673	7.69769e-12	7.20259e-11	2.18835	0.0911182	0.00402741	5.57504	0.0951456	0.0911182	0.0300708	0.0911182	3	-0.738263	-0.141555	-0.125963
g26763	scaffold_2	70521715	54.7635	7.71189e-12	7.2113e-11	0.51377	0.0217406	0.000597249	7.4996	0.0223378	0.0217406	0.0223335	0.0223335	3	-0.399075	-0.144052	-0.185732
g26751	scaffold_2	70274086	54.7539	7.74838e-12	7.24083e-11	1.50604	0.0650349	0.000445299	7.88491	0.0654802	0.0650349	0.0243499	0.0650349	3	-0.628807	-0.209744	-0.11321
g12106	scaffold_4	42497206	54.7371	7.81261e-12	7.29623e-11	0.719615	0.0305839	0.000703706	7.32831	0.0312876	0.0305839	0.0214949	0.0305839	3	-0.42281	-0.197488	-0.369639
g19280	scaffold_3	60269810	54.7328	7.82929e-12	7.30717e-11	0.997623	0.0424849	0.000890001	7.11454	0.0433749	0.0424849	0.020711	0.0424849	3	0.541514	0.310505	0.333671
g7461	scaffold_1	84288956	54.7054	7.93525e-12	7.40138e-11	1.91187	0.0824864	0.000638372	7.4407	0.0831247	0.0824864	0.0220327	0.0824864	3	0.731601	0.24814	0.213084
g23180	scaffold_2	14722448	54.7035	7.94276e-12	7.40369e-11	6.85698	0.290315	0.00781465	5.18629	0.298129	0.290315	0.0374603	0.290315	3	1.04973	0.60567	-0.241719
g17387	scaffold_3	31295323	54.6955	7.97397e-12	7.42809e-11	0.711161	0.0304766	0.000443421	7.91448	0.0309201	0.0304766	0.0245132	0.0304766	3	-0.458373	-0.214467	-0.292162
g11360	scaffold_4	30941002	54.6865	8.0093e-12	7.45629e-11	1.35397	0.0585033	0.000364764	7.9431	0.0588681	0.0585033	0.0246731	0.0585033	3	-0.0775272	-0.0690984	-0.564326
g21811	scaffold_6	26475741	54.6799	8.03532e-12	7.47579e-11	4.23247	0.183547	0.000473668	7.82494	0.18402	0.183547	0.0240246	0.183547	3	0.869103	0.252122	-0.185233
g23940	scaffold_2	26530986	54.6407	8.19155e-12	7.61634e-11	4.39384	0.190226	0.000810172	7.2265	0.191036	0.190226	0.0210731	0.190226	3	1.11907	0.342722	0.519138
g15373	scaffold_5	28784797	54.6044	8.33896e-12	7.7485e-11	0.761343	0.0312713	0.00183053	6.37167	0.0331019	0.0312713	0.0212695	0.0312713	3	-0.458868	-0.0937261	-0.169375
g21236	scaffold_6	17518406	54.6013	8.35168e-12	7.75543e-11	3.35667	0.145155	0.000786846	7.3178	0.145942	0.145155	0.021448	0.145155	3	-0.417807	-0.196434	0.539472
g17177	scaffold_3	28013664	54.5996	8.3585e-12	7.75688e-11	1.18627	0.0492295	0.00234757	6.1911	0.0515771	0.0492295	0.0224602	0.0492295	3	-0.453518	-0.161674	0.106435
g15128	scaffold_5	24579114	54.5963	8.37224e-12	7.76421e-11	3.88548	0.159027	0.00990671	4.7682	0.168934	0.159027	0.0433432	0.159027	3	-0.916009	0.00294711	-0.470839
g19131	scaffold_3	58166855	54.5951	8.37694e-12	7.76421e-11	2.28487	0.092619	0.00672316	5.1283	0.0993422	0.092619	0.038365	0.092619	3	-0.738393	-0.206889	-0.0444875
g12882	scaffold_4	54847466	54.5864	8.41276e-12	7.79251e-11	9.29481	0.403809	0.000312718	8.24086	0.404122	0.403809	0.0264524	0.403809	3	1.52143	0.673771	0.178303
g7326	scaffold_1	82104136	54.5829	8.42746e-12	7.80123e-11	6.45774	0.278521	0.00225061	6.33174	0.280771	0.278521	0.0214949	0.278521	3	-1.07006	-0.305455	0.233884
g25839	scaffold_2	55182586	54.5811	8.43473e-12	7.80305e-11	1.37225	0.0581361	0.00152689	6.56883	0.059663	0.0581361	0.0205386	0.0581361	3	-0.614968	-0.245902	-0.150806
g21329	scaffold_6	19304688	54.5732	8.46768e-12	7.82862e-11	52.8648	2.15261	0.145856	2.06282	2.29847	2.15261	0.230235	2.15261	3	2.02806	1.84847	-1.39313
g8485	scaffold_1	98627108	54.57	8.48105e-12	7.83607e-11	5.3374	0.231985	7.55624e-05	9.98369	0.232061	0.231985	0.0429386	0.231985	3	0.42575	-0.170475	0.987493
g18643	scaffold_3	50374676	54.5571	8.5347e-12	7.8807e-11	1.16379	0.0492084	0.00139098	6.67091	0.0505994	0.0492084	0.0203722	0.0492084	3	-0.584636	-0.221744	-0.277915
g23310	scaffold_2	17194393	54.5456	8.58306e-12	7.91543e-11	1.73953	0.0707259	0.00490599	5.30904	0.0756319	0.0707259	0.0352847	0.0707259	3	0.188659	0.338586	0.700513
g6792	scaffold_1	72305105	54.5464	8.57986e-12	7.91543e-11	2.12386	0.0917031	0.000638752	7.47519	0.0923419	0.0917031	0.0222077	0.0917031	3	0.615812	0.267523	-0.117611
g18342	scaffold_3	44914425	54.541	8.60264e-12	7.92852e-11	1.18129	0.0512609	9.97253e-05	9.22821	0.0513606	0.0512609	0.0342343	0.0512609	3	0.358472	0.268969	0.587369
g27657	scaffold_2	84752938	54.537	8.61959e-12	7.93918e-11	2.40307	0.102765	0.00171628	6.45402	0.104481	0.102765	0.0208855	0.102765	3	0.740074	0.343638	0.0235644
g23515	scaffold_2	20136526	54.5295	8.65133e-12	7.95846e-11	2.72237	0.116251	0.00211323	6.29533	0.118364	0.116251	0.0217206	0.116251	3	0.416058	0.131363	-0.467823
g7299	scaffold_1	81724586	54.5304	8.64732e-12	7.95846e-11	3.82126	0.16408	0.00206124	6.36032	0.166142	0.16408	0.0213311	0.16408	3	-0.148995	-0.210212	-0.97515
g22239	scaffold_2	1318856	54.5259	8.6665e-12	7.96745e-11	0.8067	0.0346776	0.000396334	7.91491	0.0350739	0.0346776	0.0245156	0.0346776	3	0.238678	0.143355	0.479359
g25378	scaffold_2	46783418	54.5075	8.74523e-12	8.03482e-11	2.51604	0.108652	0.000740686	7.26748	0.109393	0.108652	0.0212337	0.108652	3	0.837256	0.314055	0.542563
g23753	scaffold_2	24554363	54.5023	8.7678e-12	8.05053e-11	0.890881	0.038422	0.000311903	8.19629	0.0387339	0.038422	0.026172	0.038422	3	0.431301	0.206311	0.446178
g10447	scaffold_4	16188956	54.4879	8.82976e-12	8.10238e-11	1.33253	0.0570193	0.000916603	7.0953	0.0579359	0.0570193	0.0206618	0.0570193	3	-0.0236111	0.0174946	-0.516673
g27378	scaffold_2	80027466	54.4796	8.86592e-12	8.1305e-11	3.56282	0.153612	0.00129305	6.79466	0.154905	0.153612	0.020315	0.153612	3	0.882132	0.336426	-0.0211709
g5033	scaffold_1	45987915	54.4761	8.88127e-12	8.1395e-11	1.41178	0.0609293	0.000452591	7.78733	0.0613819	0.0609293	0.0238245	0.0609293	3	0.307975	-0.0340999	-0.341269
g23928	scaffold_2	26283456	54.4669	8.92155e-12	8.17134e-11	4.05988	0.171256	0.00526008	5.31962	0.176517	0.171256	0.0350829	0.171256	3	0.634738	0.163173	0.987479
g12093	scaffold_4	42340471	54.4555	8.97154e-12	8.21203e-11	1.06609	0.0457563	0.000595352	7.56566	0.0463517	0.0457563	0.0226781	0.0457563	3	-0.532066	-0.357984	-0.168146
g24055	scaffold_2	28382708	54.4449	9.01815e-12	8.24956e-11	0.943275	0.0393134	0.00169854	6.43662	0.041012	0.0393134	0.020957	0.0393134	3	0.381837	0.0833548	-0.131884
g17996	scaffold_3	39897572	54.4239	9.11164e-12	8.32992e-11	1.13362	0.0469177	0.00237017	6.13797	0.0492878	0.0469177	0.0228821	0.0469177	3	-0.529085	-0.141477	-0.0570869
g17435	scaffold_3	31962890	54.4185	9.13588e-12	8.3469e-11	0.857383	0.0370553	0.000222211	8.44725	0.0372775	0.0370553	0.0278204	0.0370553	3	0.065228	-0.101392	0.379958
g9846	scaffold_4	7293392	54.4029	9.20626e-12	8.40598e-11	3.40898	0.141536	0.00668007	5.11905	0.148216	0.141536	0.0385056	0.141536	3	-0.313565	-0.192913	0.614421
g18988	scaffold_3	55463085	54.3983	9.22699e-12	8.4197e-11	1.31813	0.0540906	0.00321953	5.83565	0.0573101	0.0540906	0.0258084	0.0540906	3	-0.605934	-0.219173	-0.154555
g15742	scaffold_3	4095736	54.3765	9.32665e-12	8.50538e-11	5.15594	0.221688	0.00248317	6.19536	0.224171	0.221688	0.0224275	0.221688	3	-1.15696	-0.332485	-0.209335
g19192	scaffold_3	59029013	54.3586	9.40867e-12	8.57486e-11	1.63221	0.0703422	0.000623295	7.43068	0.0709655	0.0703422	0.0219825	0.0703422	3	0.168982	0.146644	0.655782
g23427	scaffold_2	18959182	54.3454	9.47022e-12	8.62562e-11	1.16995	0.0495861	0.00128141	6.67475	0.0508676	0.0495861	0.0203682	0.0495861	3	0.371368	0.0773078	-0.212368
g18076	scaffold_3	41042375	54.3362	9.51294e-12	8.65918e-11	0.733565	0.0307783	0.00111583	6.88273	0.0318941	0.0307783	0.0203529	0.0307783	3	-0.409575	-0.187427	-0.390339
g20234	scaffold_6	1203358	54.326	9.56043e-12	8.69005e-11	3.0128	0.128508	0.00248288	7.10689	0.130991	0.128508	0.0206909	0.128508	3	0.948686	0.471552	0.503536
g24573	scaffold_2	37184117	54.3252	9.56454e-12	8.69005e-11	4.4726	0.194082	0.000379278	7.96823	0.194461	0.194082	0.0248151	0.194082	3	1.13155	0.619707	0.394318
g5610	scaffold_1	53634613	54.3263	9.55927e-12	8.69005e-11	0.702062	0.028771	0.00175342	6.40868	0.0305244	0.028771	0.0210828	0.028771	3	-0.265121	-0.0861862	-0.428331
g14522	scaffold_5	14809098	54.3135	9.61956e-12	8.72927e-11	10.5334	0.456358	0.00161435	6.74326	0.457973	0.456358	0.0203216	0.456358	3	-0.832556	-0.0252233	0.93995
g18568	scaffold_3	49193350	54.3137	9.61836e-12	8.72927e-11	0.945005	0.0397147	0.00137246	6.68126	0.0410872	0.0397147	0.0203618	0.0397147	3	0.498149	0.20102	0.380236
g3726	scaffold_1	31019165	54.3111	9.63075e-12	8.73406e-11	1.56054	0.0653405	0.0025091	6.15183	0.0678496	0.0653405	0.0227695	0.0653405	3	0.521193	0.219678	0.605638
g25411	scaffold_2	47186640	54.3083	9.64419e-12	8.74086e-11	2.62391	0.107128	0.00695458	5.15999	0.114083	0.107128	0.037876	0.107128	3	-0.828819	-0.221976	-0.167688
g10645	scaffold_4	19514490	54.2931	9.71643e-12	8.80088e-11	0.789981	0.0340075	0.000339472	8.07824	0.034347	0.0340075	0.0254539	0.0340075	3	0.432002	0.240876	0.0393416
g18453	scaffold_3	47032642	54.2918	9.72235e-12	8.80088e-11	0.657476	0.0277514	0.000834542	7.13823	0.0285859	0.0277514	0.0207772	0.0277514	3	-0.447974	-0.224255	-0.239682
g21627	scaffold_6	24280664	54.2888	9.73711e-12	8.80883e-11	1.919	0.0814902	0.00194476	6.41097	0.083435	0.0814902	0.021072	0.0814902	3	0.512449	0.338149	-0.165523
g14526	scaffold_5	14864948	54.2754	9.80107e-12	8.86125e-11	9.63031	0.358268	0.0604417	3.91628	0.418709	0.358268	0.0595695	0.358268	3	-1.45361	-0.185553	0.00763867
g15739	scaffold_3	4071766	54.2702	9.82635e-12	8.87794e-11	1.39865	0.0581253	0.00268564	6.02611	0.060811	0.0581253	0.0238423	0.0581253	3	0.62792	0.315271	0.186778
g21159	scaffold_6	15772306	54.2691	9.83157e-12	8.87794e-11	1.44763	0.0591686	0.00377204	5.72304	0.0629406	0.0591686	0.0274566	0.0591686	3	-0.635401	-0.159777	-0.255289
g13931	scaffold_5	7574004	54.2526	9.9114e-12	8.94436e-11	1.3114	0.0552791	0.00173827	6.42723	0.0570174	0.0552791	0.0209978	0.0552791	3	-0.59338	-0.275131	-0.127248
g14532	scaffold_5	14996116	54.2514	9.91728e-12	8.94436e-11	12.8349	0.557736	0.000302745	8.44861	0.558039	0.557736	0.0278298	0.557736	3	-1.05181	-0.242023	0.891559
g12842	scaffold_4	54075120	54.2465	9.94154e-12	8.96076e-11	0.733717	0.0307503	0.00115039	6.85477	0.0319007	0.0307503	0.0203347	0.0307503	3	0.443662	0.176033	0.0815095
g19463	scaffold_3	62381206	54.2447	9.95018e-12	8.96307e-11	1.45443	0.0602471	0.00298906	5.8903	0.0632361	0.0602471	0.0251432	0.0602471	3	0.581571	0.198673	0.0201375
g10376	scaffold_4	15235216	54.2417	9.96494e-12	8.9654e-11	0.888643	0.0376761	0.000960512	7.01678	0.0386367	0.0376761	0.0205061	0.0376761	3	-0.42206	-0.198101	0.0356142
g22757	scaffold_2	8060735	54.2422	9.96236e-12	8.9654e-11	4.72781	0.205367	0.000189806	8.67604	0.205557	0.205367	0.0294821	0.205367	3	1.00818	0.642909	0.0525152
g12597	scaffold_4	49846335	54.2313	1.0016e-11	9.00587e-11	1.38825	0.0566463	0.00371251	5.69065	0.0603588	0.0566463	0.0279911	0.0566463	3	-0.634228	-0.21846	-0.225224
g14232	scaffold_5	11284746	54.2288	1.00282e-11	9.00587e-11	1.79134	0.0745864	0.00329784	5.7352	0.0778843	0.0745864	0.0272625	0.0745864	3	0.499546	0.397282	0.712972
g24383	scaffold_2	32515086	54.2289	1.00276e-11	9.00587e-11	2.48362	0.107186	0.000797553	7.27235	0.107984	0.107186	0.0212537	0.107186	3	-0.830485	-0.490024	-0.61443
g17240	scaffold_3	29162436	54.2251	1.00464e-11	9.01669e-11	0.726715	0.0311799	0.000416434	7.7788	0.0315963	0.0311799	0.0237795	0.0311799	3	-0.356735	-0.0686127	-0.368303
g20315	scaffold_6	3040827	54.2192	1.00755e-11	9.0373e-11	1.1376	0.0482546	0.00120604	6.82726	0.0494607	0.0482546	0.0203223	0.0482546	3	0.489406	0.174374	-0.0291556
g25011	scaffold_2	42026174	54.2098	1.01219e-11	9.07339e-11	1.29367	0.0550744	0.00117208	6.80266	0.0562465	0.0550744	0.020316	0.0550744	3	0.617048	0.261416	0.247204
g12820	scaffold_4	53799346	54.2047	1.01475e-11	9.08775e-11	63.0852	2.65186	0.0909707	4.04712	2.74283	2.65186	0.0558795	2.65186	3	2.80109	1.98783	-1.05662
g13879	scaffold_5	6541858	54.2041	1.01503e-11	9.08775e-11	2.78221	0.120339	0.000626174	7.44696	0.120966	0.120339	0.0220642	0.120339	3	-0.378066	-0.469982	0.341137
g17552	scaffold_3	33815279	54.1992	1.01749e-11	9.10425e-11	1.23221	0.0528327	0.000741749	7.35031	0.0535744	0.0528327	0.0215952	0.0528327	3	-0.410025	-0.224604	0.153423
g27433	scaffold_2	80884139	54.1813	1.0265e-11	9.1793e-11	18.6776	0.722603	0.0894666	2.90219	0.81207	0.722603	0.108611	0.722603	3	2.15585	0.247753	0.520189
g23534	scaffold_2	20595645	54.1683	1.03304e-11	9.23222e-11	1.15652	0.0498466	0.000436842	7.84681	0.0502834	0.0498466	0.0241423	0.0498466	3	0.157693	0.111325	-0.371829
g4912	scaffold_1	44723942	54.1668	1.0338e-11	9.23338e-11	1.26875	0.0536915	0.00147147	6.57978	0.055163	0.0536915	0.0205149	0.0536915	3	0.414248	0.103556	-0.186467
g10568	scaffold_4	18487690	54.1625	1.03599e-11	9.24736e-11	0.632174	0.0261622	0.00132361	6.69815	0.0274858	0.0261622	0.0203471	0.0261622	3	-0.406722	-0.260749	-0.355327
g22366	scaffold_2	2735072	54.1524	1.04113e-11	9.28762e-11	2.0698	0.0896869	0.00030454	8.19674	0.0899914	0.0896869	0.0261749	0.0896869	3	0.25444	-0.461297	0.17896
g10990	scaffold_4	24165296	54.1276	1.05391e-11	9.39593e-11	54.8995	2.36093	0.0260062	4.26683	2.38694	2.36093	0.050913	2.36093	3	3.5316	0.347557	0.378227
g16810	scaffold_3	22618837	54.1251	1.05521e-11	9.40182e-11	3.30052	0.138813	0.00468728	6.80123	0.143501	0.138813	0.0203158	0.138813	3	0.658564	0.497073	0.971308
g23435	scaffold_2	19057166	54.1078	1.06421e-11	9.47631e-11	0.66168	0.0277587	0.00101001	7.07652	0.0287687	0.0277587	0.0206177	0.0277587	3	-0.392595	-0.156469	-0.358787
g23932	scaffold_2	26396706	54.1	1.06827e-11	9.50667e-11	4.16349	0.180607	0.0004148	8.00648	0.181021	0.180607	0.025034	0.180607	3	0.906706	0.0315617	-0.0384057
g25863	scaffold_2	55819552	54.0894	1.07385e-11	9.5466e-11	3.38661	0.131389	0.0158546	4.35356	0.147244	0.131389	0.0493383	0.131389	3	-0.961352	-0.192411	-0.305135
g6715	scaffold_1	71188796	54.089	1.07405e-11	9.5466e-11	0.800351	0.0338464	0.000951457	6.98486	0.0347979	0.0338464	0.020461	0.0338464	3	-0.398954	-0.198602	-0.4326
g11170	scaffold_4	27245052	54.0791	1.07931e-11	9.58756e-11	10.042	0.436361	0.000248758	8.62188	0.436609	0.436361	0.0290741	0.436361	3	0.951627	0.752888	-0.584475
g24488	scaffold_2	35187416	54.0724	1.08289e-11	9.61357e-11	1.90089	0.0786953	0.00395213	5.54951	0.0826474	0.0786953	0.0305586	0.0786953	3	0.422289	0.319041	0.746677
g23694	scaffold_2	23399758	54.0411	1.09965e-11	9.75652e-11	1.34292	0.0569162	0.00147156	6.61467	0.0583878	0.0569162	0.0204491	0.0569162	3	0.585792	0.24663	0.0855991
g19238	scaffold_3	59724179	54.0389	1.10083e-11	9.7611e-11	0.524566	0.0223386	0.000468646	7.79675	0.0228072	0.0223386	0.0238743	0.0238743	3	0.33825	0.202265	-0.00205411
g9542	scaffold_4	1187721	54.0196	1.11133e-11	9.84831e-11	0.837952	0.0363372	9.55272e-05	9.31904	0.0364327	0.0363372	0.0351318	0.0363372	3	-0.228854	-0.200063	0.21583
g13921	scaffold_5	7502026	54.0177	1.11233e-11	9.85123e-11	8.66054	0.363462	0.0130835	4.67399	0.376545	0.363462	0.044586	0.363462	3	-0.598481	-0.0763191	0.975849
g15426	scaffold_5	30524215	54.0161	1.11324e-11	9.85338e-11	0.968443	0.040792	0.00131424	6.75021	0.0421062	0.040792	0.0203193	0.040792	3	0.512151	0.321475	0.157352
g10734	scaffold_4	20775087	54.0098	1.11665e-11	9.87759e-11	1.93264	0.0780187	0.00600911	5.28733	0.0840278	0.0780187	0.0356932	0.0780187	3	-0.428072	-0.0936319	0.330443
g24957	scaffold_2	41352367	54.0066	1.11843e-11	9.88736e-11	1.99193	0.0826678	0.00393796	5.59511	0.0866058	0.0826678	0.0296934	0.0826678	3	-0.266458	-0.0100509	0.487376
g27428	scaffold_2	80846599	54.0039	1.1199e-11	9.89446e-11	30.6015	1.19106	0.139438	2.74258	1.3305	1.19106	0.123617	1.19106	3	2.84708	0.769429	0.605483
g10137	scaffold_4	12034172	53.9849	1.13043e-11	9.98148e-11	4.81967	0.201229	0.00832177	4.91224	0.209551	0.201229	0.0414398	0.201229	3	-0.477486	-0.195017	0.67363
g11961	scaffold_4	40331264	53.9304	1.16105e-11	1.02458e-10	1.5631	0.0678025	0.000158549	8.79913	0.067961	0.0678025	0.0304454	0.0678025	3	0.205527	0.0161233	0.599567
g11372	scaffold_4	31043030	53.8935	1.18228e-11	1.04269e-10	2.94119	0.127766	0.000111941	9.16169	0.127878	0.127766	0.0335994	0.127766	3	0.2479	-0.268009	-0.645363
g19585	scaffold_3	64351634	53.8756	1.19274e-11	1.05128e-10	1.33744	0.0571861	0.000963381	7.00353	0.0581494	0.0571861	0.0204868	0.0571861	3	-0.579226	-0.264803	-0.486199
g11129	scaffold_4	26491736	53.8744	1.19345e-11	1.05128e-10	2.61321	0.109077	0.00454048	5.47245	0.113618	0.109077	0.0320688	0.109077	3	0.793405	0.16459	0.0901243
g19714	scaffold_3	66740387	53.8637	1.19975e-11	1.05619e-10	3.7672	0.16292	0.000870948	7.17067	0.163791	0.16292	0.0208773	0.16292	3	-0.623266	-0.328738	0.383011
g13617	scaffold_5	1861434	53.858	1.20311e-11	1.05789e-10	2.52663	0.101801	0.00805232	5.00024	0.109854	0.101801	0.0402335	0.101801	3	-0.867918	-0.373602	-0.375165
g15222	scaffold_5	25683795	53.8581	1.20305e-11	1.05789e-10	0.81841	0.0351105	0.000472528	7.76581	0.0355831	0.0351105	0.0237114	0.0351105	3	-0.469801	-0.267803	-0.120651
g21853	scaffold_6	27107773	53.8535	1.20578e-11	1.05961e-10	8.56529	0.357651	0.0147522	4.48929	0.372404	0.357651	0.0471704	0.357651	3	-0.433269	-0.363804	0.983352
g18994	scaffold_3	55544624	53.8505	1.20755e-11	1.06048e-10	0.743858	0.0315951	0.00074654	7.29986	0.0323416	0.0315951	0.0213696	0.0315951	3	-0.405646	-0.0880042	-0.33215
g20167	scaffold_6	239439	53.8493	1.20822e-11	1.06048e-10	6.71642	0.288848	0.00316976	5.90344	0.292018	0.288848	0.0249978	0.288848	3	0.45171	0.163778	1.29928
g11017	scaffold_4	24654627	53.8446	1.21101e-11	1.06193e-10	1.74904	0.0751221	0.000922983	9.04066	0.0760451	0.0751221	0.0324908	0.0751221	3	0.640659	0.401088	0.609204
g16653	scaffold_3	20374167	53.8441	1.21131e-11	1.06193e-10	0.655928	0.0281339	0.000384698	7.93074	0.0285186	0.0281339	0.0246039	0.0281339	3	-0.403537	-0.144992	-0.332064
g14785	scaffold_5	18547569	53.8422	1.21247e-11	1.06232e-10	4.2275	0.183279	0.00052578	7.65336	0.183804	0.183279	0.0231341	0.183279	3	0.938167	0.217242	-0.0599321
g16188	scaffold_3	11266037	53.8324	1.21828e-11	1.06678e-10	25.1569	1.03517	0.0586112	3.44294	1.09378	1.03517	0.0760557	1.03517	3	-1.92359	-2.32629	-2.35682
g13184	scaffold_4	59015438	53.8294	1.2201e-11	1.06773e-10	1.45981	0.0629846	0.000485483	7.73267	0.0634701	0.0629846	0.023539	0.0629846	3	-0.629941	-0.144498	-0.267628
g21174	scaffold_6	16497986	53.8269	1.22158e-11	1.06839e-10	1.03369	0.042773	0.00216997	6.22649	0.044943	0.042773	0.0221948	0.042773	3	-0.537552	-0.236328	-0.375469
g12613	scaffold_4	50157276	53.808	1.23298e-11	1.07773e-10	1.11695	0.0475804	0.000982889	7.04618	0.0485633	0.0475804	0.0205555	0.0475804	3	0.530201	0.138043	0.0796785
g10165	scaffold_4	12457689	53.805	1.23484e-11	1.07871e-10	3.6238	0.156847	0.000709407	7.53353	0.157557	0.156847	0.02251	0.156847	3	-0.119825	-0.124954	0.759621
g27381	scaffold_2	80073426	53.7953	1.24073e-11	1.08321e-10	1.14499	0.0466546	0.00312738	6.90457	0.049782	0.0466546	0.0203708	0.0466546	3	0.584623	0.281208	0.251576
g6454	scaffold_1	66560336	53.7893	1.2444e-11	1.08577e-10	0.796834	0.0340747	0.000570308	7.50947	0.034645	0.0340747	0.0223847	0.0340747	3	-0.477746	-0.19034	-0.150987
g20239	scaffold_6	1279266	53.7823	1.24868e-11	1.08886e-10	0.531867	0.0226806	0.000444013	7.77401	0.0231247	0.0226806	0.0237543	0.0237543	3	-0.400281	-0.136103	-0.207757
g6107	scaffold_1	59942616	53.7738	1.25387e-11	1.09274e-10	15.4001	0.655631	0.0139411	4.57865	0.669572	0.655631	0.0458833	0.655631	3	-1.09385	-0.328032	1.01709
g11318	scaffold_4	30092646	53.7629	1.2606e-11	1.09793e-10	1.35844	0.0584121	0.000650758	7.41962	0.0590628	0.0584121	0.0219275	0.0584121	3	0.382559	0.0751121	-0.248256
g24523	scaffold_2	36239170	53.7618	1.26131e-11	1.09793e-10	1.31825	0.0533677	0.00394739	5.58175	0.0573151	0.0533677	0.029944	0.0533677	3	-0.542307	-0.1461	0.0110369
g27663	scaffold_2	84844026	53.759	1.26301e-11	1.09876e-10	1.82407	0.0781854	0.00112194	6.92698	0.0793074	0.0781854	0.0203922	0.0781854	3	0.649028	0.524849	0.60653
g19411	scaffold_3	62002082	53.7563	1.2647e-11	1.09893e-10	1.94972	0.0833886	0.00138186	6.72504	0.0847704	0.0833886	0.0203296	0.0833886	3	-0.756826	-0.328928	-0.423404
g3491	scaffold_1	24788326	53.7564	1.26465e-11	1.09893e-10	1.86954	0.0751431	0.0061412	5.26273	0.0812843	0.0751431	0.0361457	0.0751431	3	-0.66675	-0.174043	-0.0383161
g4603	scaffold_1	40145308	53.7393	1.27528e-11	1.10747e-10	10.5627	0.456053	0.00319349	5.90883	0.459246	0.456053	0.0249398	0.456053	3	-0.89394	-0.370899	0.828557
g21309	scaffold_6	18870991	53.7344	1.27839e-11	1.10952e-10	2.41771	0.102693	0.00242456	6.19152	0.105118	0.102693	0.0224569	0.102693	3	-0.388374	-0.335211	-0.843371
g21988	scaffold_6	29038973	53.733	1.27925e-11	1.10961e-10	0.940926	0.0401804	0.000729372	7.30271	0.0409098	0.0401804	0.021382	0.0401804	3	-0.516361	-0.277963	-0.169716
g16920	scaffold_3	24079557	53.7043	1.29741e-11	1.1239e-10	1.4818	0.0637605	0.000665583	7.43343	0.0644261	0.0637605	0.0219962	0.0637605	3	-0.277892	-0.248019	-0.657599
g17595	scaffold_3	34159016	53.7036	1.29784e-11	1.1239e-10	1.58214	0.0657096	0.00307887	5.84968	0.0687885	0.0657096	0.0256286	0.0657096	3	-0.663999	-0.218383	-0.198139
g3215	scaffold_1	20750917	53.7034	1.29801e-11	1.1239e-10	3.03001	0.131454	0.000285048	8.32483	0.131739	0.131454	0.0269948	0.131454	3	-0.151685	-0.0401219	0.701612
g12232	scaffold_4	43754296	53.701	1.29951e-11	1.12454e-10	0.790572	0.0328725	0.00150021	6.62858	0.0343727	0.0328725	0.0204268	0.0328725	3	-0.476691	-0.150949	-0.172807
g14538	scaffold_5	15040809	53.6933	1.30446e-11	1.12816e-10	14.3198	0.610664	0.0119362	4.82875	0.6226	0.610664	0.0425486	0.610664	3	-0.982976	-0.0708547	1.07911
g7217	scaffold_1	80098096	53.6908	1.30602e-11	1.12885e-10	1.3411	0.0551064	0.0032023	5.80431	0.0583087	0.0551064	0.0262316	0.0551064	3	0.33728	0.319094	0.634358
g15769	scaffold_3	4708263	53.6746	1.31644e-11	1.13718e-10	73.5386	3.06227	0.135063	2.9392	3.19733	3.06227	0.105583	3.06227	3	1.69484	0.56246	-2.80206
g12986	scaffold_4	56708468	53.6502	1.33231e-11	1.15022e-10	1.39081	0.0596242	0.000845921	7.18754	0.0604702	0.0596242	0.0209335	0.0596242	3	-0.637341	-0.297627	-0.238828
g19500	scaffold_3	62924689	53.6332	1.3435e-11	1.15921e-10	3.76918	0.163769	0.000108295	9.32622	0.163877	0.163769	0.0352043	0.163769	3	0.0249669	0.296412	-0.715791
g11816	scaffold_4	37562991	53.6216	1.35117e-11	1.16514e-10	1.11271	0.0470912	0.00128724	6.70448	0.0483785	0.0470912	0.0203423	0.0470912	3	-0.533644	-0.220681	-0.0798694
g23749	scaffold_2	24398542	53.6185	1.35324e-11	1.16624e-10	1.08293	0.045201	0.00188278	6.41639	0.0470838	0.045201	0.0210468	0.045201	3	-0.522455	-0.0672465	-0.212214
g15841	scaffold_3	5898994	53.6139	1.35629e-11	1.16819e-10	1.99995	0.085825	0.00112921	6.8928	0.0869542	0.085825	0.0203608	0.085825	3	0.715051	0.463174	0.608937
g16828	scaffold_3	22997318	53.6085	1.3599e-11	1.17061e-10	0.761642	0.0313502	0.00176466	6.44046	0.0331149	0.0313502	0.0209408	0.0313502	3	-0.471569	-0.249209	-0.323098
g12276	scaffold_4	44238332	53.6015	1.36458e-11	1.17396e-10	3.41734	0.144627	0.00395252	5.72028	0.14858	0.144627	0.0275012	0.144627	3	-0.541623	-0.314407	-0.979576
g5025	scaffold_1	45831528	53.5986	1.36651e-11	1.17493e-10	0.645119	0.0276924	0.000356255	7.96367	0.0280487	0.0276924	0.0247892	0.0276924	3	-0.431486	-0.175256	-0.125517
g16071	scaffold_3	9647480	53.5793	1.37953e-11	1.18543e-10	0.548141	0.0234855	0.000346753	8.12777	0.0238322	0.0234855	0.025751	0.025751	3	0.159291	0.0396381	-0.243932
g16149	scaffold_3	10872507	53.5649	1.38931e-11	1.19314e-10	2.1707	0.087121	0.00725708	5.0874	0.0943781	0.087121	0.0389793	0.087121	3	-0.801279	-0.313773	-0.325261
g16521	scaffold_3	18522837	53.5589	1.39342e-11	1.19597e-10	13.4866	0.58513	0.00124304	6.9571	0.586373	0.58513	0.0204257	0.58513	3	-1.24692	-0.4255	0.710838
g13010	scaffold_4	57149141	53.5461	1.40222e-11	1.20282e-10	5.74323	0.245026	0.00467987	5.46867	0.249706	0.245026	0.0321439	0.245026	3	0.0830147	0.0490565	1.11012
g12036	scaffold_4	41589056	53.5367	1.40868e-11	1.20766e-10	1.34999	0.0539694	0.00472601	5.41141	0.0586954	0.0539694	0.0332837	0.0539694	3	-0.597037	-0.10602	-0.154309
g21079	scaffold_6	13629881	53.5315	1.41232e-11	1.21008e-10	0.970335	0.0407974	0.00139106	6.66741	0.0421885	0.0407974	0.020376	0.0407974	3	0.340982	-0.00051072	-0.18584
g10587	scaffold_4	18752244	53.5297	1.41355e-11	1.21043e-10	0.833379	0.0356269	0.000606986	7.48049	0.0362339	0.0356269	0.0222349	0.0356269	3	0.253233	0.302569	0.494823
g16914	scaffold_3	23888996	53.5273	1.4152e-11	1.21074e-10	2.12269	0.0906515	0.00163946	6.49406	0.0922909	0.0906515	0.0207419	0.0906515	3	0.568387	0.137409	-0.197421
g21738	scaffold_6	25880927	53.5182	1.42156e-11	1.21517e-10	1.58673	0.068742	0.000246237	8.36704	0.0689882	0.068742	0.0272747	0.068742	3	-0.624833	-0.316996	-0.0795343
g15108	scaffold_5	24378734	53.5127	1.42538e-11	1.21749e-10	1.72797	0.0743296	0.000799543	7.21507	0.0751292	0.0743296	0.0210307	0.0743296	3	-0.7052	-0.292312	-0.240164
g21493	scaffold_6	22139592	53.5119	1.42592e-11	1.21749e-10	18.4023	0.797858	0.00224357	6.47536	0.800101	0.797858	0.0208053	0.797858	3	-0.597622	-0.605029	1.42518
g25625	scaffold_2	51157469	53.5047	1.43103e-11	1.22114e-10	0.646368	0.0273315	0.000771426	7.26339	0.028103	0.0273315	0.0212171	0.0273315	3	0.0783701	0.00575306	-0.326976
g16795	scaffold_3	22322779	53.4992	1.43485e-11	1.22369e-10	0.953575	0.0393751	0.00208469	6.2896	0.0414598	0.0393751	0.0217578	0.0393751	3	0.275082	0.257745	0.535775
g15073	scaffold_5	23659764	53.4907	1.44086e-11	1.22811e-10	3.26248	0.135053	0.0067941	5.12518	0.141847	0.135053	0.0384126	0.135053	3	0.391423	-0.100966	-0.587073
g25744	scaffold_2	53658621	53.4871	1.4434e-11	1.22956e-10	5.36501	0.232445	0.000816347	7.30076	0.233261	0.232445	0.0213735	0.232445	3	-0.852345	-0.112019	0.381167
g18830	scaffold_3	53105884	53.4775	1.45024e-11	1.23467e-10	33.8044	1.30171	0.168044	2.7488	1.46976	1.30171	0.12297	1.30171	3	2.3306	1.34675	-0.542574
g17343	scaffold_3	30530873	53.4682	1.45684e-11	1.23941e-10	1.42187	0.0611219	0.000698612	7.36654	0.0618205	0.0611219	0.0216709	0.0611219	3	0.211639	0.157331	-0.377212
g18782	scaffold_3	52252205	53.4673	1.45749e-11	1.23941e-10	0.653691	0.0274638	0.000957557	7.09687	0.0284213	0.0274638	0.0206656	0.0274638	3	0.39502	0.185105	0.0242827
g3228	scaffold_1	20958743	53.4601	1.46271e-11	1.24314e-10	0.970758	0.041652	0.000554842	7.49866	0.0422069	0.041652	0.0223287	0.041652	3	0.521712	0.147851	0.225113
g11873	scaffold_4	38374639	53.4368	1.4795e-11	1.25668e-10	11.1727	0.481124	0.00464744	5.7061	0.485771	0.481124	0.0277333	0.481124	3	-0.790655	-0.372599	0.9545
g15368	scaffold_5	28743116	53.4125	1.49729e-11	1.27106e-10	1.53402	0.0649193	0.00177744	6.43132	0.0666967	0.0649193	0.0209798	0.0649193	3	-0.670269	-0.259367	-0.311807
g8096	scaffold_1	93954606	53.4106	1.49863e-11	1.27146e-10	13.905	0.477385	0.127178	3.80745	0.604564	0.477385	0.0628467	0.477385	3	0.478689	0.282159	-1.42158
g26455	scaffold_2	65507479	53.4016	1.50527e-11	1.27636e-10	4.10457	0.177565	0.000894841	7.10298	0.17846	0.177565	0.0206809	0.177565	3	0.93514	0.537819	0.0138816
g15910	scaffold_3	7145581	53.3945	1.51053e-11	1.28008e-10	1.01341	0.043258	0.000803252	7.27116	0.0440612	0.043258	0.0212488	0.043258	3	0.435385	0.42315	0.0929942
g13620	scaffold_5	1908334	53.3833	1.51886e-11	1.28641e-10	0.686277	0.0296435	0.0001946	8.60317	0.0298381	0.0296435	0.0289353	0.0296435	3	-0.441631	-0.130646	-0.139029
g14221	scaffold_5	11191251	53.3788	1.52223e-11	1.28851e-10	0.879427	0.0374754	0.000760605	7.23173	0.038236	0.0374754	0.0210928	0.0374754	3	-0.49339	-0.289566	-0.156918
g3751	scaffold_1	31416605	53.3736	1.52611e-11	1.29106e-10	0.635471	0.0268367	0.000792487	7.22882	0.0276292	0.0268367	0.0210818	0.0268367	3	-0.406627	-0.102695	-0.268681
g26846	scaffold_2	71664131	53.3697	1.52909e-11	1.29284e-10	5.59264	0.220012	0.0231459	3.87453	0.243158	0.220012	0.0608018	0.220012	3	-0.192669	-0.244476	0.894032
g23696	scaffold_2	23445268	53.3548	1.54029e-11	1.30157e-10	5.71835	0.24283	0.00579374	5.44819	0.248624	0.24283	0.0325513	0.24283	3	-1.2161	-1.01375	-0.689122
g26373	scaffold_2	63725504	53.3533	1.54144e-11	1.30179e-10	1.46721	0.0620902	0.00170139	6.40314	0.0637916	0.0620902	0.0211093	0.0620902	3	-0.303688	0.0303331	0.356402
g26559	scaffold_2	67603106	53.35	1.5439e-11	1.30312e-10	5.49434	0.233743	0.00514162	5.45948	0.238884	0.233743	0.0323266	0.233743	3	1.05099	0.951175	0.227809
g10039	scaffold_4	9915273	53.3385	1.55263e-11	1.30973e-10	0.665437	0.0283027	0.000629332	7.46305	0.0289321	0.0283027	0.0221458	0.0283027	3	0.439415	0.199803	0.139955
g23128	scaffold_2	14093665	53.2991	1.58301e-11	1.3346e-10	6.83521	0.295749	0.00143396	6.67742	0.297183	0.295749	0.0203655	0.295749	3	1.20641	-0.0335211	0.230174
g19715	scaffold_3	66751223	53.2973	1.58442e-11	1.33503e-10	3.63423	0.157537	0.000473032	7.78691	0.15801	0.157537	0.0238223	0.157537	3	-0.244062	-0.194654	0.676465
g18884	scaffold_3	54113043	53.2864	1.59291e-11	1.34142e-10	1.89483	0.0773133	0.00507065	5.37829	0.082384	0.0773133	0.0339403	0.0773133	3	0.72824	0.328264	0.504533
g16138	scaffold_3	10668541	53.2822	1.59616e-11	1.34338e-10	6.28446	0.272441	0.000795982	7.48295	0.273237	0.272441	0.0222476	0.272441	3	0.612569	0.0529144	-0.747647
g12515	scaffold_4	48580936	53.2673	1.60791e-11	1.3525e-10	1.42832	0.0606122	0.00148879	6.6703	0.062101	0.0606122	0.0203729	0.0606122	3	0.423907	0.0635925	-0.217048
g15336	scaffold_5	28094649	53.2568	1.61624e-11	1.35873e-10	0.630917	0.0268817	0.000549445	7.58889	0.0274312	0.0268817	0.0227996	0.0268817	3	0.415747	0.15636	0.0880492
g5382	scaffold_1	51717971	53.2387	1.6306e-11	1.37002e-10	31.0991	1.15875	0.193383	2.4957	1.35213	1.15875	0.153367	1.15875	3	0.470785	0.278913	-2.25066
g20744	scaffold_6	8808326	53.237	1.63201e-11	1.37042e-10	4.38116	0.190104	0.000381274	8.11636	0.190485	0.190104	0.025682	0.190104	3	-0.79611	-0.311919	-1.03274
g6714	scaffold_1	71114866	53.2344	1.63409e-11	1.37139e-10	1.24978	0.0523388	0.00199946	6.30255	0.0543382	0.0523388	0.0216744	0.0523388	3	0.0930883	-0.0233258	-0.464428
g18683	scaffold_3	50833499	53.2275	1.63962e-11	1.37524e-10	1.3899	0.0577456	0.00268466	6.03769	0.0604303	0.0577456	0.0237394	0.0577456	3	-0.633407	-0.32591	-0.410294
g6278	scaffold_1	62946244	53.2263	1.64062e-11	1.3753e-10	64.0751	2.61177	0.174104	1.80107	2.78588	2.61177	0.297931	2.61177	3	2.62667	0.394635	-1.71156
g15221	scaffold_5	25646988	53.2239	1.64255e-11	1.37565e-10	1.91568	0.0827213	0.000569227	7.61779	0.0832905	0.0827213	0.0229503	0.0827213	3	0.575352	0.0486277	-0.121492
g20601	scaffold_6	6656099	53.2234	1.64291e-11	1.37565e-10	1.11873	0.0477545	0.000886065	7.14081	0.0486405	0.0477545	0.0207848	0.0477545	3	0.562887	0.208501	0.179785
g5389	scaffold_1	51776301	53.2115	1.65258e-11	1.38297e-10	0.989426	0.042141	0.000877546	7.13924	0.0430185	0.042141	0.0207802	0.042141	3	0.298039	0.134968	-0.225639
g12100	scaffold_4	42447306	53.1993	1.66246e-11	1.39045e-10	0.754398	0.0319007	0.000899255	7.10113	0.0327999	0.0319007	0.0206762	0.0319007	3	-0.425285	-0.215654	-0.387785
g21871	scaffold_6	27544796	53.1848	1.67432e-11	1.39957e-10	1.2742	0.0551183	0.000281627	8.25152	0.0553999	0.0551183	0.0265202	0.0551183	3	0.16895	0.0319902	-0.413909
g23638	scaffold_2	22313466	53.1679	1.6883e-11	1.41046e-10	1.18239	0.0493287	0.00207971	6.25377	0.0514084	0.0493287	0.0219999	0.0493287	3	-0.560244	-0.233879	-0.111545
g11259	scaffold_4	28643769	53.1636	1.69187e-11	1.41264e-10	4.91285	0.212404	0.00119862	7.01299	0.213602	0.212404	0.0205005	0.212404	3	1.04148	0.347448	-0.010877
g25830	scaffold_2	55090436	53.1555	1.6986e-11	1.41746e-10	46.3087	1.87847	0.134949	2.95547	2.01342	1.87847	0.1043	1.87847	3	2.6708	-0.162201	-0.724156
g14218	scaffold_5	11179372	53.154	1.69983e-11	1.41768e-10	0.689361	0.0295048	0.000467466	7.69712	0.0299722	0.0295048	0.0233566	0.0295048	3	-0.366674	-0.171482	-0.400669
g9540	scaffold_4	1111371	53.1495	1.70359e-11	1.42001e-10	29.4777	1.2357	0.0459423	4.18096	1.28164	1.2357	0.0526643	1.2357	3	-1.76862	-1.39098	-2.93262
g18748	scaffold_3	51948957	53.1316	1.71868e-11	1.43178e-10	3.42152	0.147666	0.00109597	6.98206	0.148762	0.147666	0.0204572	0.147666	3	-0.999055	-0.378756	-0.468818
g21483	scaffold_6	22026265	53.127	1.72251e-11	1.43416e-10	6.10467	0.264717	0.000702979	8.40478	0.26542	0.264717	0.0275292	0.264717	3	-0.410507	-0.299659	0.807414
g14884	scaffold_5	20759775	53.1123	1.73505e-11	1.44284e-10	110.786	4.56304	0.253727	2.47749	4.81676	4.56304	0.155909	4.56304	3	4.57719	0.552758	-0.596611
g17287	scaffold_3	29741368	53.1113	1.73588e-11	1.44284e-10	2.18064	0.0933735	0.00143705	6.67022	0.0948105	0.0933735	0.020373	0.0933735	3	0.794982	0.320498	0.295923
g17832	scaffold_3	37551913	53.1122	1.7351e-11	1.44284e-10	3.38222	0.140533	0.00652038	5.06609	0.147053	0.140533	0.0392925	0.140533	3	-0.109182	-0.06501	0.755915
g6346	scaffold_1	64470025	53.1086	1.73814e-11	1.44391e-10	4.84803	0.207999	0.00278526	6.53544	0.210784	0.207999	0.0206203	0.207999	3	-0.691009	-0.0403021	0.504622
g23776	scaffold_2	24818138	53.1046	1.74155e-11	1.44593e-10	1.00513	0.0426627	0.0010385	7.00487	0.0437012	0.0426627	0.0204887	0.0426627	3	0.522043	0.258381	0.39277
g18869	scaffold_3	53859457	53.1022	1.74367e-11	1.44688e-10	1.04111	0.0445354	0.000730234	7.30634	0.0452657	0.0445354	0.0213977	0.0445354	3	0.0251366	0.195071	0.493387
g5160	scaffold_1	47888984	53.1009	1.74475e-11	1.44695e-10	1.20752	0.0522286	0.000272107	8.31805	0.0525007	0.0522286	0.0269503	0.0522286	3	0.515099	0.189775	-0.00678004
g20483	scaffold_6	5300565	53.0922	1.75227e-11	1.45237e-10	2.06746	0.0893399	0.000549485	7.64987	0.0898893	0.0893399	0.0231162	0.0893399	3	0.0915128	-0.08257	0.627208
g17772	scaffold_3	36971505	53.0781	1.76443e-11	1.46163e-10	2.27541	0.0961004	0.0028303	6.02259	0.0989307	0.0961004	0.0238737	0.0961004	3	-0.743189	-0.289734	-0.621614
g6412	scaffold_1	65988075	53.0736	1.76835e-11	1.46405e-10	1.04665	0.0448144	0.000692087	7.33031	0.0455065	0.0448144	0.0215039	0.0448144	3	-0.554581	-0.325379	-0.312994
g10807	scaffold_4	21816803	53.0628	1.77774e-11	1.47101e-10	0.594035	0.0250322	0.000795385	7.16618	0.0258276	0.0250322	0.0208628	0.0250322	3	0.0839646	0.00219642	-0.310455
g19173	scaffold_3	58765852	53.0592	1.78081e-11	1.47271e-10	0.821263	0.0349071	0.000799993	7.29036	0.0357071	0.0349071	0.021329	0.0349071	3	0.0332636	-0.128828	-0.411072
g17271	scaffold_3	29516665	53.058	1.78186e-11	1.47276e-10	2.50155	0.102132	0.00663108	5.16196	0.108763	0.102132	0.0378453	0.102132	3	0.148968	-0.078097	-0.655217
g3666	scaffold_1	28714436	53.0529	1.7864e-11	1.47569e-10	2.08611	0.0901075	0.000593076	7.56456	0.0907006	0.0901075	0.0226723	0.0901075	3	-0.680825	-0.0981003	-0.488315
g11871	scaffold_4	38358210	53.0501	1.78882e-11	1.47685e-10	1.02927	0.0432757	0.00147539	6.65059	0.0447511	0.0432757	0.020396	0.0432757	3	-0.549179	-0.217065	-0.252635
g18890	scaffold_3	54250713	53.044	1.79415e-11	1.48043e-10	2.59156	0.111165	0.00151199	6.6302	0.112677	0.111165	0.0204244	0.111165	3	0.0416507	-0.127676	0.673396
g14414	scaffold_5	13276349	53.0411	1.79671e-11	1.48171e-10	6.04161	0.227182	0.0354962	3.58978	0.262679	0.227182	0.0702135	0.227182	3	-0.579061	-0.398372	0.683677
g15474	scaffold_3	208826	53.0095	1.82485e-11	1.50313e-10	0.967177	0.0404445	0.00160671	6.56806	0.0420512	0.0404445	0.0205403	0.0404445	3	-0.286693	-0.335857	-0.530714
g18723	scaffold_3	51574348	53.0085	1.82575e-11	1.50313e-10	17.7329	0.770514	0.000479745	8.29948	0.770994	0.770514	0.026829	0.770514	3	0.629325	-0.0222515	-1.57224
g22905	scaffold_2	10394066	53.0086	1.82561e-11	1.50313e-10	19.2163	0.834358	0.0011339	7.15399	0.835492	0.834358	0.0208245	0.834358	3	-0.899683	-0.422758	1.3669
g20655	scaffold_6	7506616	53.0026	1.831e-11	1.50577e-10	3.74562	0.146477	0.0163756	4.23915	0.162853	0.146477	0.0514547	0.146477	3	1.01976	0.704516	0.751681
g23057	scaffold_2	13252414	53.0029	1.83079e-11	1.50577e-10	2.69701	0.109656	0.0076055	5.01524	0.117261	0.109656	0.0400224	0.109656	3	-0.711923	-0.297093	0.104678
g20279	scaffold_6	2124113	52.9768	1.85436e-11	1.52391e-10	1.27719	0.0525453	0.00298473	6.90565	0.0555301	0.0525453	0.0203717	0.0525453	3	0.60725	0.284706	0.213842
g26625	scaffold_2	68772506	52.976	1.85512e-11	1.52391e-10	0.687517	0.0291651	0.000726974	7.32742	0.029892	0.0291651	0.0214909	0.0291651	3	0.448334	0.24017	0.291561
g5107	scaffold_1	46734881	52.9747	1.85629e-11	1.52402e-10	2.41452	0.100158	0.00482077	5.46025	0.104979	0.100158	0.0323112	0.100158	3	0.723373	0.498499	0.743326
g16296	scaffold_3	12928314	52.9718	1.85888e-11	1.5253e-10	3.57963	0.141046	0.01459	4.36939	0.155636	0.141046	0.0490687	0.141046	3	0.664334	-0.280086	-0.177315
g14787	scaffold_5	18574059	52.9673	1.86306e-11	1.52787e-10	0.742687	0.0316233	0.000667475	7.44766	0.0322907	0.0316233	0.0220677	0.0316233	3	-0.465231	-0.218868	-0.290672
g18424	scaffold_3	46527896	52.9525	1.87661e-11	1.53813e-10	75.1313	3.09323	0.173349	2.12943	3.26658	3.09323	0.215882	3.09323	3	3.48421	3.5842	0.41316
g14529	scaffold_5	14908578	52.9499	1.879e-11	1.53924e-10	13.1567	0.571952	7.78429e-05	9.70747	0.57203	0.571952	0.0394078	0.571952	3	-0.885037	-0.298307	1.04284
g20444	scaffold_6	4821095	52.9441	1.88435e-11	1.54266e-10	83.0189	3.43218	0.177335	1.94117	3.60952	3.43218	0.25931	3.43218	3	3.17091	3.89668	0.120878
g20541	scaffold_6	5905362	52.9431	1.88528e-11	1.54266e-10	9.17464	0.367897	0.0310003	3.75027	0.398897	0.367897	0.064663	0.367897	3	-0.515007	-0.00175876	1.08575
g17324	scaffold_3	30292085	52.9257	1.90147e-11	1.55505e-10	1.19868	0.0491278	0.00298855	5.85145	0.0521163	0.0491278	0.0256063	0.0491278	3	-0.586083	-0.197901	-0.207847
g16446	scaffold_3	16339386	52.9212	1.90569e-11	1.55677e-10	12.2574	0.47032	0.0626117	3.26207	0.532931	0.47032	0.0846319	0.47032	3	1.40525	1.0942	-0.175591
g20627	scaffold_6	7240061	52.9223	1.90466e-11	1.55677e-10	3.76581	0.161808	0.00192295	6.49073	0.163731	0.161808	0.0207528	0.161808	3	0.726122	0.212125	0.924462
g22947	scaffold_2	11377186	52.9109	1.91532e-11	1.56377e-10	1.26062	0.053389	0.00142074	6.61003	0.0548097	0.053389	0.020457	0.053389	3	0.486881	0.22013	0.537624
g16486	scaffold_3	17186722	52.8951	1.93025e-11	1.57429e-10	31.7619	1.29038	0.0905763	3.23452	1.38095	1.29038	0.0861034	1.29038	3	2.12857	0.447813	-0.8536
g7264	scaffold_1	80991331	52.895	1.93034e-11	1.57429e-10	0.739455	0.0305586	0.00159164	6.51629	0.0321502	0.0305586	0.0206737	0.0305586	3	-0.414086	-0.270994	-0.0502583
g15927	scaffold_3	7459293	52.8932	1.93204e-11	1.57481e-10	1.28352	0.0521249	0.00368019	5.677	0.0558051	0.0521249	0.0282235	0.0521249	3	0.395915	0.398904	0.608122
g21722	scaffold_6	25659780	52.8824	1.94229e-11	1.58228e-10	1.3193	0.0549051	0.00245586	6.18349	0.057361	0.0549051	0.0225189	0.0549051	3	0.37238	0.0769072	-0.248005
g4956	scaffold_1	45062123	52.8743	1.95005e-11	1.58773e-10	12.0272	0.471293	0.0516308	3.64844	0.522923	0.471293	0.0680979	0.471293	3	1.53196	0.100137	-0.110825
g6200	scaffold_1	61471056	52.8723	1.95201e-11	1.58845e-10	0.679977	0.0288026	0.000761589	7.33293	0.0295642	0.0288026	0.0215158	0.0288026	3	0.200023	0.00957883	-0.250644
g25813	scaffold_2	54847880	52.8675	1.9566e-11	1.5913e-10	0.471908	0.0199661	0.000551669	7.57284	0.0205178	0.0199661	0.0227156	0.0227156	3	0.231767	0.0888024	0.358076
g16834	scaffold_3	23094553	52.8613	1.96254e-11	1.59526e-10	4.29151	0.17314	0.0134479	4.44272	0.186588	0.17314	0.0478804	0.17314	3	0.931046	0.63112	1.01936
g11119	scaffold_4	26414936	52.8523	1.97127e-11	1.60147e-10	0.811768	0.0348442	0.000450022	7.74744	0.0352943	0.0348442	0.0236156	0.0348442	3	0.195397	0.213299	0.4884
g10028	scaffold_4	9806700	52.8455	1.97781e-11	1.60589e-10	2.21248	0.094126	0.00206896	6.25254	0.096195	0.094126	0.0220085	0.094126	3	-0.586553	-0.321451	0.153421
g25728	scaffold_2	53366910	52.8325	1.99045e-11	1.61527e-10	0.581247	0.0247186	0.000553	7.57978	0.0252716	0.0247186	0.0227519	0.0247186	3	0.39555	0.238339	0.32525
g11611	scaffold_4	34468062	52.8111	2.01147e-11	1.63143e-10	3.09046	0.132941	0.00142658	6.67262	0.134368	0.132941	0.0203704	0.132941	3	0.951256	0.434579	0.377878
g10002	scaffold_4	9433069	52.7976	2.02492e-11	1.64101e-10	1.34978	0.0586635	2.26106e-05	10.8158	0.0586861	0.0586635	0.0567593	0.0586635	3	0.557825	0.0327425	0.278745
g12452	scaffold_4	47491996	52.797	2.02551e-11	1.64101e-10	0.612125	0.0258665	0.000747664	7.31299	0.0266141	0.0258665	0.0214268	0.0258665	3	-0.423662	-0.145961	-0.215635
g15999	scaffold_3	8718845	52.7877	2.03477e-11	1.64761e-10	0.995636	0.0407759	0.00251261	6.16387	0.0432885	0.0407759	0.0226731	0.0407759	3	-0.492728	-0.119856	-0.0507577
g4788	scaffold_1	43447998	52.7791	2.04331e-11	1.65361e-10	6.91645	0.300535	0.000179942	8.8689	0.300715	0.300535	0.0310144	0.300535	3	-0.325022	-0.281981	-1.33632
g14250	scaffold_5	11715072	52.7765	2.04594e-11	1.65483e-10	1.72482	0.0748281	0.000163884	8.85087	0.074992	0.0748281	0.0308657	0.0748281	3	0.678949	0.284599	0.498418
g23322	scaffold_2	17349289	52.7599	2.06274e-11	1.66751e-10	1.46193	0.0584899	0.00507219	5.36279	0.0635621	0.0584899	0.0342452	0.0584899	3	0.51034	0.499194	0.601156
g11706	scaffold_4	35505525	52.7544	2.06828e-11	1.67106e-10	1.47718	0.0634296	0.000795668	7.29001	0.0642252	0.0634296	0.0213275	0.0634296	3	0.220925	-0.139474	-0.424833
g16782	scaffold_3	22109094	52.7367	2.08635e-11	1.68198e-10	0.698149	0.0289849	0.0013694	6.66369	0.0303543	0.0289849	0.0203802	0.0289849	3	0.0553262	-0.115158	-0.367756
g23752	scaffold_2	24531052	52.7372	2.08585e-11	1.68198e-10	0.892553	0.0359263	0.00288039	5.89446	0.0388067	0.0359263	0.0250965	0.0359263	3	-0.484402	-0.109346	-0.0909011
g4665	scaffold_1	41272256	52.7381	2.08491e-11	1.68198e-10	1.33759	0.05764	0.000516225	7.59641	0.0581563	0.05764	0.0228389	0.05764	3	0.539905	0.301032	0.0166526
g19293	scaffold_3	60408392	52.7323	2.09079e-11	1.68464e-10	5.10865	0.213029	0.00908624	4.94353	0.222115	0.213029	0.0410165	0.213029	3	1.1932	0.784434	0.833688
g15961	scaffold_3	8080212	52.7254	2.09788e-11	1.68942e-10	25.4784	0.958186	0.14957	2.74894	1.10776	0.958186	0.122956	0.958186	3	1.99224	0.586645	-0.680444
g19223	scaffold_3	59595915	52.7228	2.1006e-11	1.69069e-10	13.9445	0.602858	0.00342696	6.05444	0.606285	0.602858	0.0235918	0.602858	3	2.00037	0.818133	1.18901
g11239	scaffold_4	28326079	52.7169	2.10668e-11	1.69374e-10	8.91453	0.347895	0.0396933	3.81903	0.387588	0.347895	0.0624876	0.347895	3	-0.261254	-0.799356	-1.50696
g6762	scaffold_1	71926941	52.7178	2.10575e-11	1.69374e-10	2.63352	0.113145	0.00135603	6.69305	0.114501	0.113145	0.0203512	0.113145	3	0.183997	-0.168935	-0.656811
g16212	scaffold_3	11531882	52.7086	2.11527e-11	1.69971e-10	1.16647	0.049824	0.000892161	7.71673	0.0507162	0.049824	0.0234569	0.049824	3	0.493971	0.187781	-0.0277386
g15612	scaffold_3	2464755	52.7021	2.12203e-11	1.70372e-10	28.8728	1.25304	0.00229619	6.60271	1.25534	1.25304	0.02047	1.25304	3	2.60774	2.0924	0.775158
g18459	scaffold_3	47086333	52.7003	2.12388e-11	1.70372e-10	1.20969	0.0500692	0.00252604	6.13819	0.0525953	0.0500692	0.0228803	0.0500692	3	0.55226	0.261047	0.0805954
g19534	scaffold_3	63612258	52.7007	2.12346e-11	1.70372e-10	2.91347	0.122461	0.00421194	5.64175	0.126673	0.122461	0.0288411	0.122461	3	0.773468	0.382297	-0.0361766
g22861	scaffold_2	9730571	52.6994	2.12488e-11	1.70372e-10	1.81873	0.0788879	0.00018716	8.64154	0.0790751	0.0788879	0.0292211	0.0788879	3	0.193109	-0.323162	-0.465727
g13750	scaffold_5	4735294	52.6938	2.13068e-11	1.70731e-10	0.889915	0.0376064	0.00108561	6.84598	0.038692	0.0376064	0.0203301	0.0376064	3	-0.493872	-0.137107	-0.15598
g15496	scaffold_3	416810	52.6929	2.13168e-11	1.70731e-10	0.734935	0.0312026	0.000751082	7.21103	0.0319537	0.0312026	0.021016	0.0312026	3	0.257049	0.295056	0.46297
g15771	scaffold_3	4714213	52.685	2.13995e-11	1.713e-10	72.6184	2.97538	0.181943	3.88482	3.15732	2.97538	0.0604956	2.97538	3	1.95284	0.771534	-2.52515
g17726	scaffold_3	35972228	52.6781	2.14722e-11	1.71789e-10	0.907545	0.0375481	0.00191037	7.39406	0.0394585	0.0375481	0.0218024	0.0375481	3	0.485141	0.288407	0.10824
g21802	scaffold_6	26396096	52.6697	2.15605e-11	1.72402e-10	2.01018	0.0872065	0.000192844	8.6759	0.0873993	0.0872065	0.0294811	0.0872065	3	0.668141	0.508143	0.121672
g10320	scaffold_4	14262340	52.6637	2.16244e-11	1.7282e-10	0.576898	0.0248109	0.000271633	8.30136	0.0250825	0.0248109	0.0268413	0.0268413	3	0.383507	0.0786255	0.0569454
g18973	scaffold_3	55259320	52.6594	2.16697e-11	1.73088e-10	2.36121	0.101315	0.00134674	6.67885	0.102661	0.101315	0.0203641	0.101315	3	-0.127552	-0.284297	0.50538
g11321	scaffold_4	30122706	52.6499	2.17718e-11	1.73808e-10	2.69332	0.112586	0.00451514	5.4937	0.117101	0.112586	0.0316482	0.112586	3	0.566265	0.0674587	0.738159
g20658	scaffold_6	7582226	52.6486	2.17853e-11	1.73822e-10	12.1087	0.480072	0.0463921	3.47848	0.526464	0.480072	0.0745619	0.480072	3	1.75765	1.4918	1.02196
g21181	scaffold_6	16601226	52.6432	2.18434e-11	1.74191e-10	6.10387	0.26312	0.00226618	6.18564	0.265386	0.26312	0.0225023	0.26312	3	-0.593759	-0.185337	0.72074
g18886	scaffold_3	54149663	52.6345	2.19368e-11	1.74842e-10	5.35703	0.219064	0.0138502	4.51865	0.232914	0.219064	0.0467378	0.219064	3	-0.785458	-0.0686766	-1.02965
g12051	scaffold_4	41710575	52.6288	2.19977e-11	1.75233e-10	1.90718	0.0823589	0.000562027	7.58066	0.0829209	0.0823589	0.0227566	0.0823589	3	0.111841	-0.190767	-0.587364
g23657	scaffold_2	22617631	52.6238	2.20516e-11	1.75472e-10	2.10248	0.0887736	0.00263863	6.02893	0.0914122	0.0887736	0.0238172	0.0887736	3	0.632021	0.30116	-0.0753789
g7543	scaffold_1	86315086	52.6247	2.20417e-11	1.75472e-10	19.0957	0.796134	0.0341154	3.75338	0.830249	0.796134	0.0645622	0.796134	3	2.0557	-0.000150937	0.543242
g13797	scaffold_5	5320844	52.6179	2.21156e-11	1.75621e-10	1.00657	0.0416436	0.00212009	6.23	0.0437637	0.0416436	0.0221692	0.0416436	3	-0.0472801	-0.035423	0.418314
g15563	scaffold_3	1414496	52.6178	2.21173e-11	1.75621e-10	0.573042	0.0241937	0.000721111	7.3205	0.0249149	0.0241937	0.02146	0.0241937	3	-0.411096	-0.26482	-0.259328
g20475	scaffold_6	5218833	52.6203	2.20899e-11	1.75621e-10	7.48574	0.319085	0.0063817	5.30861	0.325467	0.319085	0.0352928	0.319085	3	0.484578	0.0397556	-0.959906
g20910	scaffold_6	11438186	52.6177	2.2118e-11	1.75621e-10	0.802588	0.0347516	0.000143536	8.87655	0.0348951	0.0347516	0.0310779	0.0347516	3	-0.115207	-0.150609	-0.468376
g11987	scaffold_4	40763514	52.6095	2.22076e-11	1.76237e-10	1.29454	0.0555658	0.000718627	7.38348	0.0562844	0.0555658	0.0217514	0.0555658	3	-0.305923	-0.187699	-0.603348
g15018	scaffold_5	22702046	52.5892	2.24299e-11	1.77906e-10	3.17046	0.129335	0.00851059	5.01143	0.137846	0.129335	0.0400761	0.129335	3	0.134246	0.303964	-0.605641
g19518	scaffold_3	63274528	52.5572	2.2785e-11	1.80625e-10	0.792752	0.0336855	0.000781936	7.17863	0.0344675	0.0336855	0.0209035	0.0336855	3	-0.474155	-0.326885	-0.25173
g4789	scaffold_1	43496998	52.5418	2.29579e-11	1.81898e-10	8.35102	0.362994	9.35102e-05	9.52784	0.363088	0.362994	0.0373378	0.362994	3	-0.292777	-0.284801	-1.44823
g9842	scaffold_4	7245579	52.5404	2.29735e-11	1.81924e-10	2.62518	0.102111	0.0120273	4.55164	0.114138	0.102111	0.0462636	0.102111	3	0.86557	0.258941	0.4718
g16219	scaffold_3	11605265	52.5336	2.30503e-11	1.82434e-10	0.991733	0.0416721	0.00144673	6.55731	0.0431188	0.0416721	0.0205652	0.0416721	3	0.410928	0.357198	0.507213
g25007	scaffold_2	41962984	52.5285	2.31083e-11	1.82795e-10	9.6048	0.392475	0.0251248	4.00517	0.4176	0.392475	0.057031	0.392475	3	0.436	-0.288762	1.29154
g1145	scaffold_1	4786010	52.5072	2.33504e-11	1.84215e-10	26.0213	1.01275	0.118614	3.02655	1.13136	1.01275	0.0990163	1.01275	3	2.32185	1.37867	0.000230118
g14914	scaffold_5	21125629	52.5077	2.33446e-11	1.84215e-10	1.1228	0.048649	0.00016862	8.84187	0.0488176	0.048649	0.0307919	0.048649	3	-0.563808	-0.26689	-0.177818
g6876	scaffold_1	74010929	52.5079	2.33426e-11	1.84215e-10	1.34694	0.0536804	0.00488234	5.37116	0.0585628	0.0536804	0.0340809	0.0536804	3	-0.634365	-0.241428	-0.254378
g26344	scaffold_2	63281861	52.5	2.3434e-11	1.84776e-10	1.29993	0.0538975	0.00262132	5.97056	0.0565189	0.0538975	0.024343	0.0538975	3	-0.499572	-0.396037	-0.56658
g21640	scaffold_6	24472605	52.4962	2.34778e-11	1.85022e-10	0.542355	0.0225646	0.00101602	7.01112	0.0235806	0.0225646	0.0204978	0.0225646	3	-0.144654	-0.235247	-0.399597
g5105	scaffold_1	46726038	52.492	2.35261e-11	1.85304e-10	3.4921	0.148342	0.00348846	5.76263	0.151831	0.148342	0.0268379	0.148342	3	0.929369	0.528572	0.818782
g15360	scaffold_5	28635282	52.4848	2.36088e-11	1.85856e-10	2.4999	0.108594	9.66746e-05	9.2833	0.108691	0.108594	0.0347744	0.108594	3	0.741089	0.110898	0.0232088
g7325	scaffold_1	82093638	52.473	2.37456e-11	1.86833e-10	4.63511	0.195369	0.00615795	5.23271	0.201527	0.195369	0.0366803	0.195369	3	-0.761578	-0.246317	0.380474
g22972	scaffold_2	11917352	52.4673	2.38131e-11	1.87265e-10	2.11475	0.086108	0.00583756	5.24664	0.0919456	0.086108	0.036435	0.086108	3	0.7504	0.378192	0.585565
g11409	scaffold_4	31513796	52.4585	2.39153e-11	1.87968e-10	0.546272	0.0229786	0.000772374	7.19999	0.0237509	0.0229786	0.0209766	0.0229786	3	-0.204775	-0.132237	-0.400902
g20377	scaffold_6	4079822	52.4511	2.40022e-11	1.8855e-10	4.05411	0.164869	0.0113968	4.68246	0.176266	0.164869	0.0444732	0.164869	3	-0.768685	0.145052	0.189709
g14264	scaffold_5	11828163	52.4328	2.42195e-11	1.90156e-10	0.626035	0.0259401	0.00127883	6.72688	0.0272189	0.0259401	0.0203286	0.0259401	3	0.309014	0.338184	0.399827
g19342	scaffold_3	60974029	52.4248	2.43147e-11	1.90802e-10	0.860032	0.0369726	0.0004201	7.8974	0.0373927	0.0369726	0.0244187	0.0369726	3	-0.472304	-0.158119	-0.336928
g10642	scaffold_4	19474824	52.4231	2.43345e-11	1.90856e-10	1.51575	0.0653774	0.000524766	7.59655	0.0659022	0.0653774	0.0228396	0.0653774	3	0.631917	0.135289	0.190553
g22712	scaffold_2	7534246	52.4199	2.43728e-11	1.91054e-10	10.84	0.466672	0.00463437	5.68958	0.471306	0.466672	0.0280092	0.466672	3	-1.17235	-0.0704825	-1.40878
g6644	scaffold_1	69489688	52.4175	2.44021e-11	1.91182e-10	1.7242	0.0739372	0.00102808	7.07001	0.0749653	0.0739372	0.0206034	0.0739372	3	0.573551	0.362794	-0.0287767
g25022	scaffold_2	42230753	52.4155	2.44262e-11	1.91269e-10	4.89402	0.212636	0.000147168	9.04457	0.212783	0.212636	0.0325257	0.212636	3	0.240115	-0.446937	-0.870629
g22932	scaffold_2	10979546	52.4135	2.445e-11	1.91354e-10	0.946068	0.040915	0.000218401	8.49036	0.0411334	0.040915	0.0281214	0.040915	3	0.492228	0.142671	0.0851505
g16571	scaffold_3	19183191	52.4072	2.45255e-11	1.91842e-10	0.723469	0.0311496	0.000305601	8.43501	0.0314552	0.0311496	0.0277359	0.0311496	3	0.264317	-0.102529	-0.169243
g27618	scaffold_2	83987976	52.4061	2.45384e-11	1.91842e-10	0.614153	0.0254361	0.00126618	7.50674	0.0267023	0.0254361	0.0223705	0.0254361	3	0.266362	0.0917181	-0.158828
g9745	scaffold_4	5213027	52.3979	2.46378e-11	1.92517e-10	0.563458	0.0239765	0.000521737	7.64075	0.0244982	0.0239765	0.0230692	0.0239765	3	0.296447	0.129706	-0.0952773
g11968	scaffold_4	40556577	52.3883	2.47539e-11	1.93283e-10	3.24135	0.138028	0.00290039	5.94384	0.140928	0.138028	0.024588	0.138028	3	0.939172	0.245843	0.483146
g15154	scaffold_5	25115986	52.3876	2.4762e-11	1.93283e-10	15.5948	0.597687	0.0803467	3.13888	0.678034	0.597687	0.0916183	0.597687	3	-1.33203	-0.965205	0.598391
g8514	scaffold_1	99553557	52.3847	2.47977e-11	1.93459e-10	19.9548	0.772527	0.0950728	2.91761	0.8676	0.772527	0.10733	0.772527	3	2.01249	0.393759	-0.172233
g9873	scaffold_4	7617112	52.3646	2.50441e-11	1.95278e-10	1.22674	0.0524893	0.000847066	8.10377	0.0533364	0.0524893	0.0256063	0.0524893	3	0.466346	0.193186	0.52951
g21664	scaffold_6	24790572	52.3468	2.52634e-11	1.96883e-10	1.85258	0.0774086	0.00313838	6.5471	0.080547	0.0774086	0.0205901	0.0774086	3	0.156995	0.0408042	0.656006
g10729	scaffold_4	20738496	52.3441	2.52976e-11	1.96971e-10	0.853967	0.0363906	0.000738447	7.28787	0.037129	0.0363906	0.0213184	0.0363906	3	-0.431938	-0.174454	-0.4091
g22027	scaffold_6	29568036	52.3437	2.53013e-11	1.96971e-10	1.19378	0.0507556	0.00114781	6.873	0.0519034	0.0507556	0.020346	0.0507556	3	0.135515	0.164692	0.563933
g20294	scaffold_6	2639736	52.3426	2.53157e-11	1.96979e-10	0.917749	0.0391312	0.000770967	7.26841	0.0399021	0.0391312	0.0212375	0.0391312	3	-0.240645	-0.172026	-0.512079
g14403	scaffold_5	13177857	52.3407	2.53398e-11	1.97062e-10	1.18654	0.0511175	0.000471417	7.79147	0.0515889	0.0511175	0.0238464	0.0511175	3	-0.551012	-0.266081	-0.0939158
g23377	scaffold_2	18278665	52.3365	2.53913e-11	1.97359e-10	1.41573	0.0611692	0.000384444	7.90789	0.0615537	0.0611692	0.0244767	0.0611692	3	0.125302	-0.130277	-0.487495
g14918	scaffold_5	21200377	52.3311	2.54594e-11	1.97784e-10	4.65322	0.201401	0.000912842	7.15819	0.202314	0.201401	0.0208376	0.201401	3	1.01842	0.558796	0.0510919
g6286	scaffold_1	63115618	52.3259	2.5524e-11	1.9818e-10	44.2565	1.78523	0.138963	1.7079	1.92419	1.78523	0.327049	1.78523	3	0.63481	0.407677	-2.60085
g3589	scaffold_1	26878962	52.3036	2.58051e-11	2.00258e-10	1.09348	0.0469854	0.000557273	7.61931	0.0475427	0.0469854	0.0229582	0.0469854	3	-0.533745	-0.329832	-0.437743
g23042	scaffold_2	13101423	52.2925	2.59455e-11	2.01242e-10	0.567815	0.0241692	0.000518369	7.61895	0.0246876	0.0241692	0.0229564	0.0241692	3	0.105456	-0.0221107	-0.293779
g11310	scaffold_4	29918842	52.2824	2.60741e-11	2.02133e-10	10.5229	0.43872	0.0187985	4.23518	0.457518	0.43872	0.0515341	0.43872	3	-1.13959	-0.0830126	0.593034
g16746	scaffold_3	21396115	52.2791	2.61166e-11	2.02355e-10	2.03494	0.0868539	0.00162178	6.60316	0.0884757	0.0868539	0.0204692	0.0868539	3	0.73363	0.480273	0.227143
g9983	scaffold_4	9066166	52.2725	2.62018e-11	2.02909e-10	0.59859	0.02545	0.000575629	7.56334	0.0260257	0.02545	0.0226659	0.02545	3	-0.343196	-0.067325	0.0450081
g21198	scaffold_6	16917168	52.261	2.63505e-11	2.03953e-10	2.0406	0.0878861	0.000835605	7.1656	0.0887217	0.0878861	0.020861	0.0878861	3	0.531756	-0.1463	-0.123127
g27266	scaffold_2	78382657	52.2514	2.64745e-11	2.04806e-10	10.9254	0.474888	0.000128056	9.29384	0.475016	0.474888	0.0348791	0.474888	3	-0.950737	-0.430532	0.785479
g20643	scaffold_6	7397996	52.249	2.65057e-11	2.04939e-10	0.962474	0.0397681	0.00207862	6.26593	0.0418467	0.0397681	0.0219159	0.0397681	3	-0.524491	-0.181844	-0.283887
g7366	scaffold_1	82549766	52.2324	2.67222e-11	2.06505e-10	6.05611	0.246035	0.0172738	4.29146	0.263309	0.246035	0.0504478	0.246035	3	0.846567	0.401265	-0.430896
g25975	scaffold_2	57326248	52.2276	2.67857e-11	2.06888e-10	17.7193	0.768046	0.00235659	6.56601	0.770402	0.768046	0.020545	0.768046	3	1.74315	0.578427	-0.407331
g12115	scaffold_4	42563816	52.2238	2.68361e-11	2.07168e-10	0.617798	0.0258335	0.00102724	7.04634	0.0268608	0.0258335	0.0205558	0.0258335	3	-0.391228	-0.123209	-0.307018
g20236	scaffold_6	1266116	52.215	2.69521e-11	2.07954e-10	1.31632	0.054637	0.00259425	6.08274	0.0572313	0.054637	0.023346	0.054637	3	-0.578818	-0.164792	-0.0974249
g5793	scaffold_1	55801731	52.213	2.69787e-11	2.08051e-10	4.60623	0.199957	0.000314376	8.78156	0.200271	0.199957	0.0303048	0.199957	3	-0.249742	-0.310768	0.727922
g3809	scaffold_1	32537159	52.2112	2.70023e-11	2.08124e-10	17.0344	0.726257	0.0143694	4.5513	0.740626	0.726257	0.0462683	0.726257	3	1.98149	0.215029	0.274499
g9902	scaffold_4	8086112	52.2071	2.70559e-11	2.08428e-10	5.66009	0.245682	0.000409122	8.00724	0.246091	0.245682	0.0250384	0.245682	3	-0.470997	-0.335036	-1.24865
g21754	scaffold_6	25991889	52.2005	2.71435e-11	2.08994e-10	1.85136	0.0773583	0.00313579	5.80344	0.0804941	0.0773583	0.0262438	0.0773583	3	-0.153445	0.0509637	0.544779
g10719	scaffold_4	20665686	52.1964	2.71981e-11	2.09087e-10	0.497095	0.0208766	0.000736222	7.31947	0.0216128	0.0208766	0.0214554	0.0214554	3	-0.342665	-0.10271	-0.00406411
g11781	scaffold_4	37089769	52.1965	2.7198e-11	2.09087e-10	2.85859	0.119695	0.00459133	5.55407	0.124287	0.119695	0.0304709	0.119695	3	-0.917835	-0.490163	-0.428853
g21306	scaffold_6	18825567	52.1982	2.71751e-11	2.09087e-10	7.59402	0.324548	0.005627	5.35947	0.330175	0.324548	0.0343105	0.324548	3	-0.696412	-0.328256	0.742397
g10867	scaffold_4	22494206	52.1915	2.72644e-11	2.09487e-10	1.45936	0.0613795	0.00207105	7.84196	0.0634505	0.0613795	0.0241161	0.0613795	3	0.431253	0.0432963	-0.212765
g13166	scaffold_4	58790336	52.1689	2.75689e-11	2.11716e-10	0.688367	0.0289101	0.0010189	7.0178	0.029929	0.0289101	0.0205076	0.0289101	3	0.298232	0.200941	-0.109404
g23770	scaffold_2	24744278	52.1551	2.77563e-11	2.13044e-10	2.60048	0.108559	0.00450486	5.47523	0.113064	0.108559	0.0320138	0.108559	3	-0.789436	-0.0639433	-0.303034
g21157	scaffold_6	15724120	52.1496	2.78306e-11	2.13503e-10	2.14289	0.0916531	0.0015158	6.65799	0.0931689	0.0916531	0.0203868	0.0916531	3	0.626993	0.236521	-0.106408
g24965	scaffold_2	41430116	52.1319	2.80737e-11	2.15256e-10	0.756636	0.0316407	0.00125646	6.78815	0.0328972	0.0316407	0.0203146	0.0316407	3	0.225341	0.0591084	-0.243375
g11122	scaffold_4	26450056	52.1282	2.8125e-11	2.15382e-10	1.01108	0.0436088	0.000351105	8.07528	0.0439599	0.0436088	0.0254363	0.0436088	3	0.534258	0.207018	0.324276
g18082	scaffold_3	41208338	52.1275	2.81339e-11	2.15382e-10	0.670651	0.0286391	0.000519666	7.70759	0.0291587	0.0286391	0.02341	0.0286391	3	-0.401432	-0.198219	-0.363816
g24080	scaffold_2	28692576	52.1276	2.81334e-11	2.15382e-10	1.08795	0.046222	0.00108027	6.95611	0.0473023	0.046222	0.0204246	0.046222	3	0.455534	0.25469	-0.0382789
g11127	scaffold_4	26471407	52.1207	2.82278e-11	2.15988e-10	0.772016	0.0316179	0.00194798	6.39783	0.0335659	0.0316179	0.0211352	0.0316179	3	-0.468189	-0.255221	-0.337286
g19829	scaffold_3	68698525	52.1095	2.83838e-11	2.17069e-10	0.807363	0.0343028	0.000799907	7.17727	0.0351027	0.0343028	0.020899	0.0343028	3	0.467793	0.152124	0.118492
g15273	scaffold_5	26496987	52.1	2.8516e-11	2.1775e-10	0.814746	0.0339005	0.00152324	6.54981	0.0354237	0.0339005	0.0205834	0.0339005	3	-0.314314	-0.1065	0.166481
g21063	scaffold_6	13289974	52.1	2.85171e-11	2.1775e-10	2.57794	0.112046	3.80103e-05	10.3545	0.112084	0.112046	0.0484409	0.112046	3	0.4176	-0.210253	-0.41681
g23510	scaffold_2	20111206	52.1018	2.84909e-11	2.1775e-10	4.83608	0.202344	0.00791994	4.98293	0.210264	0.202344	0.0404748	0.202344	3	-1.15976	-0.519932	-0.327517
g22224	scaffold_2	977514	52.0928	2.86169e-11	2.18398e-10	2.1087	0.0897611	0.0019217	6.32641	0.0916828	0.0897611	0.0215267	0.0897611	3	-0.357053	-0.117896	0.414091
g13996	scaffold_5	8395631	52.0895	2.86633e-11	2.1864e-10	0.997436	0.0421901	0.00117669	6.8906	0.0433668	0.0421901	0.020359	0.0421901	3	0.462995	0.14681	-0.0145397
g18028	scaffold_3	40542851	52.0868	2.87015e-11	2.18818e-10	3.2349	0.133345	0.00730326	5.15211	0.140648	0.133345	0.0379987	0.133345	3	0.704712	0.230561	-0.230228
g7498	scaffold_1	84841864	52.0801	2.87957e-11	2.19422e-10	1.18516	0.0503127	0.00121616	6.80826	0.0515288	0.0503127	0.020317	0.0503127	3	-0.492724	-0.303356	-0.00268012
g16967	scaffold_3	24509859	52.0753	2.88645e-11	2.19779e-10	2.53278	0.109609	0.000511653	7.75857	0.110121	0.109609	0.0236735	0.109609	3	0.275102	0.0241276	-0.561783
g24471	scaffold_2	34962676	52.0747	2.88724e-11	2.19779e-10	5.03164	0.213503	0.00526424	5.44847	0.218767	0.213503	0.0325458	0.213503	3	1.21123	0.600731	0.484668
g20518	scaffold_6	5568354	52.046	2.92819e-11	2.22781e-10	6.95163	0.295529	0.00671588	5.17364	0.302245	0.295529	0.0376616	0.295529	3	-0.205901	-0.363238	0.942664
g15304	scaffold_5	27222783	52.0409	2.93553e-11	2.23224e-10	1.40503	0.0594976	0.00159072	6.54709	0.0610883	0.0594976	0.0205902	0.0594976	3	0.532747	0.198416	-0.0456352
g22833	scaffold_2	9397124	52.0382	2.93951e-11	2.23412e-10	1.20183	0.0505834	0.00167014	6.45456	0.0522536	0.0505834	0.0208834	0.0505834	3	0.259079	0.0604246	0.540068
g12702	scaffold_4	52104833	52.0151	2.97299e-11	2.2584e-10	1.04249	0.0451112	0.000214364	8.53232	0.0453256	0.0451112	0.0284196	0.0451112	3	-0.252788	-0.0942241	-0.518174
g15579	scaffold_3	1524568	52.0065	2.9856e-11	2.26681e-10	7.68797	0.333852	0.00040789	7.99315	0.33426	0.333852	0.0249573	0.333852	3	0.730531	-0.480577	-0.640493
g21617	scaffold_6	24208587	51.99	3.00983e-11	2.28285e-10	1.90712	0.0765523	0.0063658	5.15122	0.0829181	0.0765523	0.0380125	0.0765523	3	0.62642	0.434577	0.679138
g21648	scaffold_6	24530278	51.9908	3.00863e-11	2.28285e-10	1.34828	0.0575583	0.00106249	6.97898	0.0586208	0.0575583	0.0204532	0.0575583	3	0.611774	0.386726	0.230543
g19756	scaffold_3	67371324	51.9749	3.03215e-11	2.2986e-10	1.43141	0.0586802	0.00355479	5.86883	0.062235	0.0586802	0.025393	0.0586802	3	-0.562165	-0.0304332	-0.324947
g16007	scaffold_3	8789926	51.9507	3.06842e-11	2.3249e-10	1.05527	0.0457671	0.000114219	9.21176	0.0458813	0.0457671	0.0340755	0.0457671	3	0.552312	0.327836	0.341192
g13613	scaffold_5	1774974	51.9327	3.09562e-11	2.34431e-10	1.39541	0.0569072	0.00376303	5.69404	0.0606702	0.0569072	0.0279341	0.0569072	3	0.153159	0.0447295	-0.444341
g25251	scaffold_2	45676525	51.9249	3.10752e-11	2.35211e-10	4.85323	0.210169	0.000840846	7.17884	0.21101	0.210169	0.0209042	0.210169	3	0.886617	0.435465	-0.21677
g11493	scaffold_4	32946221	51.9231	3.11024e-11	2.35295e-10	0.996731	0.041285	0.00205113	6.01464	0.0433362	0.041285	0.0239448	0.041285	3	0.0255659	0.00164142	0.453519
g10600	scaffold_4	18898604	51.9158	3.12136e-11	2.36016e-10	3.4154	0.138463	0.0100327	4.70779	0.148496	0.138463	0.0441375	0.138463	3	-0.987122	-0.358484	-0.363135
g20732	scaffold_6	8635579	51.9144	3.12356e-11	2.36061e-10	1.67992	0.0661044	0.00693557	5.14543	0.0730399	0.0661044	0.0381022	0.0661044	3	-0.700357	-0.268218	-0.233417
g16127	scaffold_3	10444566	51.9098	3.1307e-11	2.36479e-10	1.40497	0.0587877	0.00229789	6.25919	0.0610855	0.0587877	0.0219622	0.0587877	3	-0.272415	-0.201255	-0.630759
g10455	scaffold_4	16402036	51.9049	3.13817e-11	2.36922e-10	0.913439	0.0373822	0.00233257	6.17958	0.0397147	0.0373822	0.0225494	0.0373822	3	-0.509521	-0.170664	-0.168838
g6898	scaffold_1	74330173	51.881	3.17524e-11	2.39598e-10	0.794	0.0342526	0.000269137	8.27876	0.0345217	0.0342526	0.0266949	0.0342526	3	0.453196	0.178756	0.074965
g22996	scaffold_2	12298446	51.877	3.18137e-11	2.39938e-10	0.942992	0.0383841	0.00261558	6.05708	0.0409997	0.0383841	0.0235687	0.0383841	3	-0.528087	-0.236468	-0.30618
g4208	scaffold_1	36426230	51.876	3.18302e-11	2.39939e-10	1.37429	0.0578413	0.00191054	6.28666	0.0597519	0.0578413	0.021777	0.0578413	3	-0.504781	-0.00855411	-0.390263
g16817	scaffold_3	22866778	51.8706	3.19146e-11	2.40452e-10	8.91317	0.382317	0.00521254	5.50609	0.387529	0.382317	0.031404	0.382317	3	0.552848	-0.174086	-1.04496
g9525	scaffold_4	862104	51.8542	3.2172e-11	2.42268e-10	1.0795	0.0462276	0.000707166	7.32669	0.0469348	0.0462276	0.0214876	0.0462276	3	0.404845	0.217926	-0.113603
g26143	scaffold_2	59960296	51.8522	3.22046e-11	2.4239e-10	0.642386	0.0263379	0.00159194	6.5766	0.0279298	0.0263379	0.0205217	0.0263379	3	-0.432758	-0.256879	-0.161878
g11496	scaffold_4	32977001	51.8438	3.23372e-11	2.43263e-10	0.599329	0.0246985	0.0013593	6.73291	0.0260578	0.0246985	0.0203257	0.0246985	3	-0.213193	-0.0775612	-0.399163
g17782	scaffold_3	37061698	51.8401	3.23963e-11	2.43583e-10	0.74267	0.0316254	0.000664614	7.50795	0.03229	0.0316254	0.0223768	0.0316254	3	-0.463608	-0.293279	-0.276568
g10730	scaffold_4	20751126	51.8386	3.24198e-11	2.43636e-10	0.750006	0.0319526	0.000656409	7.44937	0.032609	0.0319526	0.0220764	0.0319526	3	-0.442967	-0.319284	-0.158183
g15402	scaffold_5	29715872	51.8284	3.25816e-11	2.44727e-10	1.02736	0.0415511	0.00311656	5.81647	0.0446677	0.0415511	0.0260639	0.0415511	3	0.369415	0.0196465	-0.173537
g14848	scaffold_5	19879741	51.8245	3.26446e-11	2.45076e-10	2.59466	0.112199	0.000612329	7.46829	0.112811	0.112199	0.0221725	0.112199	3	0.529135	0.460153	0.868621
g17901	scaffold_3	38573750	51.8221	3.26834e-11	2.45242e-10	1.84677	0.0762497	0.00404478	5.62539	0.0802945	0.0762497	0.029136	0.0762497	3	-0.727316	-0.264716	-0.282065
g3772	scaffold_1	31645744	51.821	3.27014e-11	2.45252e-10	1.45754	0.0609235	0.00244797	6.15144	0.0633715	0.0609235	0.0227727	0.0609235	3	-0.533196	0.0258721	-0.315727
g15658	scaffold_3	3066020	51.7892	3.32157e-11	2.48983e-10	1.53651	0.0607404	0.0060645	5.21624	0.0668049	0.0607404	0.0369641	0.0607404	3	0.365942	0.399805	0.68031
g21572	scaffold_6	23288082	51.7737	3.34682e-11	2.50747e-10	1.3125	0.0560619	0.00100317	6.98013	0.0570651	0.0560619	0.0204547	0.0560619	3	-0.57478	-0.214536	-0.44604
g10307	scaffold_4	14075716	51.7726	3.34867e-11	2.50759e-10	1.12047	0.0477652	0.000951006	6.96793	0.0487162	0.0477652	0.020439	0.0477652	3	-0.573318	-0.267694	-0.246113
g21182	scaffold_6	16634754	51.7674	3.35714e-11	2.51266e-10	0.543436	0.0232805	0.000347122	8.06502	0.0236276	0.0232805	0.0253756	0.0253756	3	0.0741957	0.0874535	-0.271072
g10274	scaffold_4	13773362	51.7655	3.36038e-11	2.5138e-10	0.682153	0.0295459	0.000112872	9.16242	0.0296588	0.0295459	0.0336062	0.0336062	3	-0.394823	-0.214968	-0.0186487
g12189	scaffold_4	43295427	51.7637	3.36327e-11	2.51469e-10	12.9129	0.496546	0.0648825	3.3399	0.561429	0.496546	0.0807245	0.496546	3	-0.986794	-0.363719	-1.82974
g20306	scaffold_6	2887546	51.7624	3.36543e-11	2.51503e-10	1.65459	0.0709958	0.000943013	7.08094	0.0719388	0.0709958	0.0206277	0.0709958	3	0.692935	0.364297	0.279053
g25641	scaffold_2	51333756	51.7605	3.36859e-11	2.51611e-10	1.27254	0.0548676	0.000460098	7.7905	0.0553277	0.0548676	0.0238412	0.0548676	3	-0.591065	-0.238526	-0.155076
g20507	scaffold_6	5473214	51.7594	3.37045e-11	2.51623e-10	1.89603	0.0817239	0.000712012	7.36495	0.0824359	0.0817239	0.0216634	0.0817239	3	0.278005	-0.0321973	-0.461867
g24013	scaffold_2	27576769	51.751	3.38442e-11	2.52538e-10	1.57835	0.068461	0.000163037	8.84003	0.068624	0.068461	0.0307769	0.068461	3	0.68189	0.34487	0.314979
g25238	scaffold_2	45428761	51.7405	3.40189e-11	2.53713e-10	3.20539	0.127827	0.0115379	4.58404	0.139365	0.127827	0.0458083	0.127827	3	0.927384	0.532376	0.727541
g23422	scaffold_2	18904613	51.7341	3.4126e-11	2.54383e-10	0.710567	0.0294781	0.00141607	6.68284	0.0308942	0.0294781	0.0203603	0.0294781	3	-0.452892	-0.246433	-0.305136
g26312	scaffold_2	62603767	51.7212	3.43414e-11	2.55859e-10	3.06983	0.124974	0.0084974	4.8805	0.133471	0.124974	0.0418643	0.124974	3	-0.337353	-0.147014	0.565175
g13756	scaffold_5	4781458	51.7023	3.46619e-11	2.58117e-10	2.59855	0.10959	0.00339055	5.78585	0.11298	0.10959	0.0264942	0.10959	3	-0.812319	-0.244574	-0.13243
g26380	scaffold_2	63961554	51.6893	3.4883e-11	2.59501e-10	0.772233	0.0329522	0.000623119	7.4838	0.0335753	0.0329522	0.022252	0.0329522	3	0.166701	-0.000127163	-0.301968
g6785	scaffold_1	72158128	51.69	3.48712e-11	2.59501e-10	4.74667	0.183561	0.0228159	4.09673	0.206377	0.183561	0.0546098	0.183561	3	-0.166617	0.0240137	0.912299
g16619	scaffold_3	19773705	51.6653	3.52963e-11	2.62443e-10	0.400704	0.0169856	0.00043626	7.7817	0.0174219	0.0169856	0.0237948	0.0237948	3	0.188225	0.170313	0.358246
g20664	scaffold_6	7699519	51.6607	3.53763e-11	2.62905e-10	5.554	0.221601	0.0198773	4.11722	0.241478	0.221601	0.0541133	0.221601	3	0.889331	0.324512	-0.339908
g4787	scaffold_1	43433768	51.659	3.54069e-11	2.63e-10	2.43627	0.100805	0.00511959	5.26137	0.105925	0.100805	0.0361705	0.100805	3	0.823214	0.4183	0.579908
g16033	scaffold_3	9124429	51.6563	3.5453e-11	2.63209e-10	4.45951	0.167695	0.026197	3.83507	0.193892	0.167695	0.0619944	0.167695	3	0.938923	0.385523	-0.127486
g11823	scaffold_4	37683806	51.6356	3.58159e-11	2.65769e-10	0.940701	0.0401451	0.000754925	7.35071	0.0409	0.0401451	0.021597	0.0401451	3	0.524961	0.284887	0.300244
g11868	scaffold_4	38333730	51.6325	3.58699e-11	2.66037e-10	0.953809	0.039826	0.00164396	6.49066	0.0414699	0.039826	0.020753	0.039826	3	-0.150601	-0.0593394	0.345544
g12472	scaffold_4	47732106	51.6077	3.63081e-11	2.69151e-10	1.01191	0.043964	3.19624e-05	10.3346	0.0439959	0.043964	0.048121	0.048121	3	0.545291	0.216277	0.264556
g13601	scaffold_5	1618327	51.5686	3.70115e-11	2.7409e-10	1.36005	0.0573002	0.00183249	6.33742	0.0591327	0.0573002	0.0214614	0.0573002	3	0.0927559	-0.0986988	-0.494987
g8480	scaffold_1	98574816	51.5611	3.71476e-11	2.74959e-10	16.7257	0.676078	0.0511254	3.52608	0.727204	0.676078	0.0726443	0.676078	3	1.06285	0.0964039	-1.15248
g13611	scaffold_5	1739275	51.5536	3.72854e-11	2.75841e-10	5.08363	0.198041	0.0229863	5.06559	0.221027	0.198041	0.0392998	0.198041	3	1.17788	0.342483	0.357173
g13913	scaffold_5	7388209	51.5501	3.73502e-11	2.76089e-10	3.08216	0.131602	0.00240457	6.08065	0.134007	0.131602	0.023364	0.131602	3	0.100812	0.363271	0.870489
g7651	scaffold_1	88217476	51.5497	3.73564e-11	2.76089e-10	0.573888	0.0246039	0.000347784	8.03086	0.0249516	0.0246039	0.0251753	0.0251753	3	-0.280419	-0.18207	-0.404428
g23960	scaffold_2	26767230	51.5432	3.74763e-11	2.76837e-10	3.59228	0.155332	0.000853906	7.17298	0.156186	0.155332	0.0208849	0.155332	3	0.917546	0.263411	0.060103
g6225	scaffold_1	61791933	51.5377	3.75772e-11	2.77442e-10	2.5875	0.102592	0.00990791	4.83507	0.1125	0.102592	0.0424654	0.102592	3	0.199397	0.0933461	-0.601034
g21485	scaffold_6	22033734	51.5344	3.76378e-11	2.77751e-10	5.169	0.222424	0.00231564	7.03838	0.224739	0.222424	0.0205413	0.222424	3	-0.355485	-0.170601	0.79013
g21508	scaffold_6	22237482	51.5324	3.76759e-11	2.77754e-10	16.4402	0.713399	0.00139128	6.9282	0.714791	0.713399	0.0203935	0.713399	3	-1.43431	-0.650945	0.667805
g3246	scaffold_1	21210556	51.5333	3.76591e-11	2.77754e-10	0.551065	0.0230929	0.000866426	7.05382	0.0239594	0.0230929	0.0205701	0.0230929	3	0.232069	0.0659234	-0.172488
g22485	scaffold_2	4209461	51.5163	3.79735e-11	2.79808e-10	4.30355	0.18605	0.00106075	6.99055	0.187111	0.18605	0.0204687	0.18605	3	0.919283	0.340946	-0.0998119
g24190	scaffold_2	30476520	51.5146	3.80059e-11	2.79906e-10	3.65251	0.157794	0.00101124	7.03969	0.158805	0.157794	0.0205436	0.157794	3	-1.01855	-0.476083	-0.65812
g4755	scaffold_1	42847366	51.5001	3.82779e-11	2.81628e-10	1.19394	0.0475903	0.00431998	5.51363	0.0519103	0.0475903	0.031256	0.0475903	3	-0.561156	-0.161682	-0.38116
g5794	scaffold_1	55812653	51.5007	3.82666e-11	2.81628e-10	4.23249	0.183778	0.000242937	8.91956	0.184021	0.183778	0.0314385	0.183778	3	-0.0815723	-0.242783	0.781514
g25544	scaffold_2	48932836	51.4969	3.83374e-11	2.81925e-10	0.663271	0.0275862	0.00125168	6.74466	0.0288379	0.0275862	0.0203211	0.0275862	3	0.438848	0.196541	0.276116
g18336	scaffold_3	44868496	51.4852	3.85571e-11	2.83399e-10	0.869685	0.0349622	0.0028502	6.01896	0.0378124	0.0349622	0.0239062	0.0349622	3	-0.513894	-0.24023	-0.260207
g23100	scaffold_2	13842956	51.4566	3.91029e-11	2.87268e-10	0.654096	0.0281485	0.000290476	8.16967	0.0284389	0.0281485	0.0260071	0.0281485	3	-0.416021	-0.124518	-0.27718
g25377	scaffold_2	46753508	51.4427	3.93695e-11	2.89083e-10	3.26209	0.128285	0.0135455	4.49898	0.14183	0.128285	0.0470265	0.128285	3	-0.487393	-0.0544002	-0.858397
g16960	scaffold_3	24460452	51.4387	3.94471e-11	2.89508e-10	2.0325	0.0851836	0.00318616	6.47689	0.0883698	0.0851836	0.0207999	0.0851836	3	0.730116	0.54007	0.293506
g23774	scaffold_2	24779860	51.4363	3.94945e-11	2.89712e-10	0.633492	0.027445	9.81872e-05	9.23842	0.0275431	0.027445	0.0343334	0.0343334	3	-0.375337	-0.0872191	-0.315858
g17386	scaffold_3	31292003	51.4278	3.96599e-11	2.9078e-10	1.53735	0.0663129	0.000528566	7.62783	0.0668415	0.0663129	0.0230024	0.0663129	3	-0.562759	-0.254151	0.0282788
g25787	scaffold_2	54463044	51.4112	3.99839e-11	2.9301e-10	8.38977	0.34924	0.0155329	4.41436	0.364772	0.34924	0.0483289	0.34924	3	-0.759632	-0.339176	0.757363
g21404	scaffold_6	20466540	51.3984	4.02364e-11	2.94567e-10	0.588506	0.0249815	0.00060569	7.53216	0.0255872	0.0249815	0.0225028	0.0249815	3	-0.234619	-0.106468	-0.399551
g5697	scaffold_1	54616225	51.3988	4.02273e-11	2.94567e-10	20.3337	0.857734	0.0263418	4.0857	0.884076	0.857734	0.0548837	0.857734	3	2.29543	0.683646	0.453105
g11355	scaffold_4	30849297	51.3756	4.06878e-11	2.97724e-10	1.30859	0.0566029	0.000292328	8.25847	0.0568952	0.0566029	0.0265646	0.0566029	3	-0.616147	-0.253948	-0.327602
[truncated: 12,432 more rows]
