# Supplementary material for: Chromosome-Scale Genome Assemblies of Aphids Reveal Extensively Rearranged Autosomes and Long-Term Conservation of the X Chromosome
Source: Mol Biol Evol. 2020 Sep 23;38(3):856–75. doi: 10.1093/molbev/msaa246 (PMC7947777; doi:10.1093/molbev/msaa246)
Supplement: msaa246_Supplementary_Data [file msaa246_supplementary_data.zip › Supplementary_Table_8_RNAseq_data.xlsx]

## Sheet: Sheet1
Supplementary Table 8: RNA-seq data used for annotation and gene expression analysis of M. persicae clone O and A. pisum JIC1. SS PE = strand specific paired-end RNA-seq, PE = unstranded paired-end RNA-seq.
Library ID	Sample ID	Accession number	Species	Clone	Morph	Tissue	Type	Read length (bp)	Number of reads	Total anount of data (Gb of sequence)	Reference
LIB1777	NA	ERR1661483	Myzus periscae	O	Unwinged asexual female: mixed adults and nymphs	Whole bodies	SS PE	100	195491915	39.0984	Mathers et. al. 2017
LIB14987	FA1	SRR6821686	Myzus periscae	O	Unwinged asexual female	Whole bodies	PE	100	15325468	3.06509	Mathers et. al. 2019
LIB14992	FA2	SRR6821685	Myzus periscae	O	Unwinged asexual female	Whole bodies	PE	100	15544622	3.10892	Mathers et. al. 2019
LIB14997	FA3	SRR6821688	Myzus periscae	O	Unwinged asexual female	Whole bodies	PE	100	20366291	4.07326	Mathers et. al. 2019
LIB15002	FA4	SRR6821687	Myzus periscae	O	Unwinged asexual female	Whole bodies	PE	100	26753633	5.35073	Mathers et. al. 2019
LIB15007	FA5	SRR6821690	Myzus periscae	O	Unwinged asexual female	Whole bodies	PE	100	22559113	4.51182	Mathers et. al. 2019
LIB15012	FA6	SRR6821689	Myzus periscae	O	Unwinged asexual female	Whole bodies	PE	100	57996919	11.5994	Mathers et. al. 2019
LIB14985	M1	SRR6821692	Myzus periscae	O	Winged male	Whole bodies	PE	100	33663195	6.73264	Mathers et. al. 2019
LIB14990	M2	SRR6821691	Myzus periscae	O	Winged male	Whole bodies	PE	100	16562685	3.31254	Mathers et. al. 2019
LIB14995	M3	SRR6821684	Myzus periscae	O	Winged male	Whole bodies	PE	100	26247419	5.24948	Mathers et. al. 2019
LIB15000	M4	SRR6821683	Myzus periscae	O	Winged male	Whole bodies	PE	100	25001055	5.00021	Mathers et. al. 2019
LIB15005	M5	SRR6821694	Myzus periscae	O	Winged male	Whole bodies	PE	100	25307093	5.06142	Mathers et. al. 2019
LIB15010	M6	SRR6821693	Myzus periscae	O	Winged male	Whole bodies	PE	100	23305343	4.66107	Mathers et. al. 2019
LIB14988	FW1	SRR11322168	Myzus periscae	O	Winged asexual female	Whole bodies	PE	100	15084204	3.01684	This study
LIB14993	FW2	SRR11322167	Myzus periscae	O	Winged asexual female	Whole bodies	PE	100	13954106	2.79082	This study
LIB14998	FW3	SRR11322166	Myzus periscae	O	Winged asexual female	Whole bodies	PE	100	24388213	4.87764	This study
LIB15003	FW4	SRR11322165	Myzus periscae	O	Winged asexual female	Whole bodies	PE	100	21593778	4.31876	This study
LIB15008	FW5	SRR11322164	Myzus periscae	O	Winged asexual female	Whole bodies	PE	100	29044388	5.80888	This study
LIB15013	FW6	SRR11322163	Myzus periscae	O	Winged asexual female	Whole bodies	PE	100	48901639	9.78033	This study
LIB14989	N1	SRR11322162	Myzus periscae	O	Nymph	Whole bodies	PE	100	15280616	3.05612	This study
LIB14994	N2	SRR11322161	Myzus periscae	O	Nymph	Whole bodies	PE	100	13450379	2.69008	This study
LIB14999	N3	SRR11322160	Myzus periscae	O	Nymph	Whole bodies	PE	100	25341105	5.06822	This study
LIB15004	N4	SRR11322159	Myzus periscae	O	Nymph	Whole bodies	PE	100	21521731	4.30435	This study
LIB15009	N5	SRR11322157	Myzus periscae	O	Nymph	Whole bodies	PE	100	27284871	5.45697	This study
LIB15014	N6	SRR11322156	Myzus periscae	O	Nymph	Whole bodies	PE	100	41822679	8.36454	This study
NA	AP_partheno1	SRR924106	Acyrthosiphon pisum	LSR1	Asexual female	Whole bodies	PE	100	22984871	4.59697	Jaquiéry et al. 2013
NA	AP_Partheno2	SRR924118	Acyrthosiphon pisum	LSR1	Asexual female	Whole bodies	PE	100	17454154	3.49083	Jaquiéry et al. 2013
NA	AP_Male1	SRR924119	Acyrthosiphon pisum	LSR1	Male	Whole bodies	PE	100	22908878	4.58178	Jaquiéry et al. 2013
NA	AP_males2	SRR924120	Acyrthosiphon pisum	LSR1	Male	Whole bodies	PE	100	18692759	3.73855	Jaquiéry et al. 2013
NA	AP_Females1	SRR924121	Acyrthosiphon pisum	LSR1	Sexual female	Whole bodies	PE	100	12924374	2.58487	Jaquiéry et al. 2013
NA	AP_Females2	SRR924122	Acyrthosiphon pisum	LSR1	Sexual female	Whole bodies	PE	100	17201208	3.44024	Jaquiéry et al. 2013
